# Supplementary material for: Crystal structure of 3-[(4-benzyl­piperazin-1-yl)meth­yl]-5-(thio­phen-2-yl)-2,3-di­hydro-1,3,4-oxa­diazole-2-thione
Source: Acta Crystallogr E Crystallogr Commun. 2015 Feb 13;71(Pt 3):o175–6. doi: 10.1107/S2056989015002273 (PMC4350721; doi:10.1107/S2056989015002273)
Supplement: Supplementary file 1 [file e-71-0o175-sup1.cif]

##############################################################################
#                                                                            #
# This CIF contains the data in a paper accepted for publication in          #
# Acta Crystallographica Section E. It conforms to the requirements of       #
# Notes for Authors for Acta Crystallographica Section E, and has been       #
# peer reviewed under the auspices of the IUCr Commission on Journals.       #
#                                                                            #
# Full details of the Crystallographic Information File format               #
# are given in the paper "The Crystallographic Information File (CIF):       #
# a New Standard Archive File for Crystallography" by S. R. Hall, F. H.      #
# Allen and I. D. Brown [Acta Cryst. (1991), A47, 655-685].                  #
#                                                                            #
# The current version of the core CIF dictionary is obtainable from          #
# ftp://ftp.iucr.org/pub/cif_core.dic.                                       #
#                                                                            #
# Software is freely available for graphical display of the structure(s)     #
# in this CIF. For information consult the CIF software page                 #
# http://www.iucr.org/resources/cif/software.                                #
#                                                                            #
# This file may be used for bona fide research purposes within the           #
# scientific community so long as proper attribution is given to the journal # 
# article from which it was obtained.                                        #
#                                                                            #
##############################################################################
data_I
_database_code_depnum_ccdc_archive 'CCDC 1047059'
_audit_creation_method     SHELXL-2013
_chemical_name_systematic
;\
3-[(4-Benzylpiperazin-1-yl)methyl]-5-(thiophen-2-yl)-2,3-\
dihydro-1,3,4-oxadiazole-2-thione
;
_chemical_name_common     ?
_chemical_formula_moiety     'C18 H20 N4 O S2'
_chemical_formula_sum     'C18 H20 N4 O S2'
_chemical_formula_iupac     'C18 H20 N4 O S2'
_chemical_formula_weight     372.50
_chemical_melting_point     ?
_shelx_space_group_comment
;
The symmetry employed for this shelxl refinement is uniquely defined
by the following loop, which should always be used as a source of
symmetry information in preference to the above space-group names.
They are only intended as comments.
;
_space_group_crystal_system     monoclinic
_space_group_name_H-M_alt     'P 21/c'
_space_group_name_Hall     '-P 2ybc'
loop_
    _space_group_symop_operation_xyz
    'x, y, z'
    '-x, y+1/2, -z+1/2'
    '-x, -y, -z'
    'x, -y-1/2, z-1/2'
_cell_length_a     10.6909(5)
_cell_length_b     29.3658(13)
_cell_length_c     15.6179(6)
_cell_angle_alpha     90
_cell_angle_beta     130.283(2)
_cell_angle_gamma     90
_cell_volume     3740.4(3)
_cell_formula_units_Z     8
_cell_measurement_reflns_used     9237
_cell_measurement_theta_min     2.36
_cell_measurement_theta_max     30.51
_cell_measurement_temperature     273(2)
_exptl_crystal_description     'plate'
_exptl_crystal_colour     'colourless'
_exptl_crystal_size_max     0.412
_exptl_crystal_size_mid     0.361
_exptl_crystal_size_min     0.140
_exptl_crystal_density_diffrn     1.323
_exptl_crystal_density_meas     ?
_exptl_crystal_density_method     ?
_exptl_crystal_F_000     1568
_exptl_absorpt_coefficient_mu     0.298
_exptl_absorpt_correction_type     none
_exptl_absorpt_process_details     ?
_shelx_estimated_absorpt_T_min     0.887
_shelx_estimated_absorpt_T_max     0.959
_exptl_absorpt_correction_T_min     ?
_exptl_absorpt_correction_T_max     ?
_exptl_special_details     ?
_diffrn_ambient_temperature     273(2)
_diffrn_radiation_type     MoK\a
_diffrn_radiation_wavelength     0.71073
_diffrn_measurement_device_type     'Bruker APEXII CCD'
_diffrn_measurement_method     '\f and \w scans'
_diffrn_detector_area_resol_mean     ?
_diffrn_reflns_number     88935
_diffrn_reflns_av_R_equivalents     0.0335
_diffrn_reflns_theta_min     2.201
_diffrn_reflns_theta_max     30.589
_diffrn_reflns_theta_full     25.242
_diffrn_measured_fraction_theta_max     0.992
_diffrn_measured_fraction_theta_full     0.992
_diffrn_reflns_limit_h_min     -15
_diffrn_reflns_limit_h_max     15
_diffrn_reflns_limit_k_min     -42
_diffrn_reflns_limit_k_max     41
_diffrn_reflns_limit_l_min     -22
_diffrn_reflns_limit_l_max     22
_refine_special_details
;
;
_reflns_number_total     11407
_reflns_number_gt     10339
_reflns_threshold_expression     I>2\s(I)
_refine_ls_structure_factor_coef     Fsqd
_refine_ls_matrix_type     full
_refine_ls_R_factor_all     0.0670
_refine_ls_R_factor_gt     0.0593
_refine_ls_wR_factor_gt     0.1190
_refine_ls_wR_factor_ref     0.1221
_refine_ls_goodness_of_fit_ref     1.188
_refine_ls_restrained_S_all     1.188
_refine_ls_number_reflns     11407
_refine_ls_number_parameters     485
_refine_ls_number_restraints     18
_refine_ls_hydrogen_treatment     constr
_refine_ls_weighting_scheme     calc
_refine_ls_weighting_details
;
w=1/[\s^2^(Fo^2^)+(0.0207P)^2^+3.9136P]
where P=(Fo^2^+2Fc^2^)/3
;
_atom_sites_solution_hydrogens     geom
_atom_sites_solution_primary     ?
_atom_sites_solution_secondary     ?
_refine_ls_shift/su_max     0.001
_refine_ls_shift/su_mean     0.001
_refine_diff_density_max     0.380
_refine_diff_density_min     -0.418
_refine_ls_extinction_method     none
_refine_ls_extinction_coef     .
loop_
    _atom_type_symbol
    _atom_type_description
    _atom_type_scat_dispersion_real
    _atom_type_scat_dispersion_imag
    _atom_type_scat_source
    'C' 'C' 0.0033 0.0016
                         'International Tables Vol C Tables 4.2.6.8 and 6.1.1.4'
    'H' 'H' 0.0000 0.0000
                         'International Tables Vol C Tables 4.2.6.8 and 6.1.1.4'
    'N' 'N' 0.0061 0.0033
                         'International Tables Vol C Tables 4.2.6.8 and 6.1.1.4'
    'O' 'O' 0.0106 0.0060
                         'International Tables Vol C Tables 4.2.6.8 and 6.1.1.4'
    'S' 'S' 0.1246 0.1234
                         'International Tables Vol C Tables 4.2.6.8 and 6.1.1.4'
_computing_data_collection
;
APEX2 (Bruker, 2009)
;
_computing_cell_refinement
;
SAINT (Bruker, 2009)
;
_computing_data_reduction
;
SAINT (Bruker, 2009)
;
_computing_structure_solution
;
SHELXS97 (Sheldrick 2008)
;
_computing_structure_refinement
;
SHELXL2013 (Sheldrick, 2015)
;
_computing_molecular_graphics
;
SHELXTL (Sheldrick, 2008)
;
_computing_publication_material
;
SHELXTL (Sheldrick, 2008) and PLATON (Spek, 2009)
;
loop_
    _atom_site_type_symbol
    _atom_site_label
    _atom_site_fract_x
    _atom_site_fract_y
    _atom_site_fract_z
    _atom_site_U_iso_or_equiv
    _atom_site_adp_type
    _atom_site_calc_flag
    _atom_site_occupancy
    _atom_site_disorder_assembly
    _atom_site_disorder_group
    S S1B 0.86597(6) 0.54555(2) 0.95382(4) 0.03328(11) Uani d 1 . .
    O O1B 0.56261(15) 0.54910(4) 0.88376(10) 0.0241(2) Uani d 1 . .
    N N1B 0.40511(17) 0.56647(5) 0.70234(13) 0.0242(3) Uani d 1 . .
    N N2B 0.56914(17) 0.56405(5) 0.75134(13) 0.0240(3) Uani d 1 . .
    N N3B 0.64150(18) 0.61694(6) 0.66687(13) 0.0260(3) Uani d 1 . .
    N N4B 0.64546(19) 0.71415(6) 0.67316(13) 0.0310(3) Uani d 1 . .
    C C1B 0.6665(2) 0.55360(6) 0.86079(15) 0.0241(3) Uani d 1 . .
    C C2B 0.4084(2) 0.55740(6) 0.78476(14) 0.0219(3) Uani d 1 . .
    C C3B 0.2721(2) 0.55573(6) 0.78285(15) 0.0225(3) Uani d 1 . .
    C C4B 0.2698(4) 0.54323(10) 0.8668(3) 0.0270(6) Uani d 0.8 A 1
    H H4BA 0.3622 0.5338 0.9377 0.032 Uiso calc 0.8 A 1
    C C5B 0.1129(8) 0.5463(4) 0.8336(6) 0.0365(16) Uani d 0.8 A 1
    H H5BA 0.0886 0.5386 0.8793 0.044 Uiso calc 0.8 A 1
    C C6B 0.0010(6) 0.5619(3) 0.7273(5) 0.0358(13) Uani d 0.8 A 1
    H H6BA -0.1088 0.5666 0.6922 0.043 Uiso calc 0.8 A 1
    S S2B 0.08174(8) 0.57204(3) 0.66379(7) 0.03174(14) Uani d 0.8 A 1
    C C4Y 0.122(2) 0.5646(6) 0.7033(14) 0.055(5) Uiso d 0.2 A 2
    H H4YA 0.0848 0.5722 0.6324 0.066 Uiso calc 0.2 A 2
    C C5Y 0.015(3) 0.5625(12) 0.725(2) 0.039(6) Uiso d 0.2 A 2
    H H5YA -0.0966 0.5694 0.6747 0.046 Uiso calc 0.2 A 2
    C C6Y 0.103(2) 0.5484(12) 0.835(2) 0.023(4) Uiso d 0.2 A 2
    H H6YA 0.0573 0.5449 0.8691 0.028 Uiso calc 0.2 A 2
    S S2Y 0.3049(4) 0.53795(12) 0.9013(3) 0.0243(7) Uiso d 0.2 A 2
    C C7B 0.6198(2) 0.57087(7) 0.68367(16) 0.0270(4) Uani d 1 . .
    H H7BA 0.7222 0.5548 0.7199 0.032 Uiso calc 1 . .
    H H7BB 0.5381 0.5570 0.6107 0.032 Uiso calc 1 . .
    C C8B 0.7695(2) 0.64187(6) 0.77012(14) 0.0256(3) Uani d 1 . .
    H H8BA 0.8706 0.6245 0.8143 0.031 Uiso calc 1 . .
    H H8BB 0.7364 0.6461 0.8146 0.031 Uiso calc 1 . .
    C C9B 0.7969(2) 0.68769(7) 0.74051(16) 0.0302(4) Uani d 1 . .
    H H9BA 0.8811 0.7042 0.8087 0.036 Uiso calc 1 . .
    H H9BB 0.8345 0.6833 0.6988 0.036 Uiso calc 1 . .
    C C10B 0.5211(3) 0.68905(8) 0.56929(17) 0.0386(5) Uani d 1 . .
    H H10C 0.5586 0.6848 0.5275 0.046 Uiso calc 1 . .
    H H10D 0.4201 0.7065 0.5230 0.046 Uiso calc 1 . .
    C C11B 0.4893(2) 0.64320(7) 0.59601(16) 0.0317(4) Uani d 1 . .
    H H11C 0.4467 0.6474 0.6346 0.038 Uiso calc 1 . .
    H H11D 0.4079 0.6267 0.5269 0.038 Uiso calc 1 . .
    C C12B 0.6695(3) 0.75944(8) 0.64694(19) 0.0439(6) Uani d 1 . .
    H H12C 0.5643 0.7747 0.5963 0.053 Uiso calc 1 . .
    H H12D 0.7130 0.7563 0.6087 0.053 Uiso calc 1 . .
    C C13B 0.7846(2) 0.78830(7) 0.75006(19) 0.0365(5) Uani d 1 . .
    C C14B 0.9356(3) 0.80127(8) 0.7843(2) 0.0442(5) Uani d 1 . .
    H H14B 0.9656 0.7920 0.7428 0.053 Uiso calc 1 . .
    C C15B 1.0420(3) 0.82762(8) 0.8787(2) 0.0504(7) Uani d 1 . .
    H H15B 1.1426 0.8361 0.9002 0.061 Uiso calc 1 . .
    C C16B 1.0000(3) 0.84134(8) 0.9410(2) 0.0536(7) Uani d 1 . .
    H H16B 1.0720 0.8591 1.0048 0.064 Uiso calc 1 . .
    C C17B 0.8495(3) 0.82871(8) 0.9084(3) 0.0533(6) Uani d 1 . .
    H H17B 0.8205 0.8379 0.9505 0.064 Uiso calc 1 . .
    C C18B 0.7424(3) 0.80236(8) 0.8128(2) 0.0458(6) Uani d 1 . .
    H H18B 0.6413 0.7941 0.7909 0.055 Uiso calc 1 . .
    S S1A 0.40017(6) 0.46380(2) 0.54540(4) 0.02973(11) Uani d 1 . .
    O O1A 0.22909(14) 0.45426(4) 0.61460(10) 0.0228(2) Uani d 1 . .
    N N1A 0.41622(17) 0.43676(5) 0.79594(12) 0.0224(3) Uani d 1 . .
    N N2A 0.48826(17) 0.44323(5) 0.74796(12) 0.0212(3) Uani d 1 . .
    N N3A 0.71546(17) 0.38885(5) 0.83070(12) 0.0216(3) Uani d 1 . .
    N N4A 0.7102(2) 0.29173(5) 0.83187(13) 0.0288(3) Uani d 1 . .
    C C1A 0.3773(2) 0.45354(6) 0.63837(14) 0.0218(3) Uani d 1 . .
    C C2A 0.2620(2) 0.44351(6) 0.71288(14) 0.0207(3) Uani d 1 . .
    C C3A 0.1288(2) 0.44023(6) 0.71368(14) 0.0218(3) Uani d 1 . .
    C C4A -0.0338(3) 0.45153(8) 0.6297(2) 0.0265(5) Uani d 0.9 B 1
    H H4AA -0.0761 0.4630 0.5601 0.032 Uiso calc 0.9 B 1
    C C5A -0.1282(5) 0.4435(2) 0.6622(4) 0.0308(11) Uani d 0.9 B 1
    H H5AA -0.2400 0.4494 0.6163 0.037 Uiso calc 0.9 B 1
    C C6A -0.0374(5) 0.4264(2) 0.7679(4) 0.0303(9) Uani d 0.9 B 1
    H H6AA -0.0808 0.4187 0.8018 0.036 Uiso calc 0.9 B 1
    S S2A 0.16500(7) 0.42031(2) 0.83162(5) 0.02979(12) Uani d 0.9 B 1
    C C4X 0.125(2) 0.4241(7) 0.7841(18) 0.030(4) Uiso d 0.1 B 2
    H H4XA 0.2194 0.4120 0.8506 0.036 Uiso calc 0.1 B 2
    C C5X -0.025(4) 0.424(2) 0.762(3) 0.022(6) Uiso d 0.1 B 2
    H H5XA -0.0411 0.4155 0.8118 0.027 Uiso calc 0.1 B 2
    C C6X -0.145(4) 0.4397(16) 0.654(3) 0.010(5) Uiso d 0.1 B 2
    H H6XA -0.2563 0.4407 0.6182 0.012 Uiso calc 0.1 B 2
    S S2X -0.0673(7) 0.45671(18) 0.5915(4) 0.0191(11) Uiso d 0.1 B 2
    C C7A 0.6656(2) 0.43542(6) 0.81358(15) 0.0229(3) Uani d 1 . .
    H H7AA 0.6985 0.4506 0.7757 0.028 Uiso calc 1 . .
    H H7AB 0.7244 0.4497 0.8864 0.028 Uiso calc 1 . .
    C C8A 0.7067(3) 0.36412(7) 0.90800(16) 0.0296(4) Uani d 1 . .
    H H8AA 0.5930 0.3599 0.8741 0.035 Uiso calc 1 . .
    H H8AB 0.7609 0.3815 0.9766 0.035 Uiso calc 1 . .
    C C9A 0.7893(3) 0.31819(7) 0.93468(16) 0.0351(4) Uani d 1 . .
    H H9AA 0.9042 0.3225 0.9717 0.042 Uiso calc 1 . .
    H H9AB 0.7828 0.3016 0.9854 0.042 Uiso calc 1 . .
    C C10A 0.7223(2) 0.31688(6) 0.75678(15) 0.0267(4) Uani d 1 . .
    H H10A 0.6714 0.2994 0.6887 0.032 Uiso calc 1 . .
    H H10B 0.8368 0.3213 0.7929 0.032 Uiso calc 1 . .
    C C11A 0.6385(2) 0.36268(6) 0.72752(14) 0.0218(3) Uani d 1 . .
    H H11A 0.6480 0.3792 0.6782 0.026 Uiso calc 1 . .
    H H11B 0.5230 0.3584 0.6887 0.026 Uiso calc 1 . .
    C C12A 0.7871(3) 0.24680(7) 0.85974(18) 0.0402(5) Uani d 1 . .
    H H12A 0.7855 0.2325 0.9150 0.048 Uiso calc 1 . .
    H H12B 0.9008 0.2506 0.8933 0.048 Uiso calc 1 . .
    C C13A 0.7034(3) 0.21574(6) 0.75928(17) 0.0330(4) Uani d 1 . .
    C C14A 0.5388(3) 0.20464(8) 0.6944(2) 0.0407(5) Uani d 1 . .
    H H14A 0.4774 0.2169 0.7117 0.049 Uiso calc 1 . .
    C C15A 0.4650(3) 0.17530(8) 0.6036(2) 0.0450(5) Uani d 1 . .
    H H15A 0.3545 0.1681 0.5605 0.054 Uiso calc 1 . .
    C C16A 0.5548(3) 0.15663(7) 0.5769(2) 0.0433(5) Uani d 1 . .
    H H16A 0.5049 0.1372 0.5157 0.052 Uiso calc 1 . .
    C C17A 0.7186(3) 0.16709(7) 0.6416(2) 0.0433(5) Uani d 1 . .
    H H17A 0.7800 0.1543 0.6248 0.052 Uiso calc 1 . .
    C C18A 0.7922(3) 0.19659(7) 0.7316(2) 0.0382(5) Uani d 1 . .
    H H18A 0.9027 0.2037 0.7742 0.046 Uiso calc 1 . .
loop_
    _atom_site_aniso_label
    _atom_site_aniso_U_11
    _atom_site_aniso_U_22
    _atom_site_aniso_U_33
    _atom_site_aniso_U_12
    _atom_site_aniso_U_13
    _atom_site_aniso_U_23
    S1B 0.0208(2) 0.0416(3) 0.0332(2) 0.00472(18) 0.01552(19) 0.0035(2)
    O1B 0.0221(6) 0.0267(6) 0.0252(6) -0.0003(5) 0.0160(5) -0.0005(5)
    N1B 0.0194(6) 0.0317(8) 0.0249(7) -0.0051(6) 0.0159(6) -0.0065(6)
    N2B 0.0185(6) 0.0310(8) 0.0250(7) -0.0034(5) 0.0152(6) -0.0047(6)
    N3B 0.0204(7) 0.0353(8) 0.0221(7) -0.0060(6) 0.0137(6) -0.0054(6)
    N4B 0.0224(7) 0.0316(8) 0.0254(8) -0.0034(6) 0.0094(6) 0.0073(6)
    C1B 0.0237(8) 0.0220(8) 0.0295(8) -0.0013(6) 0.0186(7) -0.0034(6)
    C2B 0.0206(7) 0.0219(8) 0.0246(8) -0.0025(6) 0.0153(7) -0.0045(6)
    C3B 0.0225(7) 0.0228(8) 0.0261(8) -0.0037(6) 0.0174(7) -0.0054(6)
    C4B 0.0241(13) 0.0294(13) 0.0281(15) -0.0001(10) 0.0171(13) -0.0019(12)
    C5B 0.041(2) 0.042(3) 0.046(2) -0.0133(15) 0.0372(19) -0.0147(13)
    C6B 0.0233(15) 0.056(2) 0.0382(18) -0.0136(13) 0.0243(15) -0.0155(13)
    S2B 0.0208(3) 0.0468(4) 0.0288(3) -0.0045(3) 0.0166(3) -0.0058(3)
    C7B 0.0259(8) 0.0342(9) 0.0297(9) -0.0057(7) 0.0219(7) -0.0085(7)
    C8B 0.0182(7) 0.0303(9) 0.0216(8) -0.0015(6) 0.0099(7) -0.0016(7)
    C9B 0.0192(8) 0.0359(10) 0.0273(9) -0.0051(7) 0.0113(7) 0.0011(7)
    C10B 0.0272(9) 0.0465(12) 0.0224(9) -0.0055(8) 0.0072(8) 0.0069(8)
    C11B 0.0198(8) 0.0413(11) 0.0220(8) -0.0054(7) 0.0081(7) -0.0003(7)
    C12B 0.0359(11) 0.0420(12) 0.0372(11) -0.0041(9) 0.0163(10) 0.0159(9)
    C13B 0.0266(9) 0.0269(9) 0.0408(11) 0.0001(7) 0.0150(9) 0.0139(8)
    C14B 0.0326(10) 0.0374(11) 0.0535(14) -0.0034(9) 0.0238(10) 0.0112(10)
    C15B 0.0289(10) 0.0337(11) 0.0622(16) -0.0023(9) 0.0175(11) 0.0104(11)
    C16B 0.0430(13) 0.0246(10) 0.0505(14) 0.0019(9) 0.0110(11) 0.0058(10)
    C17B 0.0570(15) 0.0327(12) 0.0638(17) 0.0086(11) 0.0363(14) 0.0064(11)
    C18B 0.0333(11) 0.0344(11) 0.0604(15) 0.0036(9) 0.0261(11) 0.0099(10)
    S1A 0.0307(2) 0.0384(3) 0.0258(2) 0.00467(19) 0.02082(19) 0.00510(18)
    O1A 0.0198(5) 0.0271(6) 0.0211(6) 0.0010(5) 0.0130(5) 0.0004(5)
    N1A 0.0204(6) 0.0269(7) 0.0221(7) -0.0001(5) 0.0147(6) -0.0013(5)
    N2A 0.0195(6) 0.0243(7) 0.0216(6) 0.0011(5) 0.0141(6) -0.0001(5)
    N3A 0.0192(6) 0.0242(7) 0.0200(6) 0.0013(5) 0.0120(6) -0.0014(5)
    N4A 0.0396(9) 0.0247(7) 0.0245(7) 0.0114(6) 0.0218(7) 0.0063(6)
    C1A 0.0209(7) 0.0202(7) 0.0245(8) 0.0012(6) 0.0148(7) -0.0002(6)
    C2A 0.0217(7) 0.0200(7) 0.0217(7) -0.0002(6) 0.0146(6) -0.0020(6)
    C3A 0.0194(7) 0.0225(8) 0.0230(8) -0.0011(6) 0.0135(6) -0.0024(6)
    C4A 0.0231(10) 0.0308(11) 0.0251(12) -0.0005(8) 0.0154(10) -0.0001(10)
    C5A 0.0218(14) 0.033(2) 0.0358(17) -0.0034(13) 0.0179(13) -0.0032(13)
    C6A 0.0215(12) 0.0390(17) 0.0345(14) -0.0028(10) 0.0200(11) -0.0025(11)
    S2A 0.0218(2) 0.0423(3) 0.0259(3) -0.0006(2) 0.0158(2) 0.0029(2)
    C7A 0.0170(7) 0.0260(8) 0.0239(8) -0.0023(6) 0.0123(6) -0.0037(6)
    C8A 0.0387(10) 0.0305(9) 0.0233(8) 0.0077(8) 0.0218(8) 0.0032(7)
    C9A 0.0461(12) 0.0333(10) 0.0218(8) 0.0142(9) 0.0201(9) 0.0061(7)
    C10A 0.0304(9) 0.0285(9) 0.0244(8) 0.0067(7) 0.0191(7) 0.0019(7)
    C11A 0.0228(7) 0.0235(8) 0.0185(7) 0.0012(6) 0.0130(6) 0.0006(6)
    C12A 0.0545(13) 0.0310(10) 0.0327(10) 0.0205(9) 0.0272(10) 0.0101(8)
    C13A 0.0525(12) 0.0221(8) 0.0351(10) 0.0144(8) 0.0331(10) 0.0109(7)
    C14A 0.0559(14) 0.0341(11) 0.0505(13) 0.0101(10) 0.0427(12) 0.0072(9)
    C15A 0.0579(15) 0.0338(11) 0.0504(14) 0.0004(10) 0.0382(13) 0.0051(10)
    C16A 0.0722(17) 0.0240(9) 0.0413(12) 0.0055(10) 0.0402(12) 0.0065(8)
    C17A 0.0719(16) 0.0300(10) 0.0500(13) 0.0129(10) 0.0493(13) 0.0064(9)
    C18A 0.0518(13) 0.0305(10) 0.0456(12) 0.0117(9) 0.0374(11) 0.0063(9)
_geom_special_details
;
All e.s.d.'s (except the e.s.d. in the dihedral angle between two l.s. planes)
are estimated using the full covariance matrix. The cell e.s.d.'s are taken
into account individually in the estimation of e.s.d.'s in distances, angles
and torsion angles; correlations between e.s.d.'s in cell parameters are only
used when they are defined by crystal symmetry. An approximate (isotropic)
treatment of cell e.s.d.'s is used for estimating e.s.d.'s involving l.s.
planes.
;
loop_
    _geom_bond_atom_site_label_1
    _geom_bond_atom_site_label_2
    _geom_bond_site_symmetry_2
    _geom_bond_distance
    _geom_bond_publ_flag
    S1B C1B . 1.6452(18) ?
    O1B C2B . 1.368(2) ?
    O1B C1B . 1.377(2) ?
    N1B C2B . 1.293(2) ?
    N1B N2B . 1.3894(19) ?
    N2B C1B . 1.341(2) ?
    N2B C7B . 1.481(2) ?
    N3B C7B . 1.425(2) ?
    N3B C11B . 1.463(2) ?
    N3B C8B . 1.468(2) ?
    N4B C9B . 1.459(2) ?
    N4B C12B . 1.463(3) ?
    N4B C10B . 1.467(3) ?
    C2B C3B . 1.439(2) ?
    C3B C4Y . 1.267(17) ?
    C3B C4B . 1.377(4) ?
    C3B S2B . 1.7132(19) ?
    C3B S2Y . 1.726(4) ?
    C4B C5B . 1.403(6) ?
    C4B H4BA . 0.9300 ?
    C5B C6B . 1.353(5) ?
    C5B H5BA . 0.9300 ?
    C6B S2B . 1.710(5) ?
    C6B H6BA . 0.9300 ?
    C4Y C5Y . 1.395(18) ?
    C4Y H4YA . 0.9300 ?
    C5Y C6Y . 1.384(15) ?
    C5Y H5YA . 0.9300 ?
    C6Y S2Y . 1.716(18) ?
    C6Y H6YA . 0.9300 ?
    C7B H7BA . 0.9700 ?
    C7B H7BB . 0.9700 ?
    C8B C9B . 1.512(3) ?
    C8B H8BA . 0.9700 ?
    C8B H8BB . 0.9700 ?
    C9B H9BA . 0.9700 ?
    C9B H9BB . 0.9700 ?
    C10B C11B . 1.512(3) ?
    C10B H10C . 0.9700 ?
    C10B H10D . 0.9700 ?
    C11B H11C . 0.9700 ?
    C11B H11D . 0.9700 ?
    C12B C13B . 1.504(3) ?
    C12B H12C . 0.9700 ?
    C12B H12D . 0.9700 ?
    C13B C18B . 1.381(4) ?
    C13B C14B . 1.386(3) ?
    C14B C15B . 1.378(4) ?
    C14B H14B . 0.9300 ?
    C15B C16B . 1.369(4) ?
    C15B H15B . 0.9300 ?
    C16B C17B . 1.389(4) ?
    C16B H16B . 0.9300 ?
    C17B C18B . 1.388(4) ?
    C17B H17B . 0.9300 ?
    C18B H18B . 0.9300 ?
    S1A C1A . 1.6484(18) ?
    O1A C2A . 1.372(2) ?
    O1A C1A . 1.374(2) ?
    N1A C2A . 1.294(2) ?
    N1A N2A . 1.3917(19) ?
    N2A C1A . 1.343(2) ?
    N2A C7A . 1.478(2) ?
    N3A C7A . 1.429(2) ?
    N3A C8A . 1.463(2) ?
    N3A C11A . 1.466(2) ?
    N4A C10A . 1.461(2) ?
    N4A C9A . 1.463(2) ?
    N4A C12A . 1.464(2) ?
    C2A C3A . 1.436(2) ?
    C3A C4X . 1.22(2) ?
    C3A C4A . 1.380(3) ?
    C3A S2A . 1.7213(18) ?
    C3A S2X . 1.759(6) ?
    C4A C5A . 1.411(4) ?
    C4A H4AA . 0.9300 ?
    C5A C6A . 1.360(4) ?
    C5A H5AA . 0.9300 ?
    C6A S2A . 1.709(4) ?
    C6A H6AA . 0.9300 ?
    C4X C5X . 1.413(19) ?
    C4X H4XA . 0.9300 ?
    C5X C6X . 1.383(17) ?
    C5X H5XA . 0.9300 ?
    C6X S2X . 1.712(19) ?
    C6X H6XA . 0.9300 ?
    C7A H7AA . 0.9700 ?
    C7A H7AB . 0.9700 ?
    C8A C9A . 1.515(3) ?
    C8A H8AA . 0.9700 ?
    C8A H8AB . 0.9700 ?
    C9A H9AA . 0.9700 ?
    C9A H9AB . 0.9700 ?
    C10A C11A . 1.513(2) ?
    C10A H10A . 0.9700 ?
    C10A H10B . 0.9700 ?
    C11A H11A . 0.9700 ?
    C11A H11B . 0.9700 ?
    C12A C13A . 1.510(3) ?
    C12A H12A . 0.9700 ?
    C12A H12B . 0.9700 ?
    C13A C14A . 1.387(3) ?
    C13A C18A . 1.391(3) ?
    C14A C15A . 1.388(3) ?
    C14A H14A . 0.9300 ?
    C15A C16A . 1.384(3) ?
    C15A H15A . 0.9300 ?
    C16A C17A . 1.375(4) ?
    C16A H16A . 0.9300 ?
    C17A C18A . 1.384(3) ?
    C17A H17A . 0.9300 ?
    C18A H18A . 0.9300 ?
loop_
    _geom_angle_atom_site_label_1
    _geom_angle_atom_site_label_2
    _geom_angle_atom_site_label_3
    _geom_angle_site_symmetry_1
    _geom_angle_site_symmetry_3
    _geom_angle
    _geom_angle_publ_flag
    C2B O1B C1B . . 105.92(13) ?
    C2B N1B N2B . . 103.24(14) ?
    C1B N2B N1B . . 112.16(14) ?
    C1B N2B C7B . . 126.86(15) ?
    N1B N2B C7B . . 120.94(14) ?
    C7B N3B C11B . . 113.95(15) ?
    C7B N3B C8B . . 114.72(15) ?
    C11B N3B C8B . . 111.03(15) ?
    C9B N4B C12B . . 111.82(16) ?
    C9B N4B C10B . . 108.63(17) ?
    C12B N4B C10B . . 110.18(16) ?
    N2B C1B O1B . . 105.16(14) ?
    N2B C1B S1B . . 130.80(14) ?
    O1B C1B S1B . . 124.01(14) ?
    N1B C2B O1B . . 113.52(14) ?
    N1B C2B C3B . . 127.69(16) ?
    O1B C2B C3B . . 118.79(15) ?
    C4Y C3B C2B . . 129.5(7) ?
    C4B C3B C2B . . 129.1(2) ?
    C4B C3B S2B . . 111.59(17) ?
    C2B C3B S2B . . 119.30(13) ?
    C4Y C3B S2Y . . 111.4(7) ?
    C2B C3B S2Y . . 119.13(17) ?
    C3B C4B C5B . . 112.6(4) ?
    C3B C4B H4BA . . 123.7 ?
    C5B C4B H4BA . . 123.7 ?
    C6B C5B C4B . . 111.8(5) ?
    C6B C5B H5BA . . 124.1 ?
    C4B C5B H5BA . . 124.1 ?
    C5B C6B S2B . . 113.2(4) ?
    C5B C6B H6BA . . 123.4 ?
    S2B C6B H6BA . . 123.4 ?
    C6B S2B C3B . . 90.74(19) ?
    C3B C4Y C5Y . . 118.1(15) ?
    C3B C4Y H4YA . . 120.9 ?
    C5Y C4Y H4YA . . 120.9 ?
    C6Y C5Y C4Y . . 108.0(19) ?
    C6Y C5Y H5YA . . 126.0 ?
    C4Y C5Y H5YA . . 126.0 ?
    C5Y C6Y S2Y . . 112.5(17) ?
    C5Y C6Y H6YA . . 123.7 ?
    S2Y C6Y H6YA . . 123.7 ?
    C6Y S2Y C3B . . 89.7(8) ?
    N3B C7B N2B . . 115.96(15) ?
    N3B C7B H7BA . . 108.3 ?
    N2B C7B H7BA . . 108.3 ?
    N3B C7B H7BB . . 108.3 ?
    N2B C7B H7BB . . 108.3 ?
    H7BA C7B H7BB . . 107.4 ?
    N3B C8B C9B . . 109.59(15) ?
    N3B C8B H8BA . . 109.8 ?
    C9B C8B H8BA . . 109.8 ?
    N3B C8B H8BB . . 109.8 ?
    C9B C8B H8BB . . 109.8 ?
    H8BA C8B H8BB . . 108.2 ?
    N4B C9B C8B . . 110.47(15) ?
    N4B C9B H9BA . . 109.6 ?
    C8B C9B H9BA . . 109.6 ?
    N4B C9B H9BB . . 109.6 ?
    C8B C9B H9BB . . 109.6 ?
    H9BA C9B H9BB . . 108.1 ?
    N4B C10B C11B . . 110.30(16) ?
    N4B C10B H10C . . 109.6 ?
    C11B C10B H10C . . 109.6 ?
    N4B C10B H10D . . 109.6 ?
    C11B C10B H10D . . 109.6 ?
    H10C C10B H10D . . 108.1 ?
    N3B C11B C10B . . 109.84(16) ?
    N3B C11B H11C . . 109.7 ?
    C10B C11B H11C . . 109.7 ?
    N3B C11B H11D . . 109.7 ?
    C10B C11B H11D . . 109.7 ?
    H11C C11B H11D . . 108.2 ?
    N4B C12B C13B . . 112.51(17) ?
    N4B C12B H12C . . 109.1 ?
    C13B C12B H12C . . 109.1 ?
    N4B C12B H12D . . 109.1 ?
    C13B C12B H12D . . 109.1 ?
    H12C C12B H12D . . 107.8 ?
    C18B C13B C14B . . 118.5(2) ?
    C18B C13B C12B . . 120.8(2) ?
    C14B C13B C12B . . 120.7(2) ?
    C15B C14B C13B . . 121.2(3) ?
    C15B C14B H14B . . 119.4 ?
    C13B C14B H14B . . 119.4 ?
    C16B C15B C14B . . 120.1(2) ?
    C16B C15B H15B . . 119.9 ?
    C14B C15B H15B . . 119.9 ?
    C15B C16B C17B . . 119.7(3) ?
    C15B C16B H16B . . 120.1 ?
    C17B C16B H16B . . 120.1 ?
    C18B C17B C16B . . 119.8(3) ?
    C18B C17B H17B . . 120.1 ?
    C16B C17B H17B . . 120.1 ?
    C13B C18B C17B . . 120.6(2) ?
    C13B C18B H18B . . 119.7 ?
    C17B C18B H18B . . 119.7 ?
    C2A O1A C1A . . 106.11(13) ?
    C2A N1A N2A . . 103.26(13) ?
    C1A N2A N1A . . 112.15(13) ?
    C1A N2A C7A . . 126.78(14) ?
    N1A N2A C7A . . 120.91(14) ?
    C7A N3A C8A . . 114.47(14) ?
    C7A N3A C11A . . 114.82(14) ?
    C8A N3A C11A . . 110.91(14) ?
    C10A N4A C9A . . 108.92(16) ?
    C10A N4A C12A . . 111.72(16) ?
    C9A N4A C12A . . 109.72(15) ?
    N2A C1A O1A . . 105.17(14) ?
    N2A C1A S1A . . 130.72(13) ?
    O1A C1A S1A . . 124.11(13) ?
    N1A C2A O1A . . 113.30(14) ?
    N1A C2A C3A . . 127.53(16) ?
    O1A C2A C3A . . 119.16(15) ?
    C4X C3A C2A . . 130.0(9) ?
    C4A C3A C2A . . 128.50(18) ?
    C4A C3A S2A . . 111.88(15) ?
    C2A C3A S2A . . 119.61(13) ?
    C4X C3A S2X . . 112.0(10) ?
    C2A C3A S2X . . 117.7(2) ?
    C3A C4A C5A . . 111.8(3) ?
    C3A C4A H4AA . . 124.1 ?
    C5A C4A H4AA . . 124.1 ?
    C6A C5A C4A . . 112.5(4) ?
    C6A C5A H5AA . . 123.7 ?
    C4A C5A H5AA . . 123.7 ?
    C5A C6A S2A . . 112.7(3) ?
    C5A C6A H6AA . . 123.6 ?
    S2A C6A H6AA . . 123.6 ?
    C6A S2A C3A . . 90.99(14) ?
    C3A C4X C5X . . 118.3(18) ?
    C3A C4X H4XA . . 120.8 ?
    C5X C4X H4XA . . 120.8 ?
    C6X C5X C4X . . 108(2) ?
    C6X C5X H5XA . . 126.1 ?
    C4X C5X H5XA . . 126.1 ?
    C5X C6X S2X . . 112.6(19) ?
    C5X C6X H6XA . . 123.7 ?
    S2X C6X H6XA . . 123.7 ?
    C6X S2X C3A . . 88.9(10) ?
    N3A C7A N2A . . 115.75(14) ?
    N3A C7A H7AA . . 108.3 ?
    N2A C7A H7AA . . 108.3 ?
    N3A C7A H7AB . . 108.3 ?
    N2A C7A H7AB . . 108.3 ?
    H7AA C7A H7AB . . 107.4 ?
    N3A C8A C9A . . 109.39(15) ?
    N3A C8A H8AA . . 109.8 ?
    C9A C8A H8AA . . 109.8 ?
    N3A C8A H8AB . . 109.8 ?
    C9A C8A H8AB . . 109.8 ?
    H8AA C8A H8AB . . 108.2 ?
    N4A C9A C8A . . 110.51(15) ?
    N4A C9A H9AA . . 109.5 ?
    C8A C9A H9AA . . 109.5 ?
    N4A C9A H9AB . . 109.5 ?
    C8A C9A H9AB . . 109.5 ?
    H9AA C9A H9AB . . 108.1 ?
    N4A C10A C11A . . 110.44(14) ?
    N4A C10A H10A . . 109.6 ?
    C11A C10A H10A . . 109.6 ?
    N4A C10A H10B . . 109.6 ?
    C11A C10A H10B . . 109.6 ?
    H10A C10A H10B . . 108.1 ?
    N3A C11A C10A . . 109.39(14) ?
    N3A C11A H11A . . 109.8 ?
    C10A C11A H11A . . 109.8 ?
    N3A C11A H11B . . 109.8 ?
    C10A C11A H11B . . 109.8 ?
    H11A C11A H11B . . 108.2 ?
    N4A C12A C13A . . 113.20(17) ?
    N4A C12A H12A . . 108.9 ?
    C13A C12A H12A . . 108.9 ?
    N4A C12A H12B . . 108.9 ?
    C13A C12A H12B . . 108.9 ?
    H12A C12A H12B . . 107.8 ?
    C14A C13A C18A . . 118.5(2) ?
    C14A C13A C12A . . 121.40(19) ?
    C18A C13A C12A . . 120.1(2) ?
    C13A C14A C15A . . 120.5(2) ?
    C13A C14A H14A . . 119.8 ?
    C15A C14A H14A . . 119.8 ?
    C16A C15A C14A . . 120.4(3) ?
    C16A C15A H15A . . 119.8 ?
    C14A C15A H15A . . 119.8 ?
    C17A C16A C15A . . 119.4(2) ?
    C17A C16A H16A . . 120.3 ?
    C15A C16A H16A . . 120.3 ?
    C16A C17A C18A . . 120.3(2) ?
    C16A C17A H17A . . 119.8 ?
    C18A C17A H17A . . 119.8 ?
    C17A C18A C13A . . 120.9(2) ?
    C17A C18A H18A . . 119.5 ?
    C13A C18A H18A . . 119.5 ?
loop_
    _geom_torsion_atom_site_label_1
    _geom_torsion_atom_site_label_2
    _geom_torsion_atom_site_label_3
    _geom_torsion_atom_site_label_4
    _geom_torsion_site_symmetry_1
    _geom_torsion_site_symmetry_2
    _geom_torsion_site_symmetry_3
    _geom_torsion_site_symmetry_4
    _geom_torsion
    _geom_torsion_publ_flag
    C2B N1B N2B C1B . . . . 0.15(19) ?
    C2B N1B N2B C7B . . . . 177.93(16) ?
    N1B N2B C1B O1B . . . . -0.04(19) ?
    C7B N2B C1B O1B . . . . -177.65(16) ?
    N1B N2B C1B S1B . . . . 178.23(14) ?
    C7B N2B C1B S1B . . . . 0.6(3) ?
    C2B O1B C1B N2B . . . . -0.08(18) ?
    C2B O1B C1B S1B . . . . -178.50(13) ?
    N2B N1B C2B O1B . . . . -0.21(19) ?
    N2B N1B C2B C3B . . . . 179.12(17) ?
    C1B O1B C2B N1B . . . . 0.19(19) ?
    C1B O1B C2B C3B . . . . -179.20(15) ?
    N1B C2B C3B C4Y . . . . -3.6(11) ?
    O1B C2B C3B C4Y . . . . 175.7(11) ?
    N1B C2B C3B C4B . . . . 175.1(2) ?
    O1B C2B C3B C4B . . . . -5.6(3) ?
    N1B C2B C3B S2B . . . . -6.3(3) ?
    O1B C2B C3B S2B . . . . 172.95(12) ?
    N1B C2B C3B S2Y . . . . 174.4(2) ?
    O1B C2B C3B S2Y . . . . -6.3(3) ?
    C4Y C3B C4B C5B . . . . -1.6(10) ?
    C2B C3B C4B C5B . . . . 179.5(5) ?
    S2B C3B C4B C5B . . . . 0.9(5) ?
    S2Y C3B C4B C5B . . . . -176.9(15) ?
    C3B C4B C5B C6B . . . . -1.4(10) ?
    C4B C5B C6B S2B . . . . 1.3(10) ?
    C5B C6B S2B C3B . . . . -0.7(7) ?
    C4Y C3B S2B C6B . . . . 13(5) ?
    C4B C3B S2B C6B . . . . -0.1(3) ?
    C2B C3B S2B C6B . . . . -178.9(3) ?
    S2Y C3B S2B C6B . . . . 0.3(3) ?
    C4B C3B C4Y C5Y . . . . 4(2) ?
    C2B C3B C4Y C5Y . . . . -176.7(18) ?
    S2B C3B C4Y C5Y . . . . -163(6) ?
    S2Y C3B C4Y C5Y . . . . 5(2) ?
    C3B C4Y C5Y C6Y . . . . -3(4) ?
    C4Y C5Y C6Y S2Y . . . . -1(4) ?
    C5Y C6Y S2Y C3B . . . . 3(3) ?
    C4Y C3B S2Y C6Y . . . . -4.6(16) ?
    C4B C3B S2Y C6Y . . . . 0.3(17) ?
    C2B C3B S2Y C6Y . . . . 177.1(13) ?
    S2B C3B S2Y C6Y . . . . -2.1(13) ?
    C11B N3B C7B N2B . . . . -68.0(2) ?
    C8B N3B C7B N2B . . . . 61.6(2) ?
    C1B N2B C7B N3B . . . . -98.4(2) ?
    N1B N2B C7B N3B . . . . 84.2(2) ?
    C7B N3B C8B C9B . . . . 172.08(15) ?
    C11B N3B C8B C9B . . . . -56.94(19) ?
    C12B N4B C9B C8B . . . . 177.67(18) ?
    C10B N4B C9B C8B . . . . -60.5(2) ?
    N3B C8B C9B N4B . . . . 59.0(2) ?
    C9B N4B C10B C11B . . . . 60.3(2) ?
    C12B N4B C10B C11B . . . . -176.93(19) ?
    C7B N3B C11B C10B . . . . -171.68(16) ?
    C8B N3B C11B C10B . . . . 56.9(2) ?
    N4B C10B C11B N3B . . . . -58.7(2) ?
    C9B N4B C12B C13B . . . . -64.3(3) ?
    C10B N4B C12B C13B . . . . 174.8(2) ?
    N4B C12B C13B C18B . . . . -66.2(3) ?
    N4B C12B C13B C14B . . . . 113.6(2) ?
    C18B C13B C14B C15B . . . . 0.0(3) ?
    C12B C13B C14B C15B . . . . -179.9(2) ?
    C13B C14B C15B C16B . . . . 0.3(4) ?
    C14B C15B C16B C17B . . . . -0.2(4) ?
    C15B C16B C17B C18B . . . . -0.2(4) ?
    C14B C13B C18B C17B . . . . -0.3(3) ?
    C12B C13B C18B C17B . . . . 179.5(2) ?
    C16B C17B C18B C13B . . . . 0.4(4) ?
    C2A N1A N2A C1A . . . . -0.09(19) ?
    C2A N1A N2A C7A . . . . -175.66(15) ?
    N1A N2A C1A O1A . . . . 0.61(18) ?
    C7A N2A C1A O1A . . . . 175.86(15) ?
    N1A N2A C1A S1A . . . . -179.50(13) ?
    C7A N2A C1A S1A . . . . -4.2(3) ?
    C2A O1A C1A N2A . . . . -0.86(17) ?
    C2A O1A C1A S1A . . . . 179.24(13) ?
    N2A N1A C2A O1A . . . . -0.50(18) ?
    N2A N1A C2A C3A . . . . 178.47(16) ?
    C1A O1A C2A N1A . . . . 0.88(19) ?
    C1A O1A C2A C3A . . . . -178.17(15) ?
    N1A C2A C3A C4X . . . . -12.6(14) ?
    O1A C2A C3A C4X . . . . 166.3(14) ?
    N1A C2A C3A C4A . . . . 173.0(2) ?
    O1A C2A C3A C4A . . . . -8.1(3) ?
    N1A C2A C3A S2A . . . . -6.5(3) ?
    O1A C2A C3A S2A . . . . 172.39(12) ?
    N1A C2A C3A S2X . . . . 173.9(2) ?
    O1A C2A C3A S2X . . . . -7.2(3) ?
    C4X C3A C4A C5A . . . . 4.5(11) ?
    C2A C3A C4A C5A . . . . -179.9(3) ?
    S2A C3A C4A C5A . . . . -0.4(4) ?
    S2X C3A C4A C5A . . . . 175.8(14) ?
    C3A C4A C5A C6A . . . . -0.4(6) ?
    C4A C5A C6A S2A . . . . 1.0(7) ?
    C5A C6A S2A C3A . . . . -1.0(5) ?
    C4X C3A S2A C6A . . . . -24(5) ?
    C4A C3A S2A C6A . . . . 0.8(3) ?
    C2A C3A S2A C6A . . . . -179.6(3) ?
    S2X C3A S2A C6A . . . . -0.1(3) ?
    C4A C3A C4X C5X . . . . -3(3) ?
    C2A C3A C4X C5X . . . . -178(3) ?
    S2A C3A C4X C5X . . . . 154(7) ?
    S2X C3A C4X C5X . . . . -5(4) ?
    C3A C4X C5X C6X . . . . 6(6) ?
    C4X C5X C6X S2X . . . . -5(6) ?
    C5X C6X S2X C3A . . . . 2(4) ?
    C4X C3A S2X C6X . . . . 1(2) ?
    C4A C3A S2X C6X . . . . -8(2) ?
    C2A C3A S2X C6X . . . . 175.9(17) ?
    S2A C3A S2X C6X . . . . -3.6(17) ?
    C8A N3A C7A N2A . . . . -70.88(19) ?
    C11A N3A C7A N2A . . . . 59.11(19) ?
    C1A N2A C7A N3A . . . . -98.7(2) ?
    N1A N2A C7A N3A . . . . 76.1(2) ?
    C7A N3A C8A C9A . . . . -170.33(16) ?
    C11A N3A C8A C9A . . . . 57.8(2) ?
    C10A N4A C9A C8A . . . . 59.8(2) ?
    C12A N4A C9A C8A . . . . -177.65(19) ?
    N3A C8A C9A N4A . . . . -58.7(2) ?
    C9A N4A C10A C11A . . . . -59.9(2) ?
    C12A N4A C10A C11A . . . . 178.73(17) ?
    C7A N3A C11A C10A . . . . 170.34(14) ?
    C8A N3A C11A C10A . . . . -57.95(18) ?
    N4A C10A C11A N3A . . . . 59.00(19) ?
    C10A N4A C12A C13A . . . . -64.0(2) ?
    C9A N4A C12A C13A . . . . 175.08(19) ?
    N4A C12A C13A C14A . . . . -58.2(3) ?
    N4A C12A C13A C18A . . . . 123.5(2) ?
    C18A C13A C14A C15A . . . . -0.4(3) ?
    C12A C13A C14A C15A . . . . -178.7(2) ?
    C13A C14A C15A C16A . . . . 0.2(3) ?
    C14A C15A C16A C17A . . . . 0.5(3) ?
    C15A C16A C17A C18A . . . . -1.0(3) ?
    C16A C17A C18A C13A . . . . 0.8(3) ?
    C14A C13A C18A C17A . . . . -0.1(3) ?
    C12A C13A C18A C17A . . . . 178.27(19) ?
_shelx_hkl_file
;
   3   0   0    0.13    0.09
  -3   0   0    0.09    0.07
  -3   0   0    0.10    0.05
   3   0   0    0.18    0.10
  -5   0   0    0.80    0.22
  -5   0   0    0.85    0.21
   5   0   0    0.97    0.18
   6   0   0    8.69    0.68
  -6   0   0    8.33    0.57
   6   0   0    9.82    0.68
   6   0   0    7.96    0.50
   7   0   0    2.66    0.39
   7   0   0    3.11    0.40
  -7   0   0    2.31    0.33
   8   0   0   54.79    2.19
   8   0   0   53.64    2.35
   8   0   0   51.16    2.01
   8   0   0   49.18    1.97
   8   0   0   49.71    1.76
  -8   0   0   53.93    2.09
   9   0   0    0.90    0.32
  -9   0   0    0.17    0.33
   9   0   0    0.68    0.23
  10   0   0    2.21    0.22
 -10   0   0    1.88    0.46
  10   0   0    1.46    0.35
  10   0   0    1.52    0.42
  10   0   0    2.21    0.51
  11   0   0    0.87    0.23
 -11   0   0    1.11    0.45
  12   0   0   41.32    1.95
  12   0   0   37.79    1.34
  12   0   0   39.06    1.40
  12   0   0   38.44    2.18
  12   0   0   41.80    1.87
 -12   0   0   39.21    1.89
  13   0   0    0.16    0.43
  13   0   0    0.28    0.24
  13   0   0   -0.17    0.41
  14   0   0    2.95    0.75
 -14   0   0    3.40    0.77
  15   0   0    1.11    0.68
   3  -1   0   28.72    0.90
   3  -1   0   30.88    1.24
  -3  -1   0   27.50    1.17
   3  -1   0   30.37    1.07
   3  -1   0   32.31    1.14
   3   1   0   30.13    1.07
   3   1   0   31.42    1.15
  -3   1   0   29.37    1.23
  -3   1   0   30.34    0.93
  -3   1   0   30.97    1.13
   3   1   0   29.91    1.20
  -3   1   0   28.90    0.91
  -4  -1   0  274.15    8.12
   4  -1   0  279.79    8.13
   4  -1   0  290.16    8.19
   4  -1   0  277.48    8.35
  -4   1   0  272.40    7.85
   4   1   0  290.65    8.24
  -4   1   0  284.24    8.17
   4   1   0  280.37    8.10
   4   1   0  278.61    8.34
  -4   1   0  275.25    8.12
  -4   1   0  273.08    8.38
   5  -1   0    3.34    0.29
  -5  -1   0    2.59    0.32
   5  -1   0    3.91    0.34
   5  -1   0    3.01    0.39
   5   1   0    3.01    0.28
   5   1   0    3.50    0.42
   5   1   0    3.41    0.37
  -5   1   0    3.28    0.38
  -5   1   0    2.56    0.30
  -5   1   0    3.59    0.30
   6  -1   0   49.45    1.60
   6  -1   0   53.09    2.01
   6  -1   0   51.77    1.87
   6  -1   0   51.31    2.14
  -6  -1   0   50.46    1.92
  -6   1   0   50.38    1.91
   6   1   0   51.75    2.14
  -6   1   0   52.78    1.90
   6   1   0   52.53    1.88
   6   1   0   52.72    2.04
   7  -1   0   18.39    1.01
   7  -1   0   17.65    1.11
   7  -1   0   17.26    0.88
  -7  -1   0   16.88    0.93
   7   1   0   18.55    1.10
  -7   1   0   17.45    0.94
   7   1   0   16.89    0.86
   7   1   0   18.11    1.01
  -8  -1   0  166.76    5.33
   8  -1   0  167.52    5.37
   8  -1   0  166.35    5.66
   8  -1   0  159.89    4.82
   8  -1   0  162.88    5.22
   8   1   0  157.67    5.18
   8   1   0  160.20    4.77
   8   1   0  166.56    5.24
   8   1   0  168.76    5.66
  -8   1   0  169.36    5.35
   8   1   0  171.86    5.45
   9  -1   0    0.21    0.22
   9  -1   0    0.21    0.30
   9  -1   0    0.46    0.14
  -9  -1   0    0.66    0.31
   9   1   0    0.61    0.24
  -9   1   0    0.05    0.32
   9   1   0    0.36    0.18
  10  -1   0    2.61    0.58
  10  -1   0    1.62    0.36
  10  -1   0    2.66    0.52
 -10  -1   0    2.20    0.47
  10   1   0    2.24    0.54
  10   1   0    2.24    0.38
  10   1   0    2.01    0.21
  10   1   0    1.88    0.51
  10   1   0    1.83    0.42
  11  -1   0    0.87    0.37
  11  -1   0    1.28    0.25
  11  -1   0    0.85    0.30
 -11  -1   0    1.19    0.43
  11   1   0    1.64    0.23
 -11   1   0    1.49    0.56
  11   1   0    1.24    0.35
  11   1   0    2.03    0.57
  12  -1   0    5.92    0.40
 -12  -1   0    5.60    0.68
  12  -1   0    4.87    0.35
  12  -1   0    5.69    0.60
  12  -1   0    4.26    0.77
  12  -1   0    5.50    0.88
  12   1   0    6.51    0.85
  12   1   0    4.95    0.33
  12   1   0    5.79    0.81
 -12   1   0    4.82    0.68
  12   1   0    4.86    0.60
  12   1   0    5.77    0.38
  13  -1   0    6.90    0.99
  13  -1   0    9.43    1.14
 -13  -1   0    7.49    0.84
  13  -1   0    6.54    0.79
  13  -1   0    8.07    0.53
 -13   1   0    7.20    0.87
  13   1   0    9.13    1.11
  13   1   0    7.83    0.50
  13   1   0    7.70    0.75
  13   1   0    7.93    1.04
  14  -1   0   -0.37    0.50
  14  -1   0    0.84    0.58
 -14  -1   0   -0.07    0.75
  14   1   0   -0.05    0.55
 -14   1   0    0.02    0.75
  14   1   0    0.07    0.52
  15  -1   0   16.50    1.67
  15  -1   0   21.96    1.41
  15   1   0   17.52    1.70
 -15   1   0   19.51    1.42
  15   1   0   19.43    1.33
   1  -2   0   11.64    0.44
   1  -2   0   10.99    0.43
   1  -2   0   11.92    0.38
   1  -2   0   10.23    0.37
   1  -2   0   11.74    0.37
  -1   2   0   11.94    0.54
   1   2   0   11.61    0.40
  -1   2   0   11.14    0.37
   1   2   0   11.43    0.37
   3  -2   0   85.04    3.19
   3  -2   0   91.55    2.69
  -3  -2   0   83.84    2.97
   3  -2   0  101.83    2.94
   3  -2   0   94.75    2.86
   3  -2   0   96.08    2.73
   3   2   0   96.14    3.02
   3   2   0   95.75    2.95
  -3   2   0   99.68    2.95
  -3   2   0   96.42    3.11
  -3   2   0   95.69    2.71
  -3   2   0   91.08    2.70
  -3   2   0   87.67    2.98
   3   2   0   99.91    2.88
   4  -2   0  298.91    8.52
  -4  -2   0  288.32    8.47
   4  -2   0  287.16    8.70
  -4   2   0  288.37    8.48
  -4   2   0  284.91    8.23
   4   2   0  302.10    8.60
  -4   2   0  298.10    8.54
   4   2   0  296.00    8.46
   4   2   0  286.97    8.68
  -4   2   0  293.13    8.79
  -5  -2   0  127.00    4.02
   5  -2   0  129.95    4.07
   5  -2   0  129.83    3.99
   5  -2   0  123.95    3.74
   5  -2   0  126.48    4.27
  -5   2   0  129.01    3.73
   5   2   0  128.51    4.26
  -5   2   0  131.02    3.75
  -5   2   0  133.43    4.07
  -5   2   0  129.60    4.36
  -5   2   0  127.95    4.04
   5   2   0  130.45    4.00
   6  -2   0   10.77    0.48
  -6  -2   0   10.20    0.64
   6  -2   0   10.75    0.60
   6  -2   0   11.50    0.76
   6  -2   0   11.59    0.80
  -6   2   0    9.95    0.64
   6   2   0   10.82    0.61
  -6   2   0    9.54    0.88
   6   2   0   11.33    0.77
  -6   2   0   11.23    0.64
   6   2   0   11.24    0.78
   7  -2   0  331.19    9.77
   7  -2   0  317.91    9.30
  -7  -2   0  328.77    9.75
   7  -2   0  327.15    9.67
   7  -2   0  321.47   10.06
   7   2   0  336.19    9.92
  -7   2   0  333.39   10.30
  -7   2   0  325.07    9.69
   7   2   0  336.96    9.70
  -7   2   0  327.22    9.76
   7   2   0  311.13    9.59
   7   2   0  331.41   10.06
   8  -2   0    2.96    0.21
   8   2   0    2.46    0.35
   8   2   0    2.75    0.46
   8   2   0    3.19    0.34
   9  -2   0   13.85    0.86
   9  -2   0   14.71    0.61
  -9  -2   0   13.84    0.87
   9  -2   0   12.83    0.79
   9  -2   0   16.05    1.14
   9  -2   0   14.16    0.63
  -9   2   0   13.61    0.87
   9   2   0   15.89    1.10
   9   2   0   13.15    0.81
   9   2   0   14.28    0.98
   9   2   0   13.39    0.81
  10  -2   0   41.07    1.45
  10  -2   0   38.85    1.75
  10  -2   0   41.16    1.39
  10  -2   0   41.50    1.83
  10  -2   0   42.58    1.91
 -10  -2   0   41.45    1.87
  10  -2   0   43.30    2.19
  10   2   0   42.59    1.96
  10   2   0   37.67    1.36
  10   2   0   39.68    1.75
  10   2   0   42.62    2.14
 -10   2   0   42.52    1.92
  10   2   0   42.93    1.38
  10   2   0   41.39    1.78
  11  -2   0    0.75    0.20
  11  -2   0    0.53    0.31
  11   2   0    0.27    0.31
 -11   2   0    0.55    0.78
  11   2   0    0.67    0.16
  12  -2   0   35.55    2.97
  12  -2   0   39.21    1.42
 -12  -2   0   37.07    1.85
  12  -2   0   37.65    1.35
  12  -2   0   38.78    1.84
 -12   2   0   39.05    1.91
  12   2   0   41.00    1.95
  12   2   0   40.54    2.22
  12   2   0   38.84    1.87
  12   2   0   38.35    1.34
  12   2   0   36.50    1.40
  13  -2   0   15.20    0.76
 -13  -2   0   14.39    1.10
  13  -2   0   12.79    1.01
  13  -2   0   13.24    1.28
  13   2   0   14.84    0.67
  13   2   0   14.56    1.00
 -13   2   0   14.35    1.12
  13   2   0   15.02    1.28
  13   2   0   14.59    1.31
  14  -2   0    0.66    0.53
  14  -2   0    1.42    0.38
  14  -2   0    0.88    0.54
  14   2   0    0.97    0.56
  14   2   0    1.37    0.54
 -14   2   0    1.23    0.82
  15   2   0    0.65    0.66
 -15   2   0    0.09    0.99
  15   2   0    0.19    0.64
   1  -3   0   33.28    1.01
   1  -3   0   33.81    1.01
   1  -3   0   34.44    1.09
   1  -3   0   35.21    1.03
   1  -3   0   34.93    1.15
  -1   3   0   33.09    1.02
  -1   3   0   35.09    1.11
  -1   3   0   34.33    1.15
  -1   3   0   33.61    1.04
  -1   3   0   32.69    1.02
  -1   3   0   34.76    1.03
   3  -3   0   48.11    1.45
   3  -3   0   49.15    1.56
  -3  -3   0   41.20    1.64
   3  -3   0   43.79    1.92
   3  -3   0   46.21    1.41
   3   3   0   50.11    1.57
  -3   3   0   45.07    1.42
   3   3   0   49.19    1.71
  -3   3   0   48.59    1.59
  -3   3   0   49.23    1.63
  -3   3   0   49.58    1.81
   5  -3   0    3.43    0.30
   5  -3   0    3.75    0.23
   5  -3   0    3.63    0.42
   5   3   0    3.16    0.30
  -5   3   0    4.03    0.34
   5   3   0    3.61    0.46
  -5   3   0    3.70    0.22
  -5   3   0    3.62    0.41
   5   3   0    3.56    0.42
  -5   3   0    2.90    0.32
  -5   3   0    3.42    0.20
   6  -3   0  122.71    3.80
   6  -3   0  114.97    3.87
  -6  -3   0  118.33    3.83
   6  -3   0  115.14    3.51
   6  -3   0  117.17    4.10
  -6   3   0  120.78    3.52
   6   3   0  120.42    3.80
  -6   3   0  120.82    3.87
  -6   3   0  118.11    3.85
  -6   3   0  120.17    4.25
   6   3   0  112.84    3.70
   6   3   0  123.72    4.02
   6   3   0  119.16    4.09
  -6   3   0  120.50    3.50
   7  -3   0    2.59    0.28
  -7  -3   0    2.51    0.36
   7  -3   0    2.77    0.25
  -7   3   0    2.04    0.42
  -7   3   0    2.63    0.21
   7   3   0    2.22    0.29
  -7   3   0    2.72    0.36
   7   3   0    2.85    0.42
  -7   3   0    2.95    0.32
   7   3   0    2.54    0.28
   8  -3   0  266.50    7.94
  -8  -3   0  283.89    8.45
   8  -3   0  277.33    8.39
   8  -3   0  271.70    7.91
   8  -3   0  279.63    8.83
   8  -3   0  278.00    8.34
   8   3   0  278.64    8.37
   8   3   0  285.99    8.65
  -8   3   0  275.06    8.45
   8   3   0  280.66    8.78
   8   3   0  265.53    8.26
   9  -3   0   88.71    3.17
   9  -3   0   95.23    3.69
   9  -3   0   94.74    3.30
   9  -3   0   90.97    2.83
  -9  -3   0   92.28    3.30
   9  -3   0   89.88    3.25
   9  -3   0   79.08    2.91
   9   3   0   96.20    3.48
   9   3   0   88.86    3.16
  -9   3   0   92.54    3.33
   9   3   0   95.07    3.63
   9   3   0   91.46    3.21
  10  -3   0    8.96    0.47
  10  -3   0    8.42    0.75
  10  -3   0    9.26    0.90
  10  -3   0    9.14    0.51
 -10  -3   0    9.38    0.71
  10  -3   0    9.40    0.72
  10   3   0    9.55    0.81
  10   3   0    9.61    0.71
 -10   3   0    9.10    0.74
  10   3   0    9.03    0.65
  10   3   0    9.09    0.87
 -11  -3   0    1.00    0.44
  11  -3   0    1.44    0.28
  11  -3   0    1.45    0.23
  11  -3   0    1.41    0.34
  11  -3   0    0.94    0.33
  11   3   0    1.28    0.35
  11   3   0    2.02    0.61
  11   3   0    1.41    0.39
  12  -3   0    7.10    0.43
 -12  -3   0    7.56    0.76
  12  -3   0    8.53    0.99
  12  -3   0    6.49    0.48
  12  -3   0    6.90    0.70
  12   3   0    7.63    0.88
 -12   3   0    6.45    0.78
  12   3   0    7.65    0.89
 -13  -3   0   14.98    1.11
  13  -3   0   15.03    0.76
  13  -3   0   13.19    1.05
  13  -3   0   13.44    1.30
  13   3   0   15.01    1.02
  13   3   0   14.88    0.65
  13   3   0   14.99    1.33
  13   3   0   16.95    1.28
 -13   3   0   14.07    1.10
  14  -3   0    0.52    0.58
  14  -3   0    0.66    0.35
  14   3   0    0.25    0.52
  14   3   0    0.70    0.54
 -14   3   0   -0.10    0.81
  15  -3   0    7.83    1.01
  15   3   0    5.42    1.48
 -15   3   0    6.77    1.15
  15   3   0    7.73    0.97
   0  -4   0    6.97    0.26
   0  -4   0    7.22    0.25
   0   4   0    7.26    0.25
   0   4   0    6.93    0.25
   0   4   0    7.42    0.27
   0   4   0    6.75    0.30
   1  -4   0   10.65    0.38
  -1  -4   0   11.94    0.36
  -1  -4   0   11.30    0.36
   1  -4   0   11.43    0.52
   1  -4   0   11.27    0.39
   1  -4   0   11.00    0.40
  -1   4   0   11.43    0.41
   1   4   0   11.61    0.36
   1   4   0   11.52    0.36
  -1   4   0   10.69    0.39
  -1   4   0   11.00    0.39
  -1   4   0   11.21    0.39
  -1   4   0   10.97    0.50
   2  -4   0    6.98    0.29
   2  -4   0    6.93    0.31
   2  -4   0    6.93    0.33
   2  -4   0    6.79    0.28
  -2   4   0    7.02    0.32
   2   4   0    6.66    0.32
  -2   4   0    7.10    0.35
   2   4   0    6.59    0.29
  -2   4   0    6.71    0.29
  -2   4   0    7.57    0.30
  -2   4   0    8.01    0.52
   3  -4   0    0.80    0.08
   3  -4   0    0.74    0.09
  -3  -4   0    0.62    0.15
   3  -4   0    0.61    0.10
  -3   4   0    0.96    0.21
  -3   4   0    0.85    0.09
   3   4   0    0.82    0.10
   3   4   0    0.61    0.13
  -3   4   0    0.83    0.22
   4  -4   0   20.89    1.06
  -4  -4   0   19.43    0.86
   4  -4   0   23.28    0.95
   4  -4   0   21.37    0.87
   4  -4   0   19.49    0.72
  -4   4   0   19.48    0.71
   4   4   0   17.25    1.01
  -4   4   0   19.64    0.80
   4   4   0   20.38    0.84
  -4   4   0   20.33    0.88
   4   4   0   19.64    0.82
  -4   4   0   20.08    0.91
  -5  -4   0   37.62    1.46
   5  -4   0   38.07    1.69
   5  -4   0   41.03    1.52
   5  -4   0   36.57    1.28
   5  -4   0   38.51    1.47
   5   4   0   38.03    1.62
   5   4   0   39.85    1.46
  -5   4   0   39.96    1.27
   5   4   0   38.68    1.66
  -5   4   0   38.32    1.49
   5   4   0   37.04    1.37
  -5   4   0   39.20    1.52
  -5   4   0   40.12    1.78
  -5   4   0   37.86    1.24
  -6  -4   0    5.15    0.44
   6  -4   0    5.02    0.38
   6  -4   0    5.05    0.34
   6  -4   0    5.28    0.29
   6   4   0    5.17    0.51
   6   4   0    4.93    0.37
  -6   4   0    4.74    0.52
  -6   4   0    5.44    0.43
   6   4   0    5.05    0.39
  -6   4   0    5.19    0.30
   6   4   0    5.41    0.52
  -6   4   0    4.68    0.28
  -6   4   0    5.04    0.43
   7  -4   0  228.56    6.69
  -7  -4   0  231.15    7.10
   7  -4   0  237.51    7.05
   7  -4   0  223.31    6.72
   7  -4   0  231.86    7.47
   7  -4   0  224.69    7.05
  -7   4   0  231.45    7.12
   7   4   0  238.38    7.07
   7   4   0  222.24    6.93
   7   4   0  241.54    7.35
  -7   4   0  236.15    6.74
  -7   4   0  237.70    7.69
   7   4   0  235.62    7.42
  -7   4   0  237.83    6.71
  -7   4   0  233.60    7.14
   8  -4   0    4.90    0.42
   8  -4   0    4.79    0.34
   8   4   0    6.18    0.48
   8   4   0    6.01    0.43
   8   4   0    5.72    0.61
   9  -4   0  284.50    8.57
   9  -4   0  291.98    8.64
   9  -4   0  300.92    9.07
   9  -4   0  304.31    9.63
   9  -4   0  294.13    9.13
  -9  -4   0  306.18    9.20
   9   4   0  303.86    9.78
   9   4   0  311.13    9.42
   9   4   0  301.96    9.11
   9   4   0  293.13    8.99
  -9   4   0  306.61    9.26
  10  -4   0   18.50    1.10
  10  -4   0   18.26    0.78
 -10  -4   0   19.69    1.12
  10  -4   0   18.77    0.83
  10  -4   0   19.46    1.35
  10  -4   0   21.94    1.28
 -10   4   0   18.96    1.12
  10   4   0   19.89    1.32
  10   4   0   19.37    1.06
  10   4   0   18.34    1.03
  10   4   0   19.99    1.23
  11  -4   0    0.62    0.21
  11  -4   0    0.75    0.19
  11  -4   0    0.80    0.33
 -11  -4   0    0.55    0.44
  11  -4   0    0.23    0.31
  11   4   0    0.28    0.32
  11   4   0    0.39    0.28
 -11   4   0    0.11    0.61
  12  -4   0    0.75    0.24
  12  -4   0    0.73    0.40
 -12  -4   0    0.49    0.52
 -12   4   0    0.66    0.57
  12   4   0    0.52    0.63
  12   4   0    0.23    0.40
  12   4   0    0.59    0.33
  13  -4   0    3.00    0.53
  13  -4   0    3.51    0.41
  13   4   0    2.93    0.88
  13   4   0    2.50    0.83
 -13   4   0    2.54    0.69
  14  -4   0    0.62    0.56
 -14   4   0    1.19    0.77
  14   4   0    0.15    0.55
  14   4   0    0.77    0.56
  15  -4   0    3.63    0.83
  15  -4   0    3.97    0.98
  15   4   0    3.78    1.22
   1  -5   0   81.59    2.34
   1  -5   0   83.28    2.37
   1  -5   0   81.65    2.50
  -1  -5   0   83.71    2.31
  -1  -5   0   81.07    2.31
   1   5   0   83.50    2.32
  -1   5   0   76.75    2.35
  -1   5   0   80.32    2.35
  -1   5   0   76.64    2.46
   2  -5   0  165.82    4.56
   2  -5   0  155.83    4.44
   2  -5   0  144.78    4.39
   2  -5   0  151.61    4.40
  -2   5   0  147.54    4.40
  -2   5   0  154.43    4.49
  -2   5   0  158.89    4.46
  -2   5   0  166.32    4.61
  -2   5   0  157.86    4.72
  -2   5   0  142.93    4.40
  -3   5   0    0.05    0.14
  -3   5   0    0.23    0.07
   3   5   0    0.11    0.07
   3   5   0    0.06    0.09
   4  -5   0  222.81    6.64
   4  -5   0  236.09    6.76
   4  -5   0  229.27    6.81
   4  -5   0  231.34    7.07
  -4  -5   0  230.50    6.78
   4  -5   0  233.05    6.60
   4   5   0  235.49    6.78
  -4   5   0  221.86    6.59
  -4   5   0  233.21    6.89
  -4   5   0  239.26    7.19
  -4   5   0  235.60    6.82
   5  -5   0    3.91    0.23
  -5  -5   0    4.36    0.37
   5  -5   0    3.93    0.33
   5  -5   0    5.12    0.54
   5   5   0    4.45    0.33
   5   5   0    3.66    0.31
  -5   5   0    3.86    0.25
   5   5   0    4.83    0.52
   5   5   0    5.16    0.52
  -5   5   0    4.35    0.36
  -5   5   0    3.89    0.44
   6  -5   0   97.26    2.96
   6  -5   0   97.00    3.28
  -6  -5   0   98.81    3.26
   6  -5   0  102.52    3.23
   6  -5   0   97.10    3.00
   6  -5   0   99.36    3.58
  -6   5   0   98.95    3.33
  -6   5   0  101.84    3.01
   6   5   0  100.32    3.24
  -6   5   0   98.12    2.98
  -6   5   0   96.61    3.29
  -6   5   0  102.12    3.74
   6   5   0   99.79    3.46
   6   5   0   94.70    3.12
   6   5   0   99.94    3.52
   7  -5   0    6.55    0.47
   7  -5   0    7.54    0.43
   7  -5   0    7.28    0.38
  -7  -5   0    7.57    0.56
  -7   5   0    6.62    0.55
  -7   5   0    6.52    0.36
  -7   5   0    6.56    0.68
  -7   5   0    7.33    0.40
   7   5   0    8.43    0.67
   7   5   0    6.78    0.47
  -7   5   0    7.09    0.54
   7   5   0    6.98    0.49
   7   5   0    7.71    0.65
   8  -5   0  420.35   12.45
   8  -5   0  414.11   12.95
   8  -5   0  404.10   12.05
  -8  -5   0  430.19   12.58
   8  -5   0  415.70   12.45
   8  -5   0  412.03   12.10
   8   5   0  442.46   12.87
  -8   5   0  462.39   13.63
   8   5   0  417.61   12.48
  -8   5   0  433.91   12.13
  -8   5   0  423.65   12.62
  -8   5   0  433.37   12.10
   8   5   0  428.87   12.91
  -8   5   0  429.55   13.28
   8   5   0  407.86   12.35
  -9   5   0    5.30    0.49
  -9   5   0    3.42    0.63
   9   5   0    5.40    0.58
   9   5   0    4.57    0.52
   9   5   0    5.06    0.43
   9   5   0    3.83    0.47
  10  -5   0    3.65    0.62
  10  -5   0    3.09    0.28
 -10  -5   0    4.11    0.52
  10  -5   0    3.58    0.46
  10  -5   0    3.73    0.34
  10   5   0    2.97    0.42
  10   5   0    3.17    0.62
  10   5   0    3.99    0.59
 -10   5   0    3.41    0.55
  11  -5   0    0.55    0.19
  11  -5   0    0.18    0.20
 -11  -5   0    0.72    0.44
  11   5   0    0.55    0.30
 -11   5   0    0.24    0.48
  12  -5   0   20.57    1.26
  12  -5   0   16.70    1.10
  12  -5   0   17.68    0.83
  12  -5   0   15.07    1.33
  12  -5   0   17.36    0.78
  12   5   0   16.35    1.09
  12   5   0   18.25    1.25
 -12   5   0   18.18    1.17
  12   5   0   17.45    1.35
  13  -5   0    3.17    0.66
  13  -5   0    4.05    0.45
  13   5   0    4.21    0.65
  13   5   0    3.61    1.08
 -13   5   0    3.98    0.81
  14  -5   0    1.46    0.39
  14  -5   0    0.85    0.56
 -14   5   0    0.77    0.86
  14   5   0    1.02    0.55
  14   5   0    0.42    0.58
  15  -5   0    1.96    0.72
 -15   5   0    1.58    0.92
  15   5   0    1.62    0.75
   1  -6   0   11.85    0.43
  -1  -6   0   11.65    0.42
   1  -6   0   13.14    0.64
  -1  -6   0   11.54    0.41
   1  -6   0   11.33    0.47
   1   6   0   11.54    0.41
  -1   6   0   13.41    0.46
  -1   6   0   13.39    0.46
   1   6   0   10.82    0.49
  -1   6   0   12.98    0.48
   1   6   0   11.81    0.42
  -1   6   0   14.18    0.66
   1   6   0   11.90    0.41
  -2   6   0  305.80    8.86
  -2   6   0  318.78    8.99
  -2   6   0  312.19    8.83
   3  -6   0   39.22    1.33
   3  -6   0   40.15    1.28
   3  -6   0   43.23    1.50
   3  -6   0   40.42    1.36
   3  -6   0   40.22    1.62
  -3   6   0   37.46    1.28
  -3   6   0   38.96    1.28
  -3   6   0   44.38    1.53
   3   6   0   39.80    1.28
   3   6   0   40.79    1.38
  -3   6   0   41.95    1.65
  -3   6   0   41.22    1.42
   4  -6   0    3.39    0.26
   4  -6   0    3.37    0.31
   4  -6   0    4.34    0.49
   4  -6   0    3.28    0.21
  -4   6   0    4.06    0.37
  -4   6   0    3.38    0.37
  -4   6   0    4.13    0.22
   4   6   0    3.49    0.28
   4   6   0    2.90    0.27
  -4   6   0    2.96    0.30
   5  -6   0   47.71    1.92
   5  -6   0   51.47    1.67
   5  -6   0   53.35    1.89
  -5  -6   0   51.69    1.83
   5  -6   0   51.00    2.09
   5   6   0   54.12    1.84
   5   6   0   49.31    1.71
   5   6   0   52.26    2.02
  -5   6   0   51.02    1.87
   5   6   0   52.55    2.05
  -5   6   0   50.75    1.90
  -5   6   0   49.44    1.64
   6  -6   0    7.47    0.80
   6   6   0    8.64    0.50
   6   6   0   10.26    0.71
  -6   6   0    9.97    0.62
   6   6   0    8.56    0.52
   7  -6   0  153.00    4.91
   7  -6   0  150.31    4.68
   7  -6   0  152.62    5.28
   7  -6   0  155.94    4.87
  -7  -6   0  158.01    4.94
   7  -6   0  151.73    4.61
  -7   6   0  160.49    4.64
   7   6   0  147.67    4.75
  -7   6   0  155.31    5.01
   7   6   0  158.02    5.20
  -7   6   0  152.12    4.98
   7   6   0  160.32    4.92
   7   6   0  159.68    5.25
  -7   6   0  159.17    5.52
  -7   6   0  155.69    4.60
   8  -6   0   27.32    1.26
  -8  -6   0   32.44    1.40
   8  -6   0   27.44    1.05
   8  -6   0   31.78    1.14
   8  -6   0   30.98    1.65
   8   6   0   31.22    1.60
  -8   6   0   27.95    1.05
   8   6   0   28.99    1.52
  -8   6   0   28.91    1.36
   8   6   0   28.54    1.28
   8   6   0   26.56    1.22
  -8   6   0   28.40    1.39
  -8   6   0   26.26    1.62
  -8   6   0   29.30    1.11
   9  -6   0  193.76    6.05
   9  -6   0  187.05    5.68
   9  -6   0  185.57    5.61
   9  -6   0  187.91    6.55
  -9  -6   0  196.14    6.15
   9   6   0  196.33    6.44
  -9   6   0  195.99    5.72
  -9   6   0  192.61    6.23
  -9   6   0  197.18    5.68
  -9   6   0  187.87    6.85
   9   6   0  187.74    5.95
   9   6   0  197.56    6.52
   9   6   0  186.53    6.06
  -9   6   0  190.13    6.06
  10  -6   0   17.10    0.74
  10  -6   0   18.85    0.84
 -10  -6   0   17.79    1.04
  10  -6   0   16.90    1.04
  10  -6   0   17.63    1.32
  10   6   0   19.15    1.05
  10   6   0   16.54    0.95
 -10   6   0   17.74    1.10
  10   6   0   17.76    1.20
  10   6   0   18.09    1.26
  11  -6   0    1.41    0.26
  11  -6   0    1.51    0.30
  11  -6   0    1.58    0.43
 -11   6   0    1.91    0.50
  11   6   0    1.41    0.37
  11   6   0    1.27    0.31
  11   6   0    1.04    0.34
  12  -6   0   14.04    0.83
  12  -6   0   15.40    1.02
  12  -6   0   12.22    1.21
  12  -6   0   14.85    0.76
  12   6   0   16.26    1.19
 -12   6   0   15.03    1.07
  12   6   0   14.92    1.23
  12   6   0   15.40    0.95
  13  -6   0   10.27    0.64
  13  -6   0    8.49    0.85
 -13   6   0    9.13    0.94
  13   6   0    8.65    0.78
  13   6   0   11.07    1.10
  14  -6   0    0.48    0.58
  14   6   0    0.89    0.57
  14   6   0    0.61    0.57
 -14   6   0    1.13    0.79
  15  -6   0    1.01    0.72
 -15   6   0    0.01    1.05
  15   6   0    0.80    0.71
   2  -7   0   30.90    1.30
   2  -7   0   31.39    1.01
   2  -7   0   31.00    1.08
   2   7   0   31.23    0.94
  -2   7   0   32.36    1.29
  -2   7   0   31.56    1.02
  -2   7   0   27.74    1.10
   2   7   0   31.60    0.95
  -2   7   0   31.79    1.06
   2   7   0   32.42    0.95
  -2   7   0   31.28    1.02
   3  -7   0  120.43    3.52
   3  -7   0  123.58    3.91
   3  -7   0  120.32    3.57
   3  -7   0  121.30    3.71
  -3   7   0  123.09    3.67
  -3   7   0  116.69    3.53
  -3   7   0  113.40    3.53
   3   7   0  120.54    3.50
  -3   7   0  122.43    3.79
   3   7   0  121.82    3.63
  -3   7   0  123.50    3.98
  -3   7   0  124.46    3.60
   4  -7   0  447.99   13.07
   4   7   0  453.93   12.79
  -4   7   0  436.90   12.88
  -4   7   0  448.55   12.80
   5  -7   0   10.75    0.47
   5  -7   0   10.67    0.81
   5  -7   0    9.58    0.49
   5  -7   0   11.17    0.59
   5  -7   0   11.49    0.88
  -5   7   0   10.41    0.61
  -5   7   0   10.47    0.78
   5   7   0   10.78    0.57
  -5   7   0   10.54    0.65
  -5   7   0   10.00    0.46
   5   7   0    9.83    0.54
   6  -7   0   54.98    2.32
   6  -7   0   56.34    1.78
   6  -7   0   55.45    1.83
   6  -7   0   57.03    2.13
   6   7   0   54.22    1.89
  -6   7   0   56.93    1.90
   6   7   0   55.63    2.22
  -6   7   0   56.23    1.81
  -6   7   0   57.98    2.48
  -6   7   0   54.07    2.06
   6   7   0   56.70    2.25
   6   7   0   57.06    2.02
  -6   7   0   54.88    2.12
   7  -7   0    7.09    0.87
   7  -7   0    6.99    0.70
   7   7   0    5.45    0.41
   7   7   0    6.27    0.44
  -7   7   0    5.84    0.59
   7   7   0    6.97    0.58
   8  -7   0  394.99   12.42
   8  -7   0  395.30   11.55
   8  -7   0  399.46   11.92
   8  -7   0  398.14   11.62
   8   7   0  419.71   12.40
   8   7   0  395.29   11.81
  -8   7   0  416.02   11.67
  -8   7   0  415.11   12.82
  -8   7   0  414.25   11.62
   8   7   0  402.18   11.97
   8   7   0  416.42   12.40
  -8   7   0  407.28   12.08
   9  -7   0    5.81    0.37
   9  -7   0    6.71    0.45
   9  -7   0    7.24    0.76
  -9   7   0    7.09    0.45
   9   7   0    7.60    0.71
  -9   7   0    5.24    0.58
   9   7   0    6.62    0.50
   9   7   0    5.98    0.54
   9   7   0    6.99    0.67
  -9   7   0    6.00    0.40
  -9   7   0    5.78    0.77
  -9   7   0    7.16    0.58
  10  -7   0    5.67    0.52
  10  -7   0    5.69    0.41
  10  -7   0    5.08    0.35
  10  -7   0    4.64    0.70
  10   7   0    5.76    0.70
  10   7   0    5.15    0.69
 -10   7   0    6.22    0.63
  10   7   0    6.88    0.65
 -10   7   0    5.29    0.44
  10   7   0    5.21    0.49
  11  -7   0    6.56    0.43
  11  -7   0    7.55    0.50
  11  -7   0    5.66    0.84
  11  -7   0    7.66    0.67
 -11   7   0    7.73    0.75
  11   7   0    8.10    0.84
  11   7   0    7.23    0.81
  11   7   0    7.17    0.59
  12  -7   0   17.96    1.15
  12  -7   0   17.87    0.83
  12  -7   0   18.98    0.91
  12   7   0   18.96    1.41
  12   7   0   19.93    1.33
 -12   7   0   19.64    1.26
  12   7   0   18.95    1.10
  13  -7   0   20.91    1.02
  13  -7   0   18.52    1.27
  13   7   0   22.20    1.50
  13   7   0   21.31    1.20
 -13   7   0   22.50    1.37
  14  -7   0   -0.04    0.60
  14   7   0    1.71    0.57
  14   7   0    0.79    0.57
 -14   7   0    1.48    0.85
  15  -7   0    5.78    1.06
  15  -7   0    7.53    1.16
  15   7   0    8.24    1.36
 -15   7   0    9.24    1.52
   1  -8   0  201.31    5.87
   1  -8   0  198.24    5.79
  -1  -8   0  203.15    5.65
  -1   8   0  205.15    5.91
  -1   8   0  199.08    5.69
  -1   8   0  188.72    5.75
   1   8   0  209.10    5.66
  -1   8   0  200.86    5.68
   1   8   0  200.93    5.75
  -1   8   0  207.66    5.72
   1   8   0  196.95    5.65
   1   8   0  181.09    5.68
   2  -8   0  148.49    4.26
   2  -8   0  151.61    4.32
   2  -8   0  148.75    4.56
   2   8   0  145.67    4.21
  -2   8   0  147.97    4.34
  -2   8   0  141.47    4.28
  -2   8   0  156.15    4.34
   2   8   0  149.46    4.20
  -2   8   0  146.55    4.30
  -2   8   0  141.33    4.28
   2   8   0  141.71    4.20
  -2   8   0  154.46    4.52
  -2   8   0  147.14    4.60
   2   8   0  153.59    4.21
   3  -8   0   12.28    0.51
   3  -8   0   13.41    0.83
   3  -8   0   12.43    0.55
   3   8   0   12.35    0.55
  -3   8   0   11.87    0.51
  -3   8   0   12.78    0.55
  -3   8   0   13.61    0.92
  -3   8   0   12.29    0.59
  -3   8   0   14.29    0.83
  -3   8   0   11.40    0.51
   4  -8   0  286.77    8.32
   4  -8   0  284.67    8.57
   4  -8   0  286.23    8.13
  -4   8   0  276.16    8.09
   4   8   0  278.58    8.07
  -4   8   0  297.53    8.72
  -4   8   0  287.09    8.28
  -4   8   0  277.43    8.10
  -4   8   0  278.28    8.40
   5  -8   0    0.87    0.17
   5  -8   0    0.63    0.12
   5  -8   0    0.42    0.29
  -5   8   0    0.55    0.14
  -5   8   0    0.66    0.18
   5   8   0    0.50    0.17
  -5   8   0    0.43    0.18
   6  -8   0   10.70    0.89
   6  -8   0   10.71    0.84
   6  -8   0    9.34    0.55
   6  -8   0   10.02    0.52
  -6   8   0   10.19    0.66
  -6   8   0    9.85    0.82
   6   8   0    9.59    0.73
   6   8   0   10.04    0.59
  -6   8   0    9.21    0.63
   6   8   0   10.93    0.74
   6   8   0    9.71    0.53
  -6   8   0    9.73    0.47
   7  -8   0   52.37    2.33
   7  -8   0   52.04    1.71
   7  -8   0   51.35    1.91
   7  -8   0   51.71    2.11
   7  -8   0   51.91    1.77
  -7   8   0   51.76    2.44
   7   8   0   54.02    2.24
   7   8   0   49.40    1.82
   7   8   0   50.73    2.19
  -7   8   0   52.79    1.78
   7   8   0   53.26    1.98
  -7   8   0   52.70    2.05
  -7   8   0   49.95    1.72
   8  -8   0   93.16    2.95
   8  -8   0   88.31    3.12
   8  -8   0   93.75    3.29
   8  -8   0   90.87    3.62
   8  -8   0   92.61    2.87
  -8   8   0   94.60    2.96
  -8   8   0   90.38    3.30
  -8   8   0   92.43    3.83
  -8   8   0   93.95    3.34
   8   8   0   95.36    3.55
  -8   8   0   91.22    2.91
   8   8   0   96.43    3.56
   8   8   0   91.17    3.07
   8   8   0   89.95    3.18
   9  -8   0   82.94    3.51
   9  -8   0   83.63    3.01
   9  -8   0   81.68    2.69
   9  -8   0   80.20    2.60
  -9   8   0   84.70    2.73
  -9   8   0   81.12    3.63
   9   8   0   85.72    3.35
   9   8   0   83.32    2.99
  -9   8   0   80.08    3.03
  -9   8   0   81.16    2.66
  -9   8   0   82.41    3.12
   9   8   0   81.33    2.86
   9   8   0   87.52    3.39
  10  -8   0   13.95    0.92
  10  -8   0   14.00    0.66
  10  -8   0   13.60    1.13
  10  -8   0   16.87    1.07
  10  -8   0   15.17    0.74
  10   8   0   14.82    0.83
 -10   8   0   15.29    1.09
  10   8   0   13.98    0.93
 -10   8   0   14.76    0.77
  10   8   0   15.45    1.13
 -10   8   0   14.86    0.98
  10   8   0   14.98    1.14
  11  -8   0    5.15    0.43
  11  -8   0    4.07    0.36
  11  -8   0    4.93    0.56
  11   8   0    5.49    0.51
 -11   8   0    5.90    0.66
  11   8   0    5.37    0.78
  11   8   0    3.99    0.69
  12  -8   0   16.73    0.80
  12  -8   0   16.61    1.12
  12  -8   0   17.20    0.88
  12   8   0   18.95    1.36
 -12   8   0   18.63    1.17
  12   8   0   16.48    1.30
  12   8   0   17.37    1.04
  13  -8   0    1.15    0.33
 -13   8   0    2.55    0.70
  13   8   0    1.36    0.48
  13   8   0    1.22    0.53
  13   8   0    1.15    0.47
  14  -8   0    3.20    0.58
  14   8   0    3.52    0.78
 -14   8   0    2.76    0.88
  14   8   0    3.26    1.02
   1  -9   0  494.89   13.91
  -2  -9   0    2.75    0.15
   2  -9   0    2.66    0.18
  -2  -9   0    2.85    0.16
   2  -9   0    2.66    0.25
   2  -9   0    3.00    0.48
  -2   9   0    2.89    0.22
   2   9   0    2.63    0.16
  -2   9   0    3.08    0.22
   2   9   0    2.64    0.15
   3  -9   0   13.78    0.86
   3  -9   0   13.65    0.61
   3  -9   0   15.64    0.57
   3   9   0   13.79    0.48
  -3   9   0   13.93    0.83
   3   9   0   13.52    0.48
  -3   9   0   15.12    0.88
   3   9   0   15.28    0.50
  -3   9   0   13.81    0.58
  -3   9   0   13.95    0.61
  -3   9   0   14.22    0.66
   4  -9   0   94.67    2.78
   4  -9   0   89.41    3.00
   4  -9   0   92.47    3.24
   4  -9   0   92.63    2.84
  -4   9   0   94.20    2.98
  -4   9   0   96.93    3.41
  -4   9   0   89.36    2.80
  -4   9   0   91.36    3.12
  -4   9   0   90.72    2.81
   4   9   0   91.70    2.76
   5  -9   0   15.45    1.00
   5  -9   0   14.16    0.66
   5  -9   0   14.95    0.94
   5  -9   0   15.54    0.67
  -5   9   0   14.71    0.61
   5   9   0   13.70    0.65
  -5   9   0   14.53    0.97
   5   9   0   15.75    0.72
  -5   9   0   14.63    0.84
  -5   9   0   13.82    0.75
  -5   9   0   15.77    0.65
   6  -9   0   58.36    2.44
   6  -9   0   56.81    2.17
   6  -9   0   58.51    2.05
   6  -9   0   58.82    1.94
   6  -9   0   60.08    1.88
  -6   9   0   58.95    2.58
   6   9   0   59.71    2.09
   6   9   0   59.06    2.33
   6   9   0   57.45    1.94
  -6   9   0   53.87    2.55
  -6   9   0   58.97    2.17
  -6   9   0   56.88    1.89
   7  -9   0    0.34    0.34
   7  -9   0    0.30    0.16
  -7   9   0    0.56    0.23
   7   9   0    0.32    0.17
  -7   9   0    0.02    0.19
   7   9   0    0.48    0.27
   8  -9   0    3.65    0.28
   8  -9   0    4.54    0.37
  -8   9   0    5.04    0.45
  -8   9   0    3.96    0.50
   8   9   0    3.99    0.39
  -8   9   0    3.86    0.33
  -8   9   0    3.63    0.32
   8   9   0    4.92    0.54
   8   9   0    3.81    0.44
   9  -9   0   55.73    1.99
   9  -9   0   55.34    1.90
   9  -9   0   56.22    2.64
   9  -9   0   57.65    2.25
   9   9   0   62.83    2.63
   9   9   0   55.53    2.08
   9   9   0   56.44    2.22
  -9   9   0   58.26    2.02
  -9   9   0   54.83    2.78
  -9   9   0   55.52    2.29
   9   9   0   58.75    2.58
  -9   9   0   55.91    2.33
  10  -9   0    5.29    0.41
  10  -9   0    4.77    0.67
  10  -9   0    5.12    0.52
 -10   9   0    4.96    0.47
 -10   9   0    5.98    0.61
  10   9   0    4.85    0.59
  10   9   0    5.57    0.49
  10   9   0    5.08    0.64
  10   9   0    5.54    0.70
  11  -9   0    0.94    0.23
  11  -9   0    1.09    0.27
  11  -9   0    0.77    0.32
  11   9   0    1.04    0.36
  11   9   0    1.37    0.32
 -11   9   0    1.01    0.45
  11   9   0    0.92    0.34
 -11   9   0    1.68    0.53
  12  -9   0   10.42    0.66
  12  -9   0    9.63    0.83
  12  -9   0    9.73    0.60
  12   9   0   12.05    1.09
 -12   9   0   10.47    0.94
  12   9   0   11.12    0.77
  12   9   0   11.29    1.06
  13  -9   0    0.05    0.35
  13   9   0    1.08    0.48
 -13   9   0    0.52    0.75
  13   9   0    0.67    0.52
  14  -9   0    4.85    0.83
  14  -9   0    4.10    0.66
  14   9   0    4.41    1.09
  14   9   0    5.74    0.83
 -14   9   0    5.72    0.98
   1 -10   0  285.76    7.94
  -1 -10   0  284.19    7.88
  -1 -10   0  264.37    8.02
   1 -10   0  271.19    8.09
   1  10   0  287.01    7.88
  -1  10   0  285.70    7.95
  -1  10   0  278.51    8.14
   1  10   0  270.81    7.85
  -1  10   0  271.89    7.91
   1  10   0  278.01    7.87
   1  10   0  281.49    8.00
  -2 -10   0  137.08    3.94
  -2 -10   0  142.65    3.95
   2 -10   0  139.33    4.07
  -2  10   0  133.02    4.04
  -2  10   0  139.02    4.30
   2  10   0  143.33    3.97
   2  10   0  138.16    3.93
   2  10   0  141.67    3.95
   2  10   0  131.83    4.10
  -2  10   0  130.99    4.03
  -2  10   0  134.12    4.41
   2  10   0  140.39    3.96
   3 -10   0  199.99    5.72
   3 -10   0  212.35    5.67
   3 -10   0  194.28    6.05
   3  10   0  189.90    5.55
  -3  10   0  190.56    5.69
  -3  10   0  199.57    6.17
   3  10   0  187.77    5.56
  -3  10   0  205.19    5.76
  -3  10   0  197.00    5.79
  -3  10   0  187.25    5.68
   3  10   0  199.16    5.56
  -3  10   0  193.72    6.28
   4 -10   0   20.48    0.76
   4 -10   0   20.39    0.83
   4 -10   0   21.38    1.16
  -4  10   0   18.70    0.79
  -4  10   0   19.60    0.79
   4  10   0   19.77    0.72
   4  10   0   21.12    0.89
  -4  10   0   20.65    1.11
  -4  10   0   19.49    1.32
  -4  10   0   20.50    0.91
   5 -10   0  451.82   13.03
   5 -10   0  457.95   12.79
   5 -10   0  449.18   13.39
   5 -10   0  462.26   12.87
  -5  10   0  444.08   12.84
   5  10   0  472.55   13.03
  -5  10   0  401.83   13.43
  -5  10   0  460.80   13.09
  -5  10   0  476.50   13.67
   5  10   0  455.66   12.80
  -5  10   0  438.59   12.82
   6 -10   0   54.17    2.12
   6 -10   0   55.94    1.89
   6 -10   0   56.53    1.82
   6 -10   0   56.40    2.39
  -6  10   0   55.22    1.86
   6  10   0   57.23    2.04
   6  10   0   55.16    1.87
  -6  10   0   54.96    1.88
  -6  10   0   56.85    2.53
  -6  10   0   56.50    2.23
  -6  10   0   55.98    2.11
   7 -10   0   11.73    1.03
   7 -10   0   14.93    1.07
   7 -10   0   13.43    0.66
   7 -10   0   13.52    0.62
  -7  10   0   13.17    0.84
  -7  10   0   12.99    0.62
   7  10   0   13.72    0.78
   7  10   0   13.11    0.67
  -7  10   0   13.46    0.80
   7  10   0   13.77    0.91
  -7  10   0   11.75    1.00
   7  10   0   12.88    0.90
   8 -10   0    1.99    0.47
   8 -10   0    2.79    0.25
   8 -10   0    3.20    0.35
  -8  10   0    2.79    0.31
  -8  10   0    3.05    0.47
  -8  10   0    3.62    0.42
   8  10   0    3.05    0.44
  -8  10   0    2.52    0.32
   8  10   0    2.73    0.50
   9 -10   0    3.75    0.36
   9 -10   0    3.16    0.30
  -9  10   0    3.66    0.66
  -9  10   0    3.88    0.40
   9  10   0    3.45    0.52
  -9  10   0    2.34    0.77
  -9  10   0    3.77    0.49
  10 -10   0   77.52    2.66
  10 -10   0   66.91    3.11
  10 -10   0   69.27    2.79
  10 -10   0   64.68    2.29
  10 -10   0   70.84    2.44
  10  10   0   72.31    3.08
  10  10   0   69.67    2.54
 -10  10   0   69.08    2.79
  10  10   0   75.60    3.09
 -10  10   0   71.69    2.46
  10  10   0   67.25    2.66
 -10  10   0   72.51    2.87
  11 -10   0   -0.04    0.24
  11 -10   0    0.71    0.23
  11  10   0    0.31    0.34
 -11  10   0    0.27    0.40
  11  10   0    0.77    0.32
  11  10   0    0.30    0.35
 -11  10   0    0.39    0.51
  12 -10   0   16.48    1.45
  12 -10   0   20.10    0.99
  12 -10   0   19.93    1.24
  12  10   0   21.48    1.47
  12  10   0   20.41    1.11
 -12  10   0   19.75    1.33
  12  10   0   20.76    1.43
  13 -10   0    1.85    0.53
 -13  10   0    2.51    0.83
  13  10   0    2.97    0.91
  13  10   0    2.44    0.64
  13  10   0    1.52    0.51
  14 -10   0    1.10    0.67
  14  10   0    1.29    0.65
 -14  10   0    3.00    0.97
  -1 -11   0    4.31    0.23
  -1 -11   0    3.86    0.34
   1 -11   0    4.37    0.28
   1 -11   0    4.75    0.32
   1  11   0    3.45    0.22
  -1  11   0    4.08    0.25
  -1  11   0    4.80    0.30
   1  11   0    4.43    0.26
   1  11   0    4.06    0.24
  -2 -11   0  188.08    5.20
   2 -11   0  188.10    5.31
  -2 -11   0  180.12    5.18
   2 -11   0  175.52    5.53
  -2  11   0  187.97    5.34
   2  11   0  171.46    5.17
   2  11   0  186.41    5.21
   2  11   0  177.86    5.20
  -2  11   0  176.73    5.27
   2  11   0  178.80    5.35
  -2  11   0  187.15    5.68
  -2  11   0  183.35    5.57
  -2  11   0  184.82    5.30
   2  11   0  178.08    5.18
   3 -11   0  133.07    3.90
   3 -11   0  129.88    4.22
   3 -11   0  129.48    3.82
  -3  11   0  133.13    4.34
   3  11   0  125.81    3.71
   3  11   0  126.15    3.74
  -3  11   0  127.62    3.86
   3  11   0  133.85    3.74
  -3  11   0  126.30    3.85
  -3  11   0  129.71    3.95
  -3  11   0  136.32    3.94
  -3  11   0  128.10    4.23
   3  11   0  128.34    3.73
   4 -11   0    1.65    0.18
   4 -11   0    1.91    0.23
  -4  11   0    1.90    0.23
   4  11   0    1.94    0.12
  -4  11   0    1.77    0.22
  -4  11   0    1.84    0.33
   4  11   0    2.02    0.22
   4  11   0    1.84    0.12
  -4  11   0    1.55    0.21
   5 -11   0   17.68    1.12
   5 -11   0   18.13    0.78
   5 -11   0   17.63    0.71
  -5  11   0   17.41    1.12
   5  11   0   17.76    0.86
  -5  11   0   19.32    0.78
  -5  11   0   17.96    1.04
  -5  11   0   17.58    0.73
  -5  11   0   16.75    0.85
   6 -11   0    8.06    0.73
   6 -11   0    6.90    0.39
   6 -11   0    7.28    0.45
  -6  11   0    8.58    0.66
  -6  11   0    7.39    0.41
  -6  11   0    7.21    0.53
  -6  11   0    6.71    0.68
   6  11   0    6.35    0.42
  -6  11   0    6.99    0.42
   6  11   0    6.97    0.49
   7 -11   0    2.98    0.29
   7 -11   0    2.92    0.25
   7 -11   0    2.95    0.70
   7  11   0    3.10    0.45
  -7  11   0    3.65    0.37
  -7  11   0    2.53    0.52
   7  11   0    2.82    0.39
  -7  11   0    2.54    0.28
  -7  11   0    2.99    0.29
  -7  11   0    3.34    0.47
   8 -11   0   37.46    1.44
   8 -11   0   37.59    1.35
   8 -11   0   36.37    1.69
   8 -11   0   38.63    2.00
   8  11   0   39.24    1.85
  -8  11   0   36.97    1.69
   8  11   0   38.09    1.60
  -8  11   0   35.96    2.05
  -8  11   0   37.39    1.73
   8  11   0   39.14    1.90
   8  11   0   36.82    1.46
   9 -11   0   10.15    0.57
   9 -11   0   11.98    0.69
   9 -11   0   12.27    1.04
   9 -11   0   13.60    0.91
   9  11   0   13.54    1.00
  -9  11   0   12.23    0.71
  -9  11   0   12.24    0.87
  -9  11   0   10.32    1.22
   9  11   0   14.32    1.02
   9  11   0   11.36    0.80
   9  11   0   12.77    0.72
  10 -11   0    1.72    0.28
  10 -11   0    2.38    0.34
  10  11   0    2.54    0.54
  10  11   0    2.26    0.65
 -10  11   0    2.74    0.53
 -10  11   0    2.10    0.43
 -10  11   0    2.82    0.65
  11 -11   0   33.44    1.31
  11 -11   0   34.31    1.41
  11 -11   0   32.66    1.67
  11 -11   0   31.59    1.97
  11  11   0   35.58    1.97
 -11  11   0   34.57    1.76
 -11  11   0   34.77    1.69
  11  11   0   34.15    1.49
  11  11   0   36.17    1.94
 -11  11   0   33.59    1.45
  12 -11   0    5.72    0.68
  12 -11   0    6.17    0.55
  12  11   0    8.29    1.02
 -12  11   0    7.35    0.84
  12  11   0    7.41    0.90
  12  11   0    7.58    0.65
  13 -11   0   13.73    1.10
  13 -11   0   15.08    1.12
  13  11   0   16.83    1.47
 -13  11   0   16.85    1.27
  13  11   0   16.33    1.04
  13  11   0   17.18    1.42
  14 -11   0    4.59    0.66
 -14  11   0    5.09    0.98
  14  11   0    4.62    1.17
  14  11   0    5.38    0.83
   1 -12   0  149.27    4.29
   1 -12   0  141.66    4.51
  -1 -12   0  147.99    4.27
  -1 -12   0  153.53    4.31
   1 -12   0  157.29    4.37
  -1 -12   0  131.89    4.63
  -1  12   0  144.75    4.31
   1  12   0  145.18    4.26
  -1  12   0  143.98    4.31
  -1  12   0  150.64    4.61
   1  12   0  149.89    4.44
   1  12   0  146.44    4.29
  -1  12   0  145.64    4.33
   1  12   0  143.86    4.27
   1  12   0  153.70    4.31
  -1  12   0  155.02    4.38
  -2 -12   0    0.58    0.09
   2 -12   0    0.41    0.24
   2 -12   0    0.70    0.11
   2  12   0    0.54    0.11
   2  12   0    0.41    0.11
  -2  12   0    0.47    0.21
   2  12   0    0.55    0.15
   3 -12   0  133.24    4.09
   3 -12   0  139.17    4.02
   3 -12   0  132.51    4.33
  -3  12   0  139.43    4.06
  -3  12   0  134.88    4.07
   3  12   0  131.33    4.06
  -3  12   0  138.23    4.54
   3  12   0  128.45    3.83
  -3  12   0  137.14    4.35
   3  12   0  129.52    3.84
   3  12   0  138.70    3.87
  -3  12   0  133.96    3.98
   3  12   0  131.74    3.87
  -3  12   0  118.52    4.06
   4 -12   0   44.70    1.44
   4 -12   0   43.82    1.88
   4 -12   0   43.43    1.51
   4  12   0   43.01    1.34
   4  12   0   42.20    1.31
  -4  12   0   43.64    1.85
  -4  12   0   43.21    1.60
  -4  12   0   41.81    1.47
  -4  12   0   43.58    1.57
   4  12   0   44.29    1.56
  -4  12   0   40.90    1.48
   4  12   0   43.39    1.33
  -4  12   0   42.97    1.93
   5 -12   0    2.35    0.24
   5 -12   0    3.14    0.54
   5 -12   0    2.37    0.20
  -5  12   0    2.48    0.24
  -5  12   0    2.10    0.42
  -5  12   0    2.68    0.32
  -5  12   0    2.38    0.22
   6 -12   0   13.93    0.61
   6 -12   0   13.05    0.66
   6 -12   0   15.62    1.09
   6  12   0   12.76    0.62
  -6  12   0   13.09    0.65
  -6  12   0   13.46    1.03
  -6  12   0   12.57    0.61
   6  12   0   13.78    0.74
  -6  12   0   15.44    0.97
  -6  12   0   13.60    0.79
   7 -12   0   76.94    2.43
   7 -12   0   75.80    2.52
   7 -12   0   74.88    3.08
  -7  12   0   74.34    2.48
  -7  12   0   75.33    2.88
  -7  12   0   75.93    2.80
  -7  12   0   75.92    3.30
   7  12   0   75.36    2.48
   7  12   0   77.09    2.73
   7  12   0   78.43    2.97
  -7  12   0   76.81    2.53
   8 -12   0   69.37    2.30
   8 -12   0   66.12    2.21
   8 -12   0   66.39    2.90
   8  12   0   62.70    2.74
  -8  12   0   64.98    3.08
  -8  12   0   68.80    2.63
   8  12   0   64.98    2.28
   8  12   0   66.58    2.83
   8  12   0   70.97    2.79
   9 -12   0   25.91    1.14
   9 -12   0   26.24    1.61
   9 -12   0   24.77    1.02
   9  12   0   25.90    1.53
  -9  12   0   26.11    1.40
   9  12   0   27.12    1.51
   9  12   0   25.86    1.27
  -9  12   0   26.46    1.37
   9  12   0   26.41    1.15
  -9  12   0   25.98    1.15
  10 -12   0    2.46    0.60
  10 -12   0    3.19    0.71
  10 -12   0    3.44    0.32
  10 -12   0    2.92    0.35
  10  12   0    3.44    0.70
 -10  12   0    2.17    0.46
 -10  12   0    3.37    0.76
  10  12   0    3.04    0.43
 -10  12   0    2.87    0.66
  11 -12   0    3.15    0.51
  11 -12   0    2.29    0.40
  11 -12   0    2.64    0.42
  11  12   0    3.91    0.70
  11  12   0    3.25    0.48
 -11  12   0    4.20    0.80
 -11  12   0    3.49    0.69
  11  12   0    2.77    0.81
 -11  12   0    2.95    0.57
  12 -12   0    0.80    0.42
  12 -12   0    1.35    0.33
 -12  12   0    2.61    0.67
  12  12   0    2.01    0.57
  12  12   0    1.34    0.44
  12  12   0    1.27    0.45
  13 -12   0    1.80    0.41
  13 -12   0    0.85    0.53
  13  12   0    1.61    0.57
  13  12   0    1.69    0.56
 -13  12   0    1.92    0.81
  13  12   0    1.58    0.56
  14 -12   0   -0.44    0.68
  14 -12   0    0.41    0.49
  14  12   0    1.01    0.60
 -14  12   0    0.63    0.94
  14  12   0    0.23    0.68
   1 -13   0  451.27   12.46
   1 -13   0  426.45   12.63
  -1 -13   0  417.01   12.57
  -1 -13   0  447.33   12.40
  -1  13   0  426.84   12.42
  -1  13   0  446.20   12.47
   1  13   0  428.26   12.38
  -1  13   0  417.89   12.39
   1  13   0  472.84   12.59
  -1  13   0  454.71   12.79
  -2 -13   0  111.89    3.82
  -2 -13   0  126.87    3.70
   2 -13   0  125.99    4.08
   2 -13   0  131.74    3.76
   2 -13   0  131.13    3.83
  -2  13   0  122.93    3.80
   2  13   0  129.14    3.88
  -2  13   0  126.04    3.80
  -2  13   0  135.42    4.22
   2  13   0  132.97    3.74
  -2  13   0  122.83    3.79
  -2  13   0  125.31    4.09
   2  13   0  124.91    3.70
  -2  13   0  133.49    3.86
   2  13   0  124.30    3.72
   2  13   0  126.03    3.68
   3 -13   0   10.77    0.53
   3 -13   0   10.22    0.80
   3 -13   0   10.31    0.47
  -3  13   0   10.76    0.83
   3  13   0    9.21    0.52
   3  13   0   10.45    0.42
   3  13   0   10.24    0.42
  -3  13   0    9.28    0.73
  -3  13   0   10.77    0.56
   3  13   0   10.31    0.43
  -3  13   0    9.80    0.54
  -3  13   0   10.17    0.49
   3  13   0    9.81    0.42
   4 -13   0   19.01    0.75
   4 -13   0   18.68    0.82
   4 -13   0   19.19    1.14
   4  13   0   18.96    0.65
   4  13   0   19.18    0.68
  -4  13   0   20.35    1.19
  -4  13   0   18.10    0.77
  -4  13   0   17.41    0.82
  -4  13   0   18.80    1.12
  -4  13   0   18.66    0.84
  -4  13   0   19.78    0.90
   4  13   0   19.49    0.84
   4  13   0   19.29    0.67
   4  13   0   19.78    0.67
   5 -13   0   15.11    0.71
   5 -13   0   15.19    0.64
   5 -13   0   15.74    1.09
  -5  13   0   14.84    0.70
  -5  13   0   14.99    0.66
  -5  13   0   15.57    1.06
  -5  13   0   15.66    0.81
   5  13   0   14.64    0.53
  -5  13   0   14.48    1.01
   5  13   0   14.25    0.86
   5  13   0   15.29    0.53
   6 -13   0   16.53    1.14
   6 -13   0   15.32    0.74
   6 -13   0   16.09    0.68
  -6  13   0   14.62    0.69
  -6  13   0   16.67    1.06
   6  13   0   15.26    0.68
   6  13   0   16.43    0.81
  -6  13   0   15.06    0.87
  -6  13   0   14.98    0.72
  -6  13   0   14.97    1.10
   7 -13   0    1.33    0.26
   7 -13   0    1.39    0.21
  -7  13   0    1.29    0.27
   7  13   0    1.50    0.38
  -7  13   0    1.63    0.29
  -7  13   0    1.89    0.35
   8 -13   0   11.25    0.63
   8 -13   0   10.81    0.98
   8 -13   0   10.76    0.55
  -8  13   0   11.00    0.81
   8  13   0   10.46    0.72
  -8  13   0    9.81    0.60
   8  13   0   10.88    0.88
   8  13   0   12.03    0.87
  -8  13   0   11.72    0.78
   8  13   0    9.99    0.60
   9 -13   0   11.18    0.61
   9 -13   0   11.42    0.68
   9 -13   0   12.35    1.04
   9  13   0   12.29    0.82
   9  13   0   13.99    0.99
   9  13   0   13.53    0.70
  -9  13   0   12.33    0.92
  -9  13   0   13.10    0.87
   9  13   0   12.53    1.01
  10 -13   0    8.28    0.56
  10 -13   0    7.06    1.10
  10 -13   0    7.41    0.77
  10 -13   0    8.34    0.50
  10  13   0    7.69    0.59
  10  13   0    8.78    0.91
 -10  13   0    7.70    0.61
  10  13   0    8.94    0.82
 -10  13   0    8.99    0.84
  11 -13   0    0.13    0.35
  11 -13   0   -0.20    0.26
 -11  13   0    0.44    0.40
  11  13   0    0.23    0.33
  11  13   0    0.20    0.37
  11  13   0    0.33    0.38
 -11  13   0    0.86    0.58
  12 -13   0   -0.15    0.43
  12  13   0    0.15    0.40
 -12  13   0    0.10    0.73
  12  13   0    0.70    0.44
  12  13   0    0.17    0.46
  13 -13   0    4.59    0.72
  13 -13   0    5.92    0.61
 -13  13   0    5.46    1.03
  13  13   0    4.88    1.20
  13  13   0    6.56    1.05
  14 -13   0    2.73    0.54
 -14  13   0    2.66    0.99
  14  13   0    3.76    1.18
  14  13   0    3.50    0.85
   0 -14   0   68.20    2.11
   0 -14   0   64.32    2.26
   0 -14   0   66.11    2.04
   0  14   0   64.46    2.06
   0  14   0   65.68    2.06
   0  14   0   68.79    2.11
   0  14   0   66.84    2.47
   0  14   0   64.10    2.07
   1 -14   0   50.89    1.61
   1 -14   0   48.59    1.87
  -1 -14   0   52.20    1.64
  -1 -14   0   48.09    1.81
   1 -14   0   52.84    1.69
  -1 -14   0   51.28    1.60
   1  14   0   48.49    1.60
   1  14   0   50.11    1.77
   1  14   0   47.85    1.61
  -1  14   0   51.85    1.93
  -1  14   0   49.22    1.64
   1  14   0   48.40    1.58
  -1  14   0   49.23    1.64
   1  14   0   52.12    1.64
  -1  14   0   49.34    1.65
  -1  14   0   51.89    1.71
   2 -14   0   10.24    0.52
   2 -14   0   10.18    0.74
  -2 -14   0   10.04    0.43
   2 -14   0    9.50    0.51
  -2 -14   0   10.37    0.48
  -2  14   0    9.95    0.70
  -2  14   0   10.29    0.51
   2  14   0   10.47    0.45
  -2  14   0    9.52    0.54
   2  14   0    9.81    0.56
   2  14   0   11.77    0.47
   2  14   0    9.80    0.44
   2  14   0   10.91    0.51
  -2  14   0   10.23    0.69
  -2  14   0    9.85    0.51
   3 -14   0    4.07    0.55
   3 -14   0    3.62    0.30
   3 -14   0    3.81    0.26
  -3  14   0    4.37    0.60
   3  14   0    4.13    0.24
  -3  14   0    3.60    0.29
  -3  14   0    3.22    0.31
   3  14   0    4.12    0.25
  -3  14   0    4.13    0.28
   3  14   0    4.43    0.24
  -3  14   0    3.46    0.33
   4 -14   0   65.45    2.14
   4 -14   0   63.27    2.50
   4 -14   0   64.73    2.04
  -4  14   0   62.65    2.17
  -4  14   0   65.51    2.23
   4  14   0   63.33    1.96
  -4  14   0   64.05    2.52
   4  14   0   63.33    1.94
  -4  14   0   61.16    2.12
  -4  14   0   62.96    2.09
   4  14   0   64.25    1.94
  -4  14   0   64.31    2.62
   4  14   0   62.69    1.93
   5 -14   0   49.29    1.71
   5 -14   0   48.71    2.14
   5 -14   0   48.71    1.61
  -5  14   0   48.86    1.84
  -5  14   0   46.79    1.65
   5  14   0   48.48    1.48
   5  14   0   47.92    1.46
  -5  14   0   42.19    2.28
   5  14   0   48.86    1.78
  -5  14   0   46.74    1.69
  -5  14   0   49.20    2.25
   6 -14   0    1.84    0.26
   6 -14   0    1.76    0.20
   6  14   0    2.05    0.35
  -6  14   0    1.48    0.27
  -6  14   0    1.62    0.49
  -6  14   0    2.18    0.27
  -6  14   0    1.74    0.32
   7 -14   0   10.52    0.55
   7 -14   0   12.23    1.02
   7 -14   0   11.24    0.62
   7  14   0   11.02    0.57
  -7  14   0    9.40    0.57
  -7  14   0   10.83    0.62
   7  14   0   11.30    0.70
  -7  14   0   11.47    0.76
  -7  14   0   11.04    0.86
   8 -14   0   46.49    1.63
   8 -14   0   45.19    2.26
   8 -14   0   46.60    1.73
  -8  14   0   45.60    2.07
  -8  14   0   45.99    1.75
   8  14   0   46.84    2.23
   8  14   0   45.03    1.84
   8  14   0   49.18    2.15
   8  14   0   44.70    1.65
  -8  14   0   46.73    1.99
   9 -14   0   59.28    2.80
   9 -14   0   62.70    2.22
   9 -14   0   60.49    2.09
   9  14   0   61.82    2.39
  -9  14   0   62.93    2.56
   9  14   0   61.09    2.16
   9  14   0   66.65    2.76
   9  14   0   62.74    2.81
  -9  14   0   59.72    2.56
  10 -14   0   21.77    1.23
  10 -14   0   22.03    0.96
  10 -14   0   20.34    1.61
  10 -14   0   21.35    1.03
  10  14   0   24.39    1.63
  10  14   0   21.96    1.47
  10  14   0   24.49    1.45
  10  14   0   22.43    1.05
 -10  14   0   22.34    1.47
 -10  14   0   21.78    1.08
 -10  14   0   22.83    1.32
  11 -14   0    0.86    0.29
  11 -14   0    0.72    0.36
 -11  14   0    1.26    0.43
 -11  14   0    1.78    0.55
  11  14   0    1.21    0.41
 -11  14   0    0.98    0.51
  12 -14   0    2.05    0.46
  12  14   0    2.11    0.53
 -12  14   0    2.85    0.74
  12  14   0    2.67    0.58
  12  14   0    1.86    0.48
  13 -14   0    0.58    0.63
  13 -14   0    1.20    0.42
 -13  14   0    0.47    0.87
  13  14   0    1.38    0.54
  13  14   0    1.53    0.57
  13  14   0    1.72    0.63
  14 -14   0    0.42    0.53
  14  14   0    1.19    0.62
 -14  14   0    0.07    1.07
  14  14   0    0.43    0.72
   0  15   0    1.49    0.21
   1 -15   0    3.03    0.46
  -1 -15   0    2.71    0.39
  -1 -15   0    3.46    0.27
   1 -15   0    3.56    0.31
   1  15   0    3.11    0.24
  -1  15   0    2.85    0.23
   1  15   0    3.33    0.25
   1  15   0    3.22    0.39
   1  15   0    3.31    0.24
  -1  15   0    3.36    0.27
  -1  15   0    3.72    0.40
   1  15   0    3.02    0.23
  -1  15   0    3.03    0.24
  -1  15   0    3.16    0.26
   2 -15   0    8.28    0.42
   2 -15   0    9.08    0.50
  -2 -15   0    8.54    0.40
   2 -15   0    8.83    0.69
  -2 -15   0    8.50    0.45
  -2  15   0    7.99    0.46
   2  15   0    8.55    0.53
   2  15   0    8.26    0.41
   2  15   0    8.48    0.40
   2  15   0    8.60    0.42
  -2  15   0    9.36    0.49
   2  15   0    8.57    0.40
  -2  15   0    8.40    0.48
  -2  15   0    8.24    0.46
   3 -15   0   27.38    1.00
   3 -15   0   27.19    1.35
   3 -15   0   27.02    1.07
  -3  15   0   24.92    1.34
  -3  15   0   26.72    1.04
   3  15   0   27.09    0.91
   3  15   0   28.53    0.96
   3  15   0   27.51    0.95
  -3  15   0   26.74    1.07
   3  15   0   26.76    0.94
  -3  15   0   25.88    1.06
  -3  15   0   26.38    1.05
   3  15   0   26.18    1.08
   4 -15   0   13.14    0.66
   4 -15   0   12.94    0.96
   4 -15   0   14.31    0.60
   4  15   0   12.51    0.51
   4  15   0   13.37    0.53
  -4  15   0   11.78    0.87
   4  15   0   13.34    0.53
  -4  15   0   12.54    0.62
  -4  15   0   13.54    0.70
  -4  15   0   11.12    0.65
  -4  15   0   12.53    1.15
   4  15   0   12.17    0.66
   4  15   0   12.87    0.55
  -4  15   0   12.61    0.67
   5 -15   0   39.70    1.46
   5 -15   0   38.66    1.36
   5 -15   0   38.64    1.87
   5  15   0   37.03    1.23
   5  15   0   39.78    1.28
  -5  15   0   38.49    1.88
   5  15   0   37.97    1.25
  -5  15   0   41.04    1.60
  -5  15   0   38.96    1.92
  -5  15   0   37.42    1.50
   5  15   0   39.87    1.52
   5  15   0   38.15    1.24
  -5  15   0   37.88    1.41
   6 -15   0   47.25    1.71
   6 -15   0   47.75    2.20
   6 -15   0   47.27    1.61
   6  15   0   44.23    1.43
  -6  15   0   45.21    1.66
  -6  15   0   46.78    2.14
  -6  15   0   46.83    2.30
  -6  15   0   45.41    1.70
   6  15   0   47.65    1.80
   6  15   0   47.57    1.45
  -6  15   0   47.03    1.88
   7 -15   0    7.29    0.80
   7 -15   0    5.94    0.39
   7 -15   0    5.62    0.45
  -7  15   0    6.65    0.58
  -7  15   0    6.05    0.47
  -7  15   0    6.61    0.73
   7  15   0    5.94    0.54
   8 -15   0   23.60    1.06
   8 -15   0   22.92    0.96
   8 -15   0   23.41    1.51
   8  15   0   23.60    1.16
   8  15   0   23.64    0.98
  -8  15   0   24.83    1.28
  -8  15   0   23.33    1.36
  -8  15   0   22.58    1.06
   8  15   0   25.97    1.39
   9 -15   0    1.35    0.28
   9 -15   0    1.84    0.31
   9  15   0    1.94    0.60
   9  15   0    1.87    0.53
  -9  15   0    1.52    0.43
  -9  15   0    1.19    0.33
   9  15   0    1.64    0.50
  10 -15   0    1.79    0.46
  10 -15   0    1.48    0.30
 -10  15   0    2.58    0.80
 -10  15   0    2.05    0.53
  10  15   0    1.55    0.41
  10  15   0    2.21    0.61
  10  15   0    1.34    0.35
  11 -15   0    5.85    0.65
  11 -15   0    5.06    0.54
  11  15   0    7.57    1.00
 -11  15   0    6.64    0.79
 -11  15   0    6.43    0.69
  11  15   0    6.82    0.86
 -11  15   0    6.46    0.99
  11  15   0    6.60    0.58
  12 -15   0    1.56    0.38
  12  15   0    2.37    0.57
 -12  15   0    0.86    0.69
  12  15   0    1.43    0.46
  12  15   0    1.49    0.52
  13 -15   0   14.06    0.90
  13  15   0   15.13    1.32
  13  15   0   14.59    1.55
 -13  15   0   11.61    1.20
  13  15   0   15.15    0.98
  14 -15   0    7.13    0.80
 -14  15   0    6.22    1.07
  14  15   0    7.87    0.98
   0 -16   0  523.76   15.71
   0 -16   0  553.49   15.51
   0  16   0  537.63   15.45
   0  16   0  534.15   15.48
   0  16   0  573.10   15.78
   0  16   0  565.05   15.53
  -1 -16   0   21.84    1.08
   1 -16   0   24.68    0.96
   1 -16   0   22.37    1.13
  -1 -16   0   24.47    0.89
   1 -16   0   24.08    0.89
  -1 -16   0   24.42    0.93
  -1  16   0   23.83    0.95
   1  16   0   23.38    0.87
  -1  16   0   26.38    1.22
   1  16   0   23.25    0.89
   1  16   0   22.09    0.88
  -1  16   0   23.70    0.92
   1  16   0   25.17    1.12
  -1  16   0   22.77    0.92
  -1  16   0   23.07    0.92
  -2 -16   0    5.84    0.37
   2 -16   0    6.14    0.35
   2 -16   0    5.96    0.40
  -2 -16   0    5.97    0.33
   2 -16   0    5.93    0.58
  -2  16   0    6.20    0.41
   2  16   0    7.05    0.38
   2  16   0    6.35    0.35
  -2  16   0    6.11    0.39
  -2  16   0    6.32    0.40
  -2  16   0    5.00    0.53
  -2  16   0    6.34    0.39
  -2  16   0    5.69    0.56
   2  16   0    6.21    0.33
   2  16   0    6.22    0.35
   3 -16   0   25.30    1.33
  -3 -16   0   25.73    0.89
  -3 -16   0   25.75    0.88
   3 -16   0   26.12    1.04
   3  16   0   25.82    0.92
   3  16   0   25.95    0.93
   3  16   0   24.73    1.18
  -3  16   0   25.24    1.02
  -3  16   0   24.60    1.03
  -3  16   0   26.84    1.40
  -3  16   0   23.53    1.31
  -3  16   0   27.71    1.07
   3  16   0   26.08    0.89
   3  16   0   24.69    0.91
   4 -16   0   14.17    0.62
   4 -16   0   13.38    0.68
   4 -16   0   14.35    1.01
   4  16   0   13.18    0.54
  -4  16   0   13.10    0.68
   4  16   0   13.47    0.57
  -4  16   0   12.87    0.69
  -4  16   0   14.24    0.73
  -4  16   0   14.71    1.10
  -4  16   0   14.41    0.66
   4  16   0   13.50    0.58
   4  16   0   13.55    0.55
  -4  16   0   11.75    0.90
   5 -16   0    7.36    0.79
   5 -16   0    6.53    0.39
   5 -16   0    6.96    0.46
  -5  16   0    7.67    0.98
  -5  16   0    6.77    0.49
  -5  16   0    5.78    0.68
   5  16   0    7.25    0.34
   5  16   0    7.05    0.37
  -5  16   0    6.95    0.51
   5  16   0    7.45    0.35
   5  16   0    6.66    0.50
  -5  16   0    7.74    0.44
   6 -16   0   18.09    1.22
   6 -16   0   17.40    0.83
   6 -16   0   16.91    0.74
  -6  16   0   16.49    1.19
  -6  16   0   16.00    0.77
  -6  16   0   16.83    0.92
   6  16   0   17.60    0.63
  -6  16   0   17.54    1.24
   6  16   0   17.39    0.87
   6  16   0   16.07    0.63
   7 -16   0    2.37    0.30
   7  16   0    2.01    0.44
  -7  16   0    3.27    0.63
  -7  16   0    2.58    0.41
  -7  16   0    1.83    0.36
  -7  16   0    2.94    0.35
   7  16   0    2.51    0.21
   8 -16   0   35.81    1.36
   8 -16   0   35.54    1.94
   8 -16   0   36.41    1.46
  -8  16   0   37.58    1.69
  -8  16   0   33.58    1.78
   8  16   0   34.82    1.55
  -8  16   0   34.86    1.46
   8  16   0   37.83    1.80
   9 -16   0   79.94    2.70
   9 -16   0   80.91    3.47
   9 -16   0   84.18    2.86
  -9  16   0   83.62    3.21
   9  16   0   81.89    3.46
   9  16   0   86.22    3.34
  -9  16   0   82.68    2.90
  -9  16   0   81.72    3.29
   9  16   0   81.87    2.73
   9  16   0   82.63    3.01
  10 -16   0    8.16    0.69
  10 -16   0    8.21    0.59
  10  16   0    7.60    0.92
 -10  16   0    8.55    0.98
  10  16   0    8.88    0.87
  10  16   0    8.13    0.60
 -10  16   0    7.76    0.78
  11  16   0    0.85    0.37
  11  16   0    0.65    0.43
  11  16   0    0.83    0.41
 -11  16   0    0.02    0.61
 -11  16   0    0.65    0.67
 -11  16   0    0.66    0.47
  12 -16   0    0.62    0.37
  12  16   0    1.32    0.53
  12  16   0    1.39    0.46
  12  16   0    1.21    0.50
 -12  16   0    1.42    0.83
  13 -16   0    1.12    0.45
 -13  16   0   -0.26    0.94
  13  16   0    1.11    0.57
  13  16   0    1.04    0.75
  14 -16   0   -0.31    0.55
 -14  16   0    1.09    1.20
   0  17   0    5.05    0.53
   1 -17   0   25.05    0.93
   1 -17   0   23.52    1.19
  -1 -17   0   26.21    0.94
  -1 -17   0   23.67    1.15
   1 -17   0   24.46    0.99
  -1 -17   0   24.94    0.97
  -1  17   0   24.63    0.97
   1  17   0   23.44    0.92
   1  17   0   25.58    1.14
  -1  17   0   24.08    0.97
  -1  17   0   24.93    0.99
  -1  17   0   25.96    0.98
   1  17   0   24.21    0.96
   1  17   0   23.80    0.91
   1  17   0   24.64    0.94
  -2 -17   0    6.54    0.38
  -2 -17   0    6.28    0.35
   2 -17   0    6.33    0.35
   2 -17   0    5.79    0.60
   2 -17   0    6.49    0.42
   2  17   0    7.21    0.53
  -2  17   0    5.41    0.39
  -2  17   0    6.55    0.39
   2  17   0    6.08    0.35
  -2  17   0    5.78    0.57
  -2  17   0    6.27    0.40
  -2  17   0    5.79    0.58
   2  17   0    6.26    0.34
  -2  17   0    6.00    0.39
   2  17   0    6.03    0.36
   3 -17   0    5.85    0.68
   3 -17   0    6.16    0.36
  -3 -17   0    5.63    0.30
   3 -17   0    6.32    0.41
   3  17   0    6.29    0.36
  -3  17   0    5.67    0.39
  -3  17   0    6.27    0.40
  -3  17   0    6.13    0.72
  -3  17   0    5.41    0.38
   3  17   0    5.87    0.50
   3  17   0    5.87    0.34
   3  17   0    6.06    0.33
  -3  17   0    5.76    0.40
   3  17   0    6.08    0.33
   4 -17   0    0.17    0.15
   4 -17   0    0.34    0.27
  -4  17   0   -0.11    0.20
   4  17   0    0.09    0.10
   4  17   0    0.16    0.11
  -4  17   0    0.02    0.17
  -4  17   0    0.34    0.32
  -4  17   0    0.29    0.19
   4  17   0    0.11    0.15
   4  17   0    0.17    0.14
  -4  17   0    0.22    0.19
   5 -17   0   22.58    0.98
   5 -17   0   21.54    0.88
   5 -17   0   22.24    1.36
   5  17   0   21.92    0.81
   5  17   0   22.37    0.81
  -5  17   0   18.90    1.30
  -5  17   0   21.72    0.99
   5  17   0   22.06    0.99
  -5  17   0   21.63    0.93
  -5  17   0   23.46    1.49
   5  17   0   21.15    0.77
   5  17   0   21.80    0.83
  -5  17   0   22.13    1.06
   5  17   0   21.16    1.01
   6 -17   0    1.74    0.22
  -6  17   0    1.89    0.33
  -6  17   0    1.41    0.44
   6  17   0    2.20    0.19
   6  17   0    1.97    0.25
  -6  17   0    2.09    0.36
  -6  17   0    2.67    0.72
  -6  17   0    1.82    0.35
   7 -17   0    3.10    0.35
   7 -17   0    3.78    0.60
  -7  17   0    4.20    0.71
   7  17   0    3.57    0.34
   7  17   0    3.85    0.24
  -7  17   0    3.81    0.45
   7  17   0    2.87    0.47
  -7  17   0    2.80    0.39
   8 -17   0   25.77    1.14
   8 -17   0   23.66    1.02
   8 -17   0   24.15    1.51
  -8  17   0   24.70    1.31
  -8  17   0   24.90    1.48
   8  17   0   24.64    1.20
  -8  17   0   25.15    1.45
   8  17   0   26.85    1.43
  -8  17   0   23.36    1.13
   9 -17   0   57.93    2.13
   9 -17   0   53.15    3.46
   9  17   0   57.12    2.26
   9  17   0   56.70    2.68
   9  17   0   61.56    2.57
   9  17   0   56.42    1.98
  -9  17   0   56.12    2.17
  -9  17   0   58.80    2.47
  -9  17   0   56.05    2.55
  10 -17   0    1.09    0.29
  10 -17   0    1.78    0.49
 -10  17   0    1.35    0.45
  10  17   0    1.80    0.61
  10  17   0    0.80    0.36
 -10  17   0    1.58    0.47
  10  17   0    1.11    0.32
  11 -17   0    2.68    0.41
  11 -17   0    2.58    0.59
  11  17   0    3.53    0.98
  11  17   0    3.76    0.51
 -11  17   0    5.11    1.39
  11  17   0    3.82    0.77
 -11  17   0    2.96    0.76
  12 -17   0    6.68    0.66
  12  17   0    7.77    0.69
  12  17   0    8.26    1.03
 -12  17   0    8.47    1.02
  13 -17   0    2.84    0.65
  13  17   0    2.09    0.69
  13  17   0    1.62    0.60
 -13  17   0    2.95    0.94
   0 -18   0  180.60    5.20
   0 -18   0  177.98    5.13
   0 -18   0  164.42    5.40
   0  18   0  174.90    5.18
   0  18   0  179.42    5.22
   0  18   0  168.60    5.13
   0  18   0  176.99    5.54
   0  18   0  169.07    5.15
   1 -18   0   12.52    0.57
  -1 -18   0   12.38    0.58
  -1 -18   0   12.80    0.63
   1 -18   0   12.80    0.85
  -1 -18   0   12.03    0.79
   1 -18   0   12.78    0.64
   1  18   0   12.50    0.59
  -1  18   0   12.46    0.61
   1  18   0   12.03    0.57
   1  18   0   12.10    0.59
   1  18   0   14.06    0.80
  -1  18   0   12.34    0.62
   1  18   0   12.23    0.59
  -1  18   0   13.18    0.61
  -1  18   0   12.98    0.85
  -1  18   0   12.80    0.61
  -2 -18   0    4.75    0.33
   2 -18   0    5.20    0.59
   2 -18   0    4.18    0.30
   2 -18   0    4.79    0.37
  -2  18   0    3.83    0.51
   2  18   0    4.53    0.30
  -2  18   0    4.47    0.34
  -2  18   0    4.61    0.36
  -2  18   0    4.75    0.35
  -2  18   0    4.63    0.53
   2  18   0    4.69    0.33
   2  18   0    5.64    0.33
   2  18   0    4.85    0.47
  -2  18   0    4.94    0.38
   2  18   0    4.69    0.30
  -3 -18   0   66.56    2.07
  -3 -18   0   68.97    2.09
   3 -18   0   67.51    2.26
   3 -18   0   66.54    2.15
   3 -18   0   64.93    2.57
  -3  18   0   65.02    2.23
   3  18   0   65.95    2.17
   3  18   0   64.61    2.10
  -3  18   0   67.57    2.24
   3  18   0   65.80    2.07
   3  18   0   67.46    2.31
  -3  18   0   67.84    2.83
  -3  18   0   64.81    2.68
   3  18   0   65.52    2.12
  -3  18   0   65.77    2.25
  -3  18   0   67.05    2.28
   4 -18   0   27.17    1.46
   4 -18   0   26.61    1.12
   4 -18   0   27.07    1.04
   4  18   0   27.29    1.00
  -4  18   0   27.20    1.14
   4  18   0   26.90    1.03
  -4  18   0   29.09    1.62
  -4  18   0   23.88    1.44
  -4  18   0   28.03    1.14
  -4  18   0   27.60    1.18
   4  18   0   27.10    0.98
   4  18   0   27.95    1.18
  -4  18   0   26.02    1.13
   4  18   0   27.15    0.95
   5 -18   0   50.30    2.26
   5 -18   0   52.85    1.86
   5 -18   0   51.35    1.75
   5  18   0   50.62    1.90
   5  18   0   51.19    1.66
  -5  18   0   49.71    1.80
  -5  18   0   51.27    1.97
   5  18   0   50.26    1.60
   5  18   0   51.02    1.89
   5  18   0   51.06    1.67
   5  18   0   53.28    1.67
  -5  18   0   49.78    1.84
  -5  18   0   48.28    2.36
  -5  18   0   50.10    2.36
   6 -18   0   18.76    0.89
   6 -18   0   18.81    1.27
   6 -18   0   17.48    0.79
   6  18   0   17.93    0.97
  -6  18   0   17.79    0.91
   6  18   0   18.60    0.76
  -6  18   0   18.51    0.99
  -6  18   0   18.68    1.38
   6  18   0   19.36    0.73
   6  18   0   18.46    0.68
   6  18   0   18.40    0.92
  -6  18   0   16.61    0.83
   7 -18   0    1.49    0.45
   7 -18   0    1.34    0.30
  -7  18   0    1.42    0.36
  -7  18   0    1.25    0.35
   7  18   0    1.65    0.17
  -7  18   0    1.93    0.41
   7  18   0    1.56    0.41
   7  18   0    2.03    0.25
   8 -18   0    8.23    0.83
   8 -18   0    8.08    0.51
   8 -18   0    8.48    0.58
  -8  18   0    8.69    0.70
   8  18   0    9.05    0.43
   8  18   0    9.59    0.41
   8  18   0    8.00    0.71
  -8  18   0    9.03    0.63
   9 -18   0    5.15    0.48
   9 -18   0    4.32    0.70
  -9  18   0    6.33    0.95
  -9  18   0    4.61    0.55
   9  18   0    6.07    0.71
   9  18   0    6.24    0.78
   9  18   0    6.59    0.85
  10 -18   0    6.76    0.65
  10 -18   0    6.01    0.69
 -10  18   0    6.37    0.68
 -10  18   0    6.87    0.82
 -10  18   0    8.78    1.08
  10  18   0    7.41    0.54
  10  18   0    6.77    0.94
  10  18   0    7.94    0.84
  11 -18   0    5.80    0.65
  11  18   0    5.45    0.84
 -11  18   0    4.21    0.79
  11  18   0    5.13    1.06
  12 -18   0    8.22    0.71
 -12  18   0    9.57    1.03
  12  18   0   10.24    1.11
  12  18   0    9.69    0.76
  13 -18   0    3.65    0.68
  13 -18   0    2.36    0.64
  13  18   0    4.87    1.70
  13  18   0    3.23    0.71
 -13  18   0    3.80    0.97
   0 -19   0    5.86    0.35
   0  19   0    5.15    0.59
   1 -19   0   83.63    2.67
   1 -19   0   82.49    2.58
  -1 -19   0   76.33    2.69
   1 -19   0   79.30    2.91
  -1 -19   0   79.77    2.88
  -1 -19   0   85.85    2.64
  -1  19   0   81.16    2.63
  -1  19   0   79.25    2.86
   1  19   0   82.13    2.61
   1  19   0   81.07    2.57
   1  19   0   84.20    2.64
  -1  19   0   83.19    3.00
  -1  19   0   80.36    2.63
  -1  19   0   85.84    2.70
   1  19   0   85.27    2.86
   1  19   0   78.56    2.58
   2 -19   0    9.32    0.53
  -2 -19   0    8.48    0.47
   2 -19   0    8.27    0.74
  -2 -19   0    8.94    0.45
   2 -19   0    8.29    0.45
  -2  19   0    9.01    0.76
   2  19   0    8.12    0.46
  -2  19   0    8.22    0.50
   2  19   0    7.95    0.44
  -2  19   0    8.48    0.72
  -2  19   0    8.78    0.50
   2  19   0    9.82    0.67
   2  19   0    8.80    0.44
  -2  19   0    9.93    0.54
   2  19   0    8.41    0.47
  -2  19   0    8.85    0.52
  -3 -19   0    8.66    0.46
  -3 -19   0    7.98    0.40
   3 -19   0    7.96    0.44
   3 -19   0    8.33    0.50
   3 -19   0    7.98    0.78
   3  19   0    8.63    0.50
  -3  19   0    7.89    0.52
   3  19   0    8.20    0.60
  -3  19   0    8.61    0.51
   3  19   0    8.59    0.43
   3  19   0    9.48    0.43
  -3  19   0    8.80    0.86
  -3  19   0    7.03    0.48
   3  19   0    8.46    0.45
  -3  19   0    9.20    0.55
  -3  19   0    7.39    0.93
   4 -19   0   19.06    0.81
   4 -19   0   19.28    1.22
   4 -19   0   19.38    0.89
  -4  19   0   20.78    1.38
  -4  19   0   20.02    0.92
   4  19   0   19.15    0.73
   4  19   0   19.76    0.79
  -4  19   0   19.38    0.87
  -4  19   0   16.37    1.18
   4  19   0   20.04    0.96
  -4  19   0   16.93    0.88
   4  19   0   19.88    0.80
   4  19   0   19.18    0.77
  -4  19   0   19.66    0.94
   5 -19   0   13.61    1.04
   5 -19   0   12.58    0.62
   5 -19   0   13.84    0.72
   5  19   0   13.15    0.60
   5  19   0   14.17    0.59
   5  19   0   13.41    0.56
  -5  19   0   13.22    1.22
   5  19   0   14.13    0.83
  -5  19   0   13.31    0.75
  -5  19   0   13.48    0.70
  -5  19   0   13.40    0.79
   5  19   0   14.39    0.76
   6 -19   0   21.80    1.37
   6 -19   0   22.42    1.01
   6 -19   0   21.09    0.90
  -6  19   0   21.01    1.02
  -6  19   0   21.85    1.27
   6  19   0   19.29    1.24
   6  19   0   22.54    0.79
   6  19   0   22.42    1.05
  -6  19   0   20.41    1.52
  -6  19   0   21.11    0.97
   6  19   0   21.98    0.86
   7 -19   0    0.37    0.24
   7 -19   0   -0.15    0.20
   7 -19   0    0.20    0.23
   7  19   0    0.21    0.22
  -7  19   0    0.22    0.28
  -7  19   0    0.09    0.35
   7  19   0    0.27    0.41
  -7  19   0   -0.09    0.33
  -7  19   0    0.83    0.35
   8 -19   0   56.77    2.64
   8 -19   0   57.97    2.12
   8  19   0   56.28    1.78
  -8  19   0   58.64    2.38
   8  19   0   54.64    2.18
  -8  19   0   56.91    2.63
  -8  19   0   52.26    2.31
   9 -19   0    0.06    0.27
  -9  19   0    0.65    0.43
  -9  19   0    0.64    0.58
   9  19   0    0.36    0.33
   9  19   0    0.44    0.34
   9  19   0    0.76    0.63
  -9  19   0    0.24    0.42
  10 -19   0    1.31    0.42
  10 -19   0    0.67    0.31
  10  19   0    0.82    0.39
 -10  19   0    1.56    0.52
  10  19   0    1.04    0.40
 -10  19   0    1.49    0.61
 -10  19   0    1.29    0.50
  11 -19   0   34.90    1.56
  11 -19   0   35.75    1.81
 -11  19   0   34.53    1.81
  11  19   0   38.41    1.97
  11  19   0   36.42    2.18
  12 -19   0    3.30    0.61
  12 -19   0    4.22    0.61
  12  19   0    5.02    1.03
  12  19   0    5.38    1.27
 -12  19   0    4.66    1.00
  13 -19   0    0.78    0.54
 -13  19   0    0.06    1.05
  13  19   0    0.63    0.73
   0 -20   0  174.37    5.02
   0 -20   0  166.18    4.93
   0 -20   0  155.58    5.24
   0  20   0  160.57    4.96
   0  20   0  166.15    4.98
   0  20   0  169.26    5.03
   0  20   0  161.64    4.94
   0  20   0  169.79    5.35
  -1 -20   0   34.05    1.22
  -1 -20   0   34.16    1.27
  -1 -20   0   32.12    1.48
   1 -20   0   31.92    1.50
   1 -20   0   34.36    1.22
   1 -20   0   33.60    1.30
  -1  20   0   33.42    1.59
  -1  20   0   33.27    1.29
   1  20   0   33.19    1.25
   1  20   0   32.77    1.20
   1  20   0   32.09    1.22
  -1  20   0   36.01    1.35
   1  20   0   32.72    1.24
   1  20   0   30.28    1.62
  -1  20   0   32.41    1.26
  -1  20   0   32.54    1.26
  -2 -20   0    0.87    0.21
   2 -20   0    0.42    0.26
   2 -20   0    0.45    0.12
  -2 -20   0    0.55    0.13
   2 -20   0    0.61    0.16
   2  20   0    0.67    0.15
  -2  20   0    0.40    0.22
  -2  20   0    0.60    0.27
  -2  20   0    0.66    0.19
   3 -20   0    0.16    0.24
   3 -20   0    0.42    0.16
  -3  20   0    0.42    0.27
   3  20   0    0.34    0.18
   3  20   0    0.48    0.18
  -3  20   0    0.28    0.17
   3  20   0    0.39    0.23
   4 -20   0    2.19    0.26
   4 -20   0    1.71    0.55
   4  20   0    2.30    0.49
   4  20   0    2.17    0.21
  -4  20   0    1.92    0.29
   4  20   0    1.73    0.27
   4  20   0    2.14    0.26
  -4  20   0    2.49    0.34
  -4  20   0    2.21    0.70
   4  20   0    2.41    0.21
  -4  20   0    2.72    0.34
   5 -20   0    4.39    0.39
   5 -20   0    4.81    0.66
   5  20   0    4.90    0.37
  -5  20   0    4.27    0.44
   5  20   0    4.55    0.30
   5  20   0    4.19    0.33
   5  20   0    4.40    0.53
  -5  20   0    5.21    0.43
   5  20   0    4.70    0.45
   5  20   0    4.68    0.30
  -5  20   0    4.30    0.42
  -5  20   0    4.52    0.91
   6 -20   0   25.77    1.14
   6 -20   0   25.69    1.49
   6 -20   0   23.31    1.00
  -6  20   0   21.45    1.58
  -6  20   0   24.52    1.10
   6  20   0   26.23    0.95
   6  20   0   26.20    0.96
  -6  20   0   23.73    1.13
   6  20   0   24.05    1.13
   6  20   0   24.98    0.89
  -6  20   0   25.06    1.23
   6  20   0   25.97    0.99
   7 -20   0   36.79    1.42
   7 -20   0   36.09    1.92
   7 -20   0   38.32    1.55
  -7  20   0   38.70    1.71
   7  20   0   37.47    1.59
  -7  20   0   37.80    1.57
   7  20   0   37.08    1.57
  -7  20   0   35.64    1.49
  -7  20   0   35.94    2.04
   7  20   0   38.93    1.24
   8 -20   0   13.99    0.78
   8 -20   0   13.76    1.10
  -8  20   0   14.25    0.95
   8  20   0   13.24    0.87
   8  20   0   13.97    0.55
   8  20   0   13.16    0.72
  -8  20   0   14.04    1.25
  -8  20   0   13.72    0.82
   9  20   0    0.19    0.63
  -9  20   0    0.52    0.46
  -9  20   0   -0.13    0.53
   9  20   0    0.50    0.36
  -9  20   0    0.14    0.51
  10 -20   0    6.12    0.56
  10 -20   0    6.32    0.67
 -10  20   0    7.33    1.21
 -10  20   0    5.27    0.71
  10  20   0    7.19    0.80
 -10  20   0    7.17    0.82
  10  20   0    6.97    0.98
  11 -20   0    3.37    0.53
  11 -20   0    2.54    0.55
 -11  20   0    3.52    0.86
  12 -20   0   -0.03    0.45
  12  20   0    0.26    0.62
  12  20   0    0.36    0.58
 -12  20   0    0.31    0.87
  13 -20   0    3.19    0.73
 -13  20   0    4.00    1.11
   0  21   0    8.48    0.79
   1 -21   0   36.19    1.32
  -1 -21   0   37.41    1.37
  -1 -21   0   34.29    1.60
   1 -21   0   37.46    1.41
   1 -21   0   34.92    1.60
  -1 -21   0   36.47    1.32
  -1  21   0   35.21    1.37
   1  21   0   37.05    1.36
   1  21   0   35.92    1.33
   1  21   0   35.88    1.31
   1  21   0   38.04    1.65
  -1  21   0   35.77    1.37
  -1  21   0   36.51    1.39
   1  21   0   35.30    1.33
  -1  21   0   35.99    1.39
  -1  21   0   36.88    1.79
  -2 -21   0   19.46    0.82
   2 -21   0   18.63    0.80
  -2 -21   0   19.23    0.79
   2 -21   0   19.10    0.87
   2 -21   0   18.04    1.10
  -2  21   0   18.90    0.87
   2  21   0   19.20    0.83
  -2  21   0   17.54    1.08
   2  21   0   18.88    0.80
   2  21   0   18.08    1.16
  -2  21   0   18.62    0.86
  -2  21   0   18.40    0.87
   2  21   0   17.93    0.78
   2  21   0   18.65    0.77
  -2  21   0   18.68    1.17
  -3 -21   0    3.65    0.27
   3 -21   0    3.87    0.36
   3 -21   0    4.08    0.62
  -3 -21   0    4.02    0.30
   3  21   0    4.05    0.33
   3  21   0    4.41    0.33
  -3  21   0    4.59    0.40
  -3  21   0    4.32    0.34
   3  21   0    4.31    0.29
  -3  21   0    3.38    0.60
   3  21   0    4.69    0.30
  -3  21   0    4.23    0.38
   4 -21   0   86.27    2.79
   4 -21   0   84.63    3.29
   4 -21   0   86.42    2.91
  -4  21   0   86.05    2.89
  -4  21   0   88.02    2.97
   4  21   0   86.19    3.23
  -4  21   0   86.51    3.45
  -4  21   0   87.57    2.91
  -4  21   0   89.66    2.99
   4  21   0   86.98    2.75
  -4  21   0   83.39    3.48
   4  21   0   89.38    2.77
   4  21   0   85.13    2.73
   4  21   0   88.32    2.68
   5 -21   0   28.91    1.59
   5 -21   0   28.38    1.22
  -5  21   0   28.82    1.29
   5  21   0   28.15    1.09
  -5  21   0   28.82    1.24
  -5  21   0   24.47    1.70
   5  21   0   28.93    1.06
   5  21   0   28.28    1.01
  -5  21   0   26.66    1.72
   5  21   0   28.01    1.21
  -5  21   0   26.90    1.19
   5  21   0   27.11    1.07
   6 -21   0   11.70    0.93
   6 -21   0   11.39    0.70
   6  21   0   12.47    0.57
  -6  21   0   11.49    0.72
  -6  21   0   11.44    0.78
   6  21   0   12.67    0.53
   6  21   0   11.94    0.79
  -6  21   0   11.49    0.69
   6  21   0   11.09    0.73
   6  21   0   12.30    0.60
   6  21   0   11.88    0.64
   7 -21   0   45.21    2.23
   7 -21   0   47.75    1.84
  -7  21   0   47.91    2.02
   7  21   0   45.99    1.51
   7  21   0   45.58    1.85
   7  21   0   45.24    1.86
  -7  21   0   43.92    2.41
   7  21   0   47.91    1.58
  -7  21   0   46.51    1.85
  -7  21   0   47.13    1.85
   8 -21   0   32.07    2.23
   8 -21   0   39.37    1.60
   8  21   0   39.06    1.35
  -8  21   0   39.74    1.81
   8  21   0   36.76    1.63
  -8  21   0   39.99    2.21
   8  21   0   40.47    1.28
  -8  21   0   38.30    1.64
   8  21   0   37.92    1.67
   9 -21   0    3.37    0.45
   9  21   0    4.94    0.85
  -9  21   0    5.09    1.07
  -9  21   0    4.04    0.68
  -9  21   0    3.19    0.62
   9  21   0    5.19    0.74
   9  21   0    5.11    0.30
  10 -21   0    0.34    0.45
  10 -21   0   -0.04    0.33
 -10  21   0    0.82    0.59
  10  21   0    0.26    0.39
 -10  21   0    1.08    0.58
  10  21   0    0.34    0.45
 -10  21   0    0.62    0.64
  11 -21   0   13.38    0.84
  11 -21   0   10.61    0.96
 -11  21   0   12.16    1.06
  11  21   0   14.39    1.16
  11  21   0   15.58    1.42
  12 -21   0    8.15    0.76
  12  21   0    8.79    1.21
 -12  21   0    9.60    1.13
  12  21   0   10.12    1.48
  13 -21   0    3.83    0.79
  13  21   0    3.11    0.83
 -13  21   0    4.87    1.11
   0 -22   0   15.62    0.71
   0  22   0   16.34    0.75
  -1 -22   0    1.29    0.21
  -1 -22   0    1.36    0.39
   1 -22   0    1.55    0.21
   1 -22   0    1.53    0.43
   1 -22   0    1.51    0.26
   1  22   0    1.53    0.30
  -1  22   0    1.56    0.22
   1  22   0    2.04    0.48
  -1  22   0    1.29    0.28
   1  22   0    1.46    0.22
   1  22   0    1.18    0.27
  -1  22   0    2.01    0.26
  -2 -22   0   15.96    0.90
   2 -22   0   17.71    1.12
   2 -22   0   17.25    0.86
  -2 -22   0   18.92    0.81
   2 -22   0   18.09    0.80
   2  22   0   17.65    0.79
  -2  22   0   17.97    0.87
   2  22   0   18.11    0.78
  -2  22   0   17.38    1.09
   2  22   0   19.62    1.07
  -2  22   0   18.64    0.87
   2  22   0   18.27    0.80
  -2  22   0   18.69    0.91
  -2  22   0   17.77    0.86
  -2  22   0   18.16    1.17
   2  22   0   19.01    0.79
   3 -22   0   14.13    1.04
  -3 -22   0   13.80    0.64
   3 -22   0   11.97    0.63
   3 -22   0   14.04    0.74
  -3  22   0   13.96    0.72
   3  22   0   13.61    0.66
   3  22   0   14.29    0.67
   3  22   0   15.17    0.92
  -3  22   0   12.44    1.02
   3  22   0   15.04    0.66
  -3  22   0   14.11    0.75
  -3  22   0   14.97    0.75
  -3  22   0   11.56    0.71
  -3  22   0   14.81    1.09
   3  22   0   13.96    0.63
   4 -22   0    2.97    0.34
   4 -22   0    4.07    0.60
  -4  22   0    2.77    0.75
   4  22   0    3.64    0.59
  -4  22   0    3.64    0.42
   4  22   0    3.72    0.31
  -4  22   0    3.69    0.42
   4  22   0    4.21    0.28
   4  22   0    3.63    0.29
  -4  22   0    3.79    0.37
   5 -22   0   27.36    1.55
   5 -22   0   28.40    1.24
   5  22   0   29.43    1.09
  -5  22   0   28.19    1.26
   5  22   0   29.18    1.10
  -5  22   0   25.53    1.64
  -5  22   0   24.08    1.65
   5  22   0   28.23    1.02
   5  22   0   29.94    1.30
  -5  22   0   28.17    1.21
   5  22   0   26.97    1.07
  -5  22   0   28.02    1.30
   6 -22   0    0.22    0.23
   6  22   0    0.64    0.22
   6  22   0    0.31    0.32
   6  22   0    0.22    0.40
  -6  22   0    0.66    0.32
   6  22   0    1.00    0.21
  -6  22   0    0.69    0.34
  -6  22   0    0.36    0.37
   7 -22   0   21.87    1.42
   7 -22   0   22.49    1.08
   7  22   0   23.17    1.30
  -7  22   0   22.33    1.13
   7  22   0   24.69    0.85
   7  22   0   22.07    0.90
  -7  22   0   19.12    1.63
   7  22   0   19.55    1.10
  -7  22   0   22.58    1.21
   8 -22   0    5.08    0.68
  -8  22   0    5.78    0.67
  -8  22   0    6.86    1.19
   8  22   0    5.78    0.74
   8  22   0    5.09    0.43
   8  22   0    6.39    0.35
   8  22   0    6.17    0.68
  -8  22   0    5.78    0.59
   9 -22   0   12.98    1.15
   9 -22   0   14.66    0.87
   9 -22   0   15.79    1.00
  -9  22   0   16.08    0.98
   9  22   0   16.29    0.73
   9  22   0   14.19    1.10
   9  22   0   17.81    0.67
  -9  22   0   17.34    1.56
  -9  22   0   16.94    1.09
   9  22   0   17.23    1.18
   9  22   0   14.54    0.97
  10 -22   0    0.80    0.37
  10 -22   0    1.08    0.46
 -10  22   0    1.44    0.66
  10  22   0    1.17    0.45
  10  22   0    0.96    0.45
 -10  22   0    1.16    0.64
  11 -22   0    2.93    0.58
  11 -22   0    2.18    0.56
  11  22   0    4.08    1.18
 -11  22   0    3.12    0.86
  12 -22   0    3.04    0.69
  12 -22   0    3.97    0.71
  12  22   0    5.48    1.48
 -12  22   0    4.97    0.92
 -13  22   0    3.17    1.33
   0 -23   0   24.14    1.31
   0 -23   0   27.97    1.13
  -1 -23   0   13.12    0.66
  -1 -23   0   13.90    0.70
   1 -23   0   13.79    0.73
  -1 -23   0   11.91    0.88
   1 -23   0   14.55    0.67
   1 -23   0   12.71    0.90
  -1  23   0   12.38    0.67
  -1  23   0   11.03    0.85
   1  23   0   12.87    0.66
  -1  23   0   15.38    0.79
  -1  23   0   13.27    0.70
  -1  23   0   13.99    1.18
   1  23   0   14.43    0.96
  -1  23   0   12.29    0.67
   1  23   0   13.49    0.68
   1  23   0   12.26    0.66
   1  23   0   13.96    0.66
  -2 -23   0   25.35    1.01
   2 -23   0   23.07    0.98
   2 -23   0   23.39    1.33
  -2 -23   0   24.42    0.99
   2 -23   0   24.32    1.06
   2  23   0   24.90    1.01
  -2  23   0   24.13    1.06
   2  23   0   24.99    1.26
  -2  23   0   26.32    1.13
  -2  23   0   23.29    1.34
  -2  23   0   22.26    1.36
   2  23   0   24.29    0.97
  -2  23   0   23.30    1.06
   2  23   0   23.26    1.00
   2  23   0   23.14    0.99
   3 -23   0   29.59    1.25
  -3 -23   0   30.70    1.12
   3 -23   0   28.01    1.13
  -3 -23   0   32.01    1.25
   3 -23   0   30.31    1.59
  -3  23   0   29.09    1.25
  -3  23   0   29.81    1.24
   3  23   0   29.38    1.14
  -3  23   0   26.82    1.23
   3  23   0   29.23    1.13
  -3  23   0   28.05    1.67
  -3  23   0   29.24    1.24
   3  23   0   31.59    1.42
  -3  23   0   28.06    1.62
   3  23   0   27.97    1.14
   3  23   0   30.02    1.12
   4 -23   0   45.66    1.75
   4 -23   0   43.91    2.04
  -4  23   0   44.72    1.76
   4  23   0   45.22    1.55
   4  23   0   43.70    1.58
  -4  23   0   40.69    2.16
  -4  23   0   45.20    1.71
  -4  23   0   41.91    1.73
   4  23   0   46.29    1.59
   4  23   0   44.69    1.59
  -4  23   0   45.47    1.75
  -4  23   0   42.91    2.21
   4  23   0   46.39    1.82
   5 -23   0   17.12    1.14
   5 -23   0   16.21    0.86
   5  23   0   16.60    0.76
   5  23   0   18.53    0.98
   5  23   0   17.46    0.77
   5  23   0   17.83    0.80
  -5  23   0   17.76    0.96
  -5  23   0   17.92    0.92
  -5  23   0   15.84    0.85
   5  23   0   16.61    0.73
   6 -23   0    1.51    0.47
   6 -23   0    1.49    0.34
   6  23   0    1.68    0.44
   6  23   0    2.03    0.24
   6  23   0    1.26    0.33
  -6  23   0    1.93    0.44
  -6  23   0    2.10    0.50
  -6  23   0    2.06    0.46
   6  23   0    1.82    0.28
   6  23   0    1.52    0.45
   7 -23   0    8.44    0.87
   7 -23   0    8.81    0.62
   7  23   0    9.67    0.54
  -7  23   0    9.91    0.73
   7  23   0   10.74    0.49
   7  23   0    9.87    0.75
  -7  23   0    9.29    0.72
   7  23   0    7.64    0.75
   8 -23   0   13.11    1.10
   8 -23   0   14.63    0.84
   8  23   0   14.04    1.01
  -8  23   0   17.33    1.62
  -8  23   0   14.86    0.92
  -8  23   0   13.86    1.43
   8  23   0   14.89    0.92
   8  23   0   14.39    0.72
   9 -23   0    9.32    0.67
   9 -23   0    9.90    0.79
   9  23   0    9.56    0.83
   9  23   0   11.30    0.94
   9  23   0    8.82    0.61
  -9  23   0    8.96    0.79
  -9  23   0   10.58    1.40
   9  23   0   11.49    0.51
  -9  23   0   10.27    0.89
  10 -23   0    7.52    0.66
  10 -23   0    8.70    0.83
 -10  23   0    8.63    0.94
  10  23   0    9.96    1.21
  11 -23   0    0.39    0.55
  11  23   0    1.10    0.56
  11  23   0    0.97    0.56
 -11  23   0    1.64    0.83
  12 -23   0    3.39    0.54
  12  23   0    5.01    1.56
 -12  23   0    2.92    0.98
   0 -24   0   81.89    2.53
   0 -24   0   69.42    2.39
   0 -24   0   73.07    2.78
   0  24   0   74.46    2.45
   0  24   0   61.62    2.73
   0  24   0   78.82    2.49
   0  24   0   65.55    2.43
  -1 -24   0    2.96    0.32
   1 -24   0    3.30    0.30
  -1 -24   0    3.24    0.36
   1 -24   0    2.72    0.35
   1 -24   0    2.90    0.53
   1  24   0    3.00    0.31
  -1  24   0    2.80    0.30
   1  24   0    3.11    0.37
  -1  24   0    3.94    0.48
  -1  24   0    2.26    0.38
  -1  24   0    2.13    0.52
   1  24   0    3.88    0.62
  -1  24   0    3.24    0.63
   2 -24   0   -0.12    0.20
  -2 -24   0   -0.13    0.22
   2 -24   0    0.19    0.18
  -2 -24   0    0.10    0.17
   2 -24   0   -0.14    0.24
   2  24   0   -0.08    0.19
   2  24   0   -0.22    0.23
  -2  24   0    0.11    0.24
  -2  24   0    0.05    0.23
   2  24   0   -0.34    0.25
  -2  24   0   -0.31    0.31
  -2  24   0    0.20    0.26
   3 -24   0   53.15    1.97
   3 -24   0   51.38    2.31
  -3 -24   0   53.20    1.80
  -3 -24   0   53.45    1.80
   3 -24   0   51.61    1.85
   3  24   0   51.71    1.89
   3  24   0   54.74    2.09
   3  24   0   53.30    1.84
   3  24   0   53.10    1.86
  -3  24   0   48.92    2.35
   3  24   0   50.27    1.84
  -3  24   0   48.70    2.39
  -3  24   0   55.34    1.97
  -3  24   0   53.24    1.97
  -3  24   0   54.12    1.95
   4 -24   0   49.56    1.86
   4 -24   0   48.23    2.20
   4  24   0   50.80    1.93
  -4  24   0   45.83    2.35
   4  24   0   47.13    1.70
   4  24   0   49.43    1.70
   4  24   0   48.92    1.66
  -4  24   0   40.74    2.25
  -4  24   0   49.34    1.84
  -4  24   0   41.84    1.81
  -4  24   0   49.60    1.87
   4  24   0   48.71    1.71
  -4  24   0   49.67    1.89
   5 -24   0   17.67    0.93
   5 -24   0   19.19    1.23
  -5  24   0   19.10    0.98
   5  24   0   18.23    0.80
   5  24   0   18.95    0.86
   5  24   0   21.37    1.10
   5  24   0   17.84    0.83
  -5  24   0   17.94    0.94
  -5  24   0   20.30    1.04
   5  24   0   19.38    0.83
   6 -24   0    0.99    0.26
   6 -24   0    0.97    0.29
   6  24   0    1.57    0.25
  -6  24   0    1.19    0.47
   6  24   0    1.27    0.26
   6  24   0    1.57    0.46
  -6  24   0    1.64    0.42
   6  24   0    1.45    0.28
   7 -24   0    7.96    0.72
   7 -24   0    7.07    0.83
  -7  24   0    6.41    1.33
   7  24   0    8.97    0.73
   7  24   0    8.44    0.45
   7  24   0    7.35    0.47
  -7  24   0    7.23    0.67
  -7  24   0    7.49    0.71
   7  24   0    6.70    0.51
   7  24   0    7.43    0.76
   8 -24   0    0.66    0.31
   8 -24   0    0.67    0.36
  -8  24   0   -0.23    0.43
   8  24   0    0.69    0.68
   8  24   0    0.59    0.34
  -8  24   0    0.68    0.60
  -8  24   0    0.51    0.54
   9 -24   0    7.37    0.74
   9 -24   0    7.25    0.62
   9  24   0    9.58    0.50
   9  24   0    7.57    0.60
   9  24   0    9.12    0.89
   9  24   0    9.39    0.84
  -9  24   0    7.08    0.84
  -9  24   0    9.55    1.55
  -9  24   0    7.63    0.80
  10 -24   0    3.44    0.50
  10 -24   0    2.87    0.73
 -10  24   0    4.44    0.91
  11 -24   0    1.77    0.62
  11 -24   0    1.64    0.52
 -11  24   0    2.83    0.92
  11  24   0    2.04    0.63
  11  24   0    2.36    0.92
  12 -24   0   12.26    0.98
 -12  24   0   15.49    1.35
   0 -25   0   13.34    0.68
   1 -25   0   24.59    1.23
   1 -25   0   23.88    1.02
  -1 -25   0   25.34    1.07
   1 -25   0   23.46    1.34
  -1 -25   0   25.40    1.05
  -1  25   0   22.97    1.40
   1  25   0   24.03    1.04
   1  25   0   24.00    1.05
  -1  25   0   23.05    1.06
   1  25   0   24.44    1.03
  -1  25   0   24.81    1.09
  -1  25   0   21.51    1.29
   1  25   0   22.99    1.05
   1  25   0   24.87    1.37
  -1  25   0   23.07    1.06
   2 -25   0    1.71    0.44
   2 -25   0    1.71    0.26
  -2 -25   0    1.28    0.27
  -2 -25   0    1.26    0.22
   2 -25   0    1.34    0.28
   2  25   0    1.47    0.29
  -2  25   0    1.71    0.35
  -2  25   0    1.01    0.27
   2  25   0    1.18    0.28
   2  25   0    1.70    0.57
   3 -25   0    5.51    0.62
  -3 -25   0    5.84    0.40
   3 -25   0    5.42    0.45
  -3 -25   0    5.78    0.38
   3  25   0    5.72    0.40
  -3  25   0    6.79    0.52
   3  25   0    6.45    0.40
   3  25   0    5.66    0.44
  -3  25   0    5.96    0.44
   3  25   0    6.62    0.67
  -3  25   0    7.05    0.55
   3  25   0    5.79    0.45
   4 -25   0    0.16    0.23
  -4  25   0   -0.01    0.36
  -4  25   0    0.63    0.40
   4  25   0    0.61    0.22
  -4  25   0   -0.01    0.31
  -4  25   0    0.40    0.30
   5 -25   0   13.69    0.77
   5 -25   0   12.58    0.95
   5  25   0   13.73    0.68
   5  25   0   13.77    0.64
   5  25   0   14.61    0.94
  -5  25   0   14.28    0.83
  -5  25   0   13.89    0.81
   5  25   0   12.99    0.67
  -5  25   0   12.76    0.80
   5  25   0   13.54    0.70
   6 -25   0    0.43    0.29
   6 -25   0    0.38    0.29
   6  25   0    0.41    0.18
   6  25   0    0.41    0.26
  -6  25   0    0.91    0.52
  -6  25   0    0.66    0.37
   6  25   0    0.29    0.29
   6  25   0    0.05    0.49
  -6  25   0    0.84    0.40
   7 -25   0    0.24    0.30
   7 -25   0   -0.11    0.31
   7  25   0    0.71    0.34
  -7  25   0    0.96    0.47
   7  25   0    0.27    0.61
  -7  25   0   -0.47    0.61
   7  25   0    0.35    0.33
  -7  25   0   -0.20    0.41
   8 -25   0    2.07    0.44
   8 -25   0    1.51    0.39
   8 -25   0    2.16    0.46
   8  25   0    2.96    0.75
  -8  25   0    2.57    0.61
  -8  25   0    2.46    0.75
   8  25   0    3.05    0.50
  -8  25   0    2.31    0.56
   9 -25   0    9.38    0.69
   9 -25   0    8.19    0.79
  -9  25   0    8.55    0.88
  -9  25   0    9.09    0.92
   9  25   0   11.36    0.96
  10 -25   0   12.37    0.88
  10 -25   0   13.49    1.04
  10  25   0   16.70    0.71
 -10  25   0   13.68    1.18
  10  25   0   15.62    1.18
  10  25   0   14.23    1.41
  11 -25   0    9.27    1.02
  11 -25   0   10.48    0.84
 -11  25   0   10.91    1.18
 -12  25   0    1.86    1.01
  12  25   0    0.75    0.88
   0 -26   0   13.03    0.68
   0  26   0   15.99    0.85
   0  26   0   11.99    0.70
  -1 -26   0   25.35    1.06
  -1 -26   0   25.16    1.10
   1 -26   0   24.69    1.37
   1 -26   0   24.93    1.05
   1 -26   0   26.42    1.14
   1  26   0   25.36    1.40
   1  26   0   24.45    1.07
  -1  26   0   24.13    1.11
  -1  26   0   22.12    1.42
   1  26   0   23.66    1.09
   1  26   0   23.90    1.12
   1  26   0   24.15    1.06
  -1  26   0   20.80    1.03
  -1  26   0   28.25    1.24
  -1  26   0   26.01    1.13
   2 -26   0    2.05    0.30
  -2 -26   0    1.79    0.33
  -2 -26   0    1.82    0.29
   2 -26   0    2.31    0.46
   2  26   0    1.92    0.38
   2  26   0    1.79    0.31
   2  26   0    2.03    0.30
   2  26   0    2.18    0.57
  -2  26   0    2.78    0.37
   2  26   0    2.17    0.26
   3 -26   0   26.32    1.16
  -3 -26   0   25.42    1.03
   3 -26   0   25.49    1.41
  -3 -26   0   24.98    1.02
   3  26   0   24.51    1.07
  -3  26   0   22.53    1.54
  -3  26   0   25.90    1.18
  -3  26   0   25.78    1.18
   3  26   0   25.75    1.08
   3  26   0   26.30    1.03
   3  26   0   23.97    1.07
  -3  26   0   25.35    1.13
   3  26   0   25.78    1.30
   4 -26   0   25.53    1.47
   4 -26   0   26.11    1.18
   4  26   0   23.29    1.07
   4  26   0   26.61    1.05
  -4  26   0   21.86    1.57
   4  26   0   28.76    1.36
   4  26   0   26.86    1.09
   4  26   0   26.46    1.10
  -4  26   0   27.09    1.22
  -4  26   0   26.75    1.23
  -4  26   0   26.48    1.22
   5 -26   0   39.72    1.63
   5 -26   0   39.56    1.97
   5  26   0   40.07    1.44
   5  26   0   35.52    1.45
   5  26   0   40.25    1.69
   5  26   0   39.46    1.52
  -5  26   0   38.36    1.65
   5  26   0   41.25    1.49
  -5  26   0   39.74    1.69
  -5  26   0   38.56    1.63
   6 -26   0    1.05    0.33
  -6  26   0    1.26    0.43
   6  26   0    1.10    0.53
   6  26   0    1.39    0.29
   6  26   0    0.68    0.33
   6  26   0    0.93    0.48
  -6  26   0    1.24    0.46
   7  26   0    3.69    0.41
   7  26   0    4.57    0.68
  -7  26   0    3.89    0.63
   7  26   0    4.12    0.78
   7  26   0    3.84    0.51
   8 -26   0    1.37    0.35
   8 -26   0    0.76    0.44
   8 -26   0    0.77    0.38
  -8  26   0    1.32    0.50
   8  26   0    1.47    0.44
  -8  26   0    2.07    0.63
   8  26   0    0.83    0.80
  -9  26   0    1.65    0.68
  -9  26   0    0.83    0.63
   9  26   0    1.50    0.70
  10 -26   0    2.68    0.60
  10 -26   0    2.17    0.50
  10  26   0    2.43    0.55
 -10  26   0    3.53    0.81
  11 -26   0    5.66    0.78
  11 -26   0    3.81    1.00
 -11  26   0    5.02    1.17
  11  26   0    6.66    1.46
   0 -27   0   17.99    1.11
   0  27   0   13.41    0.87
   0  27   0   16.71    0.84
  -1 -27   0  110.50    3.50
  -1 -27   0  108.96    3.44
   1 -27   0  109.95    3.55
   1 -27   0  102.18    3.84
   1 -27   0  109.73    3.44
  -1  27   0  103.58    4.02
  -1  27   0   96.29    3.49
   1  27   0  111.39    3.92
   1  27   0  104.24    3.52
  -1  27   0  110.90    3.56
  -1  27   0  101.38    3.52
   1  27   0  105.05    3.46
   1  27   0  107.44    3.50
  -1  27   0  108.87    3.53
   1  27   0  105.15    3.47
  -2 -27   0   24.24    1.03
   2 -27   0   24.89    1.12
  -2 -27   0   25.34    1.07
   2 -27   0   24.99    1.35
   2 -27   0   21.75    1.01
   2  27   0   23.91    1.05
  -2  27   0   25.55    1.16
   2  27   0   23.09    1.07
  -2  27   0   25.85    1.15
   2  27   0   23.97    1.04
  -2  27   0   21.48    1.45
   2  27   0   23.65    1.34
   2  27   0   24.12    1.07
   3 -27   0    1.75    0.34
  -3 -27   0    1.34    0.35
   3  27   0    1.17    0.32
   3  27   0    2.02    0.39
  -3  27   0    1.75    0.33
  -3  27   0    1.92    0.40
   3  27   0    2.27    0.58
   3  27   0    1.79    0.26
  -3  27   0    1.36    0.42
   4 -27   0   32.74    1.42
   4 -27   0   32.12    1.71
  -4  27   0   33.90    1.46
  -4  27   0   33.03    1.43
  -4  27   0   32.25    1.44
   4  27   0   32.69    1.26
   4  27   0   32.92    1.32
   4  27   0   32.33    1.33
  -4  27   0   38.14    2.95
   4  27   0   33.59    1.55
   4  27   0   29.82    1.30
  -5  27   0    0.67    0.40
   5  27   0    1.31    0.29
   5  27   0    0.79    0.34
   5  27   0    2.06    0.42
  -5  27   0    1.64    0.51
  -5  27   0    0.62    0.41
   6 -27   0    0.51    0.31
  -6  27   0    1.02    0.46
   6  27   0    0.86    0.38
   6  27   0    0.97    0.30
   6  27   0    1.19    0.59
  -6  27   0    0.67    0.42
   7 -27   0   16.05    1.18
   7 -27   0   16.41    0.92
   7 -27   0   19.30    1.09
   7  27   0   20.19    0.81
   7  27   0   16.33    0.90
   7  27   0   16.95    1.11
  -7  27   0   19.06    1.09
   7  27   0   18.45    0.84
   7  27   0   18.44    1.13
   7  27   0   17.77    0.91
  -7  27   0   16.39    1.06
   8 -27   0   29.64    1.47
   8 -27   0   27.19    1.31
   8 -27   0   24.82    1.60
  -8  27   0   27.97    1.42
   8  27   0   29.86    1.11
   8  27   0   24.48    1.47
  -8  27   0   28.86    1.51
   8  27   0   25.74    1.17
   9 -27   0    0.08    0.43
   9 -27   0    0.76    0.55
  -9  27   0    1.03    0.71
  -9  27   0    1.64    0.72
  10 -27   0    3.07    0.87
  10 -27   0    3.09    0.52
  10  27   0    3.10    0.64
 -10  27   0    4.63    0.89
  11 -27   0   16.49    1.04
  11 -27   0   12.86    1.25
 -11  27   0   15.31    1.41
  11  27   0   14.24    1.74
   0 -28   0   45.92    2.05
   0 -28   0   41.27    1.65
   0  28   0   39.11    1.77
   0  28   0   47.26    1.77
   0  28   0   45.55    1.77
   0  28   0   49.00    1.79
  -1 -28   0    5.16    0.46
   1 -28   0    4.65    0.58
  -1 -28   0    5.45    0.45
   1 -28   0    5.87    0.47
   1 -28   0    5.37    0.42
   1  28   0    4.33    0.77
   1  28   0    5.15    0.53
   1  28   0    5.53    0.43
   1  28   0    5.29    0.41
  -1  28   0    5.31    0.62
   2 -28   0    4.41    0.45
  -2 -28   0    4.13    0.41
  -2 -28   0    4.76    0.43
   2 -28   0    5.46    0.61
   2  28   0    4.49    0.51
   2  28   0    3.88    0.40
   2  28   0    4.27    0.37
   2  28   0    4.63    0.50
   2  28   0    4.68    0.72
   3 -28   0    9.04    0.60
   3 -28   0   10.52    0.80
  -3 -28   0    8.32    0.61
  -3 -28   0    8.76    0.55
  -3  28   0    9.80    0.64
   3  28   0   10.50    0.92
  -3  28   0    9.90    0.72
   3  28   0    8.94    0.55
   3  28   0    9.12    0.53
  -3  28   0    9.01    0.58
   3  28   0    8.78    0.60
   3  28   0    8.48    0.61
   4 -28   0   37.19    1.90
   4 -28   0   37.92    1.78
   4  28   0   38.15    1.74
  -4  28   0   39.38    1.63
   4  28   0   38.24    1.50
   4  28   0   35.48    1.48
   4  28   0   37.50    1.42
  -4  28   0   38.90    1.63
  -4  28   0   38.56    1.62
   5 -28   0   -0.06    0.39
   5 -28   0   -0.18    0.31
  -5  28   0    1.40    0.58
  -5  28   0    0.40    0.43
   5  28   0    1.02    0.36
  -5  28   0    0.40    0.40
   5  28   0    0.61    0.38
   5  28   0    0.37    0.21
   6  28   0    0.48    0.62
   6  28   0    1.05    0.41
   6  28   0    0.48    0.32
   6  28   0    0.90    0.24
  -6  28   0    0.41    0.53
   7 -28   0    3.93    0.53
   7 -28   0    3.59    0.71
  -7  28   0    5.60    0.74
  -7  28   0    4.81    0.73
   7  28   0    5.70    0.58
   7  28   0    4.72    0.91
   7  28   0    4.79    0.48
   7  28   0    4.63    0.63
   8 -28   0    0.73    0.40
  -8  28   0    0.70    0.73
   8  28   0    1.45    0.52
  -8  28   0    2.41    0.63
   9 -28   0    0.20    0.47
   9 -28   0    0.16    0.58
  -9  28   0    0.84    0.78
  10 -28   0   -0.09    0.68
 -10  28   0    0.86    0.99
  11 -28   0    1.79    0.81
  11 -28   0    2.36    0.60
  11  28   0    1.82    0.78
 -11  28   0    2.78    1.08
   0 -29   0   15.65    1.07
   0  29   0   16.99    0.85
  -1 -29   0    1.96    0.38
  -1 -29   0    1.79    0.31
   1 -29   0    1.53    0.50
   1 -29   0    1.99    0.38
   1  29   0    1.45    0.32
   1  29   0    1.42    0.31
  -2 -29   0    2.48    0.44
  -2 -29   0    2.44    0.38
   2 -29   0    2.98    0.44
   2 -29   0    3.08    0.52
   2  29   0    2.02    0.38
   2  29   0    2.62    0.48
   2  29   0    2.55    0.55
   2  29   0    2.97    0.34
  -2  29   0    3.40    0.45
   2  29   0    2.32    0.79
  -2  29   0    2.53    0.58
   3 -29   0   14.01    0.98
  -3 -29   0   13.24    0.71
  -3 -29   0   13.45    0.71
   3 -29   0   14.04    0.80
  -3  29   0   14.88    0.82
  -3  29   0   14.22    0.90
   3  29   0   13.91    0.71
  -3  29   0   14.06    0.77
   3  29   0   13.93    0.80
   3  29   0   14.50    1.12
   3  29   0   12.74    0.77
   4 -29   0   10.84    0.68
   4 -29   0   11.34    0.93
  -4  29   0   13.12    0.85
  -4  29   0   10.01    0.75
   4  29   0   11.71    0.70
  -4  29   0   10.56    0.73
   4  29   0   12.50    0.99
   4  29   0   11.17    0.66
   4  29   0   11.15    0.62
   5 -29   0    3.82    0.64
   5  29   0    3.46    0.46
   5  29   0    4.21    0.39
  -5  29   0    4.01    0.60
  -5  29   0    4.70    0.61
   5  29   0    5.33    0.60
   5  29   0    5.38    0.56
   6 -29   0    8.59    0.88
   6 -29   0   11.33    0.79
   6 -29   0   10.70    0.69
   6  29   0   10.86    0.60
   6  29   0   10.39    0.73
   6  29   0    9.66    0.62
  -6  29   0    9.36    0.81
   6  29   0   10.19    0.91
   7 -29   0   25.45    1.27
   7 -29   0   30.56    1.44
   7 -29   0   24.88    1.61
   7  29   0   29.69    1.16
   7  29   0   28.56    1.16
  -7  29   0   27.87    1.43
   7  29   0   29.17    1.54
  -7  29   0   27.18    1.45
   7  29   0   25.50    1.46
   7  29   0   24.08    1.22
   7  29   0   27.53    1.23
   8 -29   0   30.88    1.90
   8 -29   0   37.54    1.74
   8 -29   0   35.65    1.60
  -8  29   0   36.65    1.79
   8  29   0   38.20    1.41
  -8  29   0   37.28    1.77
   9 -29   0    0.32    0.67
  -9  29   0    0.96    0.82
  10 -29   0    1.65    0.78
  10 -29   0   -0.44    0.56
 -10  29   0    0.34    1.05
  11 -29   0    1.54    0.67
  11 -29   0    1.01    0.85
 -11  29   0    1.95    1.16
  11  29   0    1.69    0.82
   0 -30   0   20.06    0.95
   0 -30   0   17.71    1.18
   0  30   0   18.54    0.92
   0  30   0   19.82    0.95
   0  30   0   15.81    1.13
   1 -30   0    0.19    0.31
  -1 -30   0    0.30    0.31
   1 -30   0    0.60    0.29
  -1 -30   0    0.50    0.29
   1 -30   0    0.28    0.30
  -1  30   0    0.63    0.35
   1  30   0    1.20    0.42
   1  30   0    0.44    0.22
   1  30   0    0.30    0.34
  -2 -30   0    4.02    0.44
   2 -30   0    4.84    0.64
  -2 -30   0    3.14    0.46
   2 -30   0    3.06    0.45
   2  30   0    3.75    0.38
   2  30   0    4.93    0.93
  -2  30   0    4.74    0.53
   2  30   0    3.72    0.54
  -3 -30   0    3.05    0.41
  -3 -30   0    4.02    0.45
   3 -30   0    4.63    0.52
   3 -30   0    3.40    0.71
   3 -30   0    4.28    0.60
   3  30   0    4.50    0.87
  -3  30   0    4.44    0.70
  -3  30   0    3.41    0.45
   3  30   0    3.53    0.37
   3  30   0    3.83    0.52
   3  30   0    3.16    0.43
  -3  30   0    4.46    0.53
   4 -30   0   22.25    1.09
   4 -30   0   20.08    1.03
   4 -30   0   21.56    1.60
   4  30   0   21.69    1.36
   4  30   0   20.50    0.96
  -4  30   0   22.71    1.10
   4  30   0   20.27    0.96
  -4  30   0   21.91    1.14
   4  30   0   20.68    1.02
  -4  30   0   21.84    1.20
   5 -30   0    0.84    0.38
   5 -30   0    1.00    0.43
   5 -30   0    0.37    0.36
   5  30   0    0.91    0.36
  -5  30   0    1.77    0.54
   5  30   0    0.74    0.27
   6 -30   0    1.67    0.38
   6  30   0    2.22    0.41
  -6  30   0    1.57    0.53
   6  30   0    2.14    0.76
   6  30   0    1.55    0.39
  -6  30   0    2.14    0.61
   7 -30   0   23.47    1.18
   7 -30   0   19.14    1.39
   7 -30   0   24.93    1.26
  -7  30   0   22.25    1.31
   7  30   0   24.19    1.05
  -7  30   0   23.15    1.31
   7  30   0   23.39    1.12
   7  30   0   19.42    1.36
   7  30   0   25.31    1.05
   8 -30   0    1.22    0.61
  -8  30   0    0.40    0.76
  -8  30   0    0.84    0.73
   9 -30   0    1.58    0.70
   9 -30   0    1.23    0.52
  -9  30   0    1.55    0.87
  10 -30   0    1.89    0.83
 -10  30   0    1.37    1.09
   0 -31   0   12.64    0.73
   0 -31   0   11.69    0.94
   0  31   0   10.73    0.69
   0  31   0    8.88    0.77
  -1 -31   0    2.60    0.46
  -1 -31   0    2.78    0.47
   1 -31   0    2.26    0.44
   1  31   0    3.37    0.98
  -1  31   0    1.87    0.60
  -1  31   0    3.13    0.48
   1  31   0    2.31    0.37
   1  31   0    2.93    0.59
  -2 -31   0    6.49    0.55
   2 -31   0    9.03    0.61
  -2 -31   0    7.61    0.58
   2 -31   0    6.75    0.68
   2 -31   0    8.22    0.77
  -2  31   0    7.69    0.62
   2  31   0    6.98    0.55
   2  31   0    7.95    0.67
  -2  31   0    8.49    0.79
   2  31   0    8.73    1.06
   2  31   0    7.39    0.53
  -3 -31   0   41.32    1.55
   3 -31   0   41.40    1.73
  -3 -31   0   39.67    1.55
   3 -31   0   40.16    2.02
   3 -31   0   44.16    1.72
   3  31   0   40.97    1.66
   3  31   0   42.11    1.65
   3  31   0   40.47    1.62
   3  31   0   43.28    2.10
  -3  31   0   40.22    1.77
  -3  31   0   40.51    1.70
  -3  31   0   42.54    1.78
   4 -31   0  101.49    3.97
   4 -31   0  107.32    3.53
   4 -31   0  101.29    3.53
  -4  31   0   97.56    3.55
   4  31   0  100.83    3.72
   4  31   0  104.27    3.42
   4  31   0   98.33    3.34
  -4  31   0  100.81    3.56
  -4  31   0  100.84    3.54
   4  31   0   99.53    3.41
   5 -31   0   20.06    1.10
   5 -31   0   19.16    1.26
   5 -31   0   16.69    0.98
  -5  31   0   18.84    1.12
  -5  31   0   18.20    1.15
   5  31   0   19.66    0.96
   5  31   0   19.29    0.92
   5  31   0   20.44    1.03
   5  31   0   21.02    1.35
   6 -31   0    0.69    0.51
  -6  31   0   -0.38    0.56
   6  31   0    0.59    0.80
  -6  31   0    0.94    0.62
   7 -31   0   12.48    0.95
   7 -31   0   10.01    0.77
   7 -31   0    9.47    1.04
   7  31   0   10.65    0.71
  -7  31   0   12.50    1.03
  -7  31   0   12.01    1.01
   7  31   0   12.32    0.73
   8 -31   0   19.76    1.21
   8 -31   0   14.17    0.98
  -8  31   0   18.40    1.27
  -8  31   0   16.75    1.29
   9 -31   0   30.65    1.63
   9 -31   0   26.31    1.35
  -9  31   0   26.56    1.66
  10 -31   0    7.75    1.16
  10 -31   0    6.86    0.96
   0 -32   0   30.32    1.62
   0 -32   0   33.55    1.37
   0  32   0   27.34    1.52
   0  32   0   24.78    1.76
   0  32   0   30.64    1.49
  -1 -32   0   18.77    0.99
   1 -32   0   20.36    1.32
  -1 -32   0   21.33    1.04
   1 -32   0   21.36    1.06
  -1  32   0   20.19    1.07
   1  32   0   19.53    1.09
  -1  32   0   20.80    1.15
  -1  32   0   18.58    1.87
   1  32   0   21.03    1.57
   1  32   0   19.38    1.01
   1  32   0   19.33    1.03
  -2 -32   0    8.80    0.64
   2 -32   0   10.15    0.68
   2 -32   0    9.71    0.84
   2 -32   0    7.97    0.66
  -2 -32   0    7.81    0.62
  -2  32   0   10.13    0.88
   2  32   0    7.48    0.62
   2  32   0    8.85    0.73
   2  32   0   10.16    1.21
  -2  32   0    8.45    0.67
  -3 -32   0   23.73    1.09
  -3 -32   0   25.73    1.09
   3 -32   0   26.38    1.22
   3 -32   0   27.79    1.20
  -3  32   0   24.20    1.20
   3  32   0   23.63    1.16
   3  32   0   27.54    1.70
  -3  32   0   25.10    1.36
   3  32   0   25.42    1.19
   3  32   0   24.41    1.14
  -3  32   0   24.99    1.26
   4 -32   0   17.21    0.93
   4 -32   0   18.26    0.99
   4 -32   0   17.09    1.15
   4  32   0   18.45    1.37
  -4  32   0   17.11    1.00
  -4  32   0   17.88    1.03
  -4  32   0   17.18    1.17
   4  32   0   16.67    0.88
   4  32   0   18.49    0.99
   4  32   0   17.69    0.89
   5 -32   0    0.72    0.51
   5 -32   0    0.70    0.42
  -5  32   0    0.98    0.60
   5  32   0    1.18    0.33
   5  32   0    0.32    0.42
   5  32   0    1.34    0.51
  -5  32   0    1.47    0.72
   6 -32   0    0.07    0.48
   6 -32   0    0.39    0.62
   6 -32   0   -0.19    0.45
   6  32   0    0.86    0.36
  -6  32   0    0.57    0.65
   6  32   0    0.75    1.01
  -6  32   0    0.46    0.70
   7 -32   0    0.43    0.49
   7 -32   0    1.61    0.63
  -7  32   0    0.84    0.68
   7  32   0    1.15    0.39
  -7  32   0    1.95    0.77
   7  32   0    0.58    0.48
   8 -32   0    1.58    0.71
  -8  32   0    1.40    0.90
  -8  32   0    1.25    0.91
   9 -32   0    2.68    0.85
  -9  32   0    3.21    1.10
   0 -33   0    6.82    0.61
   0  33   0    5.83    0.78
   0  33   0    6.90    0.59
  -1 -33   0    1.09    0.41
  -1 -33   0    1.22    0.40
   1 -33   0    1.48    0.44
   1  33   0    1.70    0.59
   1  33   0    0.95    0.66
  -1  33   0    1.29    0.43
   1  33   0    1.14    0.41
  -1  33   0    1.83    0.74
  -2 -33   0    2.90    0.52
   2 -33   0    2.72    0.54
  -2 -33   0    3.18    0.53
  -2  33   0    4.04    0.88
   2  33   0    2.50    0.52
   2  33   0    3.86    1.17
   2  33   0    2.44    0.45
   2  33   0    4.03    0.68
  -3 -33   0   19.81    0.98
  -3 -33   0   21.25    0.97
   3 -33   0   19.19    1.26
   3 -33   0   22.86    1.09
   3 -33   0   20.55    1.07
   3  33   0   22.04    1.14
   3  33   0   20.01    1.02
  -3  33   0   20.45    1.12
  -3  33   0   19.81    1.34
   3  33   0   22.06    1.61
   3  33   0   20.05    0.99
  -3  33   0   21.78    1.10
   4 -33   0    1.72    0.48
   4 -33   0    2.75    0.69
  -4  33   0    2.58    0.56
   4  33   0    2.19    0.44
   4  33   0    3.09    0.63
   4  33   0    3.68    1.18
  -4  33   0    2.79    0.57
   5 -33   0    5.07    0.78
   5 -33   0    5.21    0.63
   5 -33   0    5.72    0.84
   5  33   0    4.76    0.60
  -5  33   0    6.83    0.76
  -5  33   0    5.22    0.81
   6 -33   0   15.50    1.21
   6 -33   0   17.16    1.34
   6 -33   0   14.84    0.94
   6  33   0   14.19    0.89
  -6  33   0   16.29    1.09
  -6  33   0   18.16    1.15
   7 -33   0    9.58    0.81
  -7  33   0   10.35    1.12
  -7  33   0   10.97    1.10
   7  33   0    9.60    0.76
  -8  33   0    2.82    0.93
   9 -33   0    7.70    0.96
   9 -33   0   10.71    1.18
  -9  33   0    9.69    1.42
   0 -34   0    7.23    0.64
   0  34   0    7.89    0.67
   0  34   0    6.22    0.86
  -1 -34   0    9.67    0.77
   1 -34   0   10.33    1.00
  -1 -34   0   10.92    0.75
   1 -34   0   10.16    0.72
  -1  34   0   10.09    0.78
  -1  34   0   12.29    1.02
   1  34   0   12.13    1.50
   1  34   0   10.34    0.74
  -2 -34   0    1.66    0.43
  -2 -34   0    1.74    0.43
   2 -34   0    1.25    0.44
   2  34   0    1.83    0.72
   2  34   0    1.60    0.46
  -2  34   0    2.63    0.64
   3 -34   0    0.35    0.44
   3 -34   0    1.05    0.43
  -3 -34   0    0.82    0.40
  -3  34   0    0.76    0.84
  -3  34   0    1.16    0.52
   3  34   0    1.02    0.34
   3  34   0    0.28    0.46
  -3  34   0    0.99    0.55
   4 -34   0    0.97    0.48
   4 -34   0    0.19    0.45
  -4  34   0    0.57    0.75
   4  34   0    1.26    0.36
   4  34   0    0.94    0.47
   5 -34   0   90.42    3.80
   5 -34   0   99.91    3.37
   5 -34   0   89.94    3.40
  -5  34   0   94.65    3.44
   5  34   0   91.47    3.20
   5  34   0   95.46    3.27
  -5  34   0   92.81    3.47
   6 -34   0   21.43    1.20
   6 -34   0   21.52    1.50
   6 -34   0   26.30    1.36
  -6  34   0   24.35    1.41
   6  34   0   22.72    1.14
  -6  34   0   22.21    1.35
   6  34   0   25.18    1.15
   7 -34   0    0.28    0.58
  -7  34   0    0.29    0.84
   7  34   0    0.46    0.58
  -7  34   0    0.77    0.85
   8 -34   0   17.54    1.52
   8 -34   0   18.59    1.17
   8  34   0   20.22    1.11
  -8  34   0   24.52    1.52
   0  35   0    4.80    0.65
  -1 -35   0    1.34    0.45
   1 -35   0    1.68    0.47
  -1  35   0    1.77    0.51
   1  35   0    1.13    0.48
  -2 -35   0    3.64    0.61
   2 -35   0    2.77    0.64
  -2  35   0    4.65    0.72
  -2  35   0    3.94    0.59
   2  35   0    3.01    0.52
  -3 -35   0    1.20    0.44
  -3  35   0    0.89    0.57
   3  35   0    2.12    0.97
  -3  35   0    1.92    0.92
  -3  35   0    1.98    0.64
   4 -35   0    2.61    0.83
  -4  35   0    2.51    0.65
  -4  35   0    2.95    0.67
   5 -35   0    1.02    0.54
   5 -35   0    1.40    0.52
  -5  35   0    1.48    0.71
   5  35   0    1.40    0.55
   6 -35   0    0.50    0.57
   6 -35   0   -0.05    0.54
  -6  35   0    0.30    0.83
   6  35   0    0.97    0.59
   7 -35   0    1.47    0.77
   7 -35   0   -0.41    0.63
   7 -35   0   -0.06    0.59
  -7  35   0    1.14    0.94
  -7  35   0    0.15    0.94
   7  35   0    0.35    0.63
   8 -35   0   -0.63    0.66
   8 -35   0    1.00    0.88
  -8  35   0   -0.07    1.12
   0 -36   0    4.86    0.67
   0  36   0    4.55    0.73
   1 -36   0    2.87    0.67
   1  36   0    2.82    0.68
  -1  36   0    3.80    0.72
   2 -36   0    0.20    0.50
  -2 -36   0   -0.08    0.49
  -2  36   0    0.05    0.58
   2  36   0   -0.30    0.53
  -2  36   0    0.63    0.53
   3 -36   0   12.10    1.10
  -3 -36   0   11.85    0.77
   3 -36   0   10.56    0.84
  -3  36   0   12.48    1.01
  -3  36   0   11.61    0.97
   4 -36   0    6.06    0.84
   4 -36   0    3.75    0.73
   4 -36   0    4.73    0.91
  -4  36   0    5.53    0.93
  -4  36   0    4.47    0.91
   5 -36   0    1.30    0.57
   5 -36   0    1.61    0.68
  -5  36   0    0.07    0.76
   5  36   0    0.83    0.67
  -5  36   0    1.39    0.79
   6 -36   0   -0.32    0.63
   6 -36   0    0.93    0.80
   6  36   0   -0.40    0.63
  -6  36   0   -0.64    0.91
  -6  36   0    0.38    0.89
   7 -36   0    1.51    0.67
   7 -36   0    2.29    0.69
   7  36   0    2.96    0.69
   0 -37   0    3.30    0.60
   0  37   0    3.18    0.60
  -1 -37   0    1.94    0.65
   1 -37   0    1.26    0.54
   1  37   0    1.01    0.58
  -1  37   0    1.62    0.62
  -2 -37   0    1.15    0.52
  -2  37   0    0.17    0.63
  -3 -37   0    3.01    0.66
  -3  37   0    4.12    0.81
  -3  37   0    1.93    0.73
   4 -37   0    0.05    0.58
  -4  37   0    1.03    0.77
  -4  37   0    1.17    0.80
   5 -37   0    0.67    0.83
   5 -37   0    0.06    0.61
   5  37   0    0.27    0.64
  -5  37   0    0.46    0.90
  -5  37   0    0.58    0.87
   6 -37   0   11.56    1.16
   6 -37   0    7.96    0.93
   6 -37   0   10.92    1.28
  -6  37   0   10.02    1.28
  -6  37   0   11.75    1.20
   6  37   0    8.16    0.92
   7 -37   0    3.18    0.73
   7  37   0    3.88    0.92
  -7  37   0    5.28    1.09
   0 -38   0    3.36    0.77
   0  38   0    2.36    0.67
   1 -38   0    3.03    0.76
  -1 -38   0    3.42    0.77
  -1  38   0    3.42    0.69
   1  38   0    2.70    0.65
   2 -38   0    0.44    0.58
   2 -38   0    0.89    0.64
  -2 -38   0    1.27    0.57
  -2  38   0    0.22    0.69
  -2  38   0    0.86    0.66
  -3  38   0    1.57    0.78
   4 -38   0    9.30    0.91
   4  38   0    7.09    0.89
  -4  38   0    8.92    1.11
   5 -38   0    3.60    0.90
  -5  38   0    4.72    1.13
   5  38   0    2.70    0.70
  -5  38   0    5.21    1.26
   6 -38   0    6.26    1.32
   6 -38   0    5.13    1.21
  -6  38   0    5.42    1.07
  -6  38   0    4.79    1.11
   0 -39   0    2.14    0.65
   0  39   0    2.59    0.72
  -1 -39   0    2.62    0.63
   1 -39   0    3.03    0.66
  -1  39   0    2.55    0.77
   1  39   0    2.58    0.71
  -2 -39   0   37.38    1.59
   2 -39   0   36.42    1.65
   2 -39   0   37.81    2.21
  -2  39   0   32.24    1.74
  -2  39   0   41.15    1.71
   2  39   0   31.35    1.65
   3 -39   0    2.82    0.68
  -3  39   0    2.77    0.84
   4 -39   0   19.40    1.21
   4 -39   0   21.34    1.62
   4  39   0   16.74    1.17
  -4  39   0   21.36    1.41
  -4  39   0   23.41    1.42
   5 -39   0    3.68    0.96
   5  39   0    2.80    0.77
  -5  39   0    5.37    1.31
   0 -40   0   10.00    1.31
   0  40   0    9.45    1.02
   1 -40   0   -0.33    0.71
  -1 -40   0    0.65    0.68
  -1  40   0    1.30    0.72
   1  40   0   -0.05    0.76
  -1  40   0    0.61    0.82
   2 -40   0    4.83    0.92
   2  40   0    3.80    0.76
  -2  40   0    4.71    0.89
  -3  40   0    1.39    0.90
  -3  40   0    1.84    0.93
   4 -40   0   -0.27    0.75
  -4  40   0    0.55    1.00
  -4  40   0    1.15    1.04
   0 -41   0    0.91    0.75
   0  41   0    0.31    0.83
   1 -41   0    4.15    1.05
  -1 -41   0    5.53    1.01
   1  41   0    3.45    0.84
  -1  41   0    5.24    1.11
   2 -41   0    5.52    1.04
  -2  41   0    4.91    0.94
   2  41   0    3.93    0.84
   3 -41   0    7.41    1.10
   3  41   0    6.48    1.15
  -3  41   0    8.21    1.35
   0  42   0   -0.63    0.93
  15   0  -1   39.26    2.40
  15   0  -1   42.11    2.11
  14   0  -1    6.43    0.99
  13   0  -1   12.03    0.64
  13   0  -1   11.82    1.17
  13   0  -1   10.81    0.91
 -13   0   1   10.78    1.00
  12   0  -1    0.05    0.35
  12   0  -1    0.49    0.19
 -12   0   1   -0.34    0.54
  11   0  -1    0.64    0.30
  11   0  -1    1.00    0.19
  11   0  -1    0.79    0.33
 -11   0   1    0.00    0.53
   9   0  -1   22.01    0.84
   9   0  -1   24.34    1.42
   9   0  -1   24.99    1.20
   9   0  -1   20.78    1.11
   9   0  -1   22.21    1.14
  -9   0   1   21.83    1.20
   8   0  -1    2.75    0.26
   8   0  -1    2.01    0.33
   7   0  -1   92.87    3.33
   7   0  -1   88.83    3.04
   7   0  -1   89.52    2.66
   7   0  -1   84.21    3.14
   7   0  -1   90.18    2.69
  -7   0   1   94.70    3.17
  -7   0   1   93.04    3.48
   7   0  -1   93.81    3.10
   6   0  -1    0.27    0.20
  -6   0   1   -0.04    0.18
   6   0  -1    0.09    0.13
  -5   0   1  123.75    4.20
   5   0  -1  122.58    3.60
   5   0  -1  119.49    3.86
   5   0  -1  127.08    3.62
  -5   0   1  127.55    3.97
   5   0  -1  125.39    4.08
   5   0  -1  129.98    3.87
   5   0  -1  129.68    3.94
   4   0  -1    1.35    0.42
   4   0  -1    1.11    0.20
  -2   0   1    0.75    0.10
  -3   0  -1  145.89    4.46
   3   0   1  145.70    4.49
  -3   0  -1  139.97    4.11
   3   0   1  143.90    4.23
   4   0   1    0.29    0.09
  -4   0  -1    0.06    0.14
  -5   0  -1  199.32    5.97
   5   0   1  204.83    6.26
   5   0   1  187.93    5.62
   5   0   1  203.93    5.93
   5   0   1  198.07    6.33
  -5   0  -1  201.51    6.15
   5   0   1  196.23    5.60
   6   0   1    0.10    0.05
   6   0   1    0.12    0.16
   6   0   1   -0.05    0.14
   6   0   1    0.14    0.15
   7   0   1  276.18    8.02
   7   0   1  270.53    8.37
   7   0   1  272.77    8.56
  -7   0  -1  265.55    8.09
   7   0   1  257.27    7.57
   8   0   1   -0.04    0.25
   8   0   1    0.25    0.20
   8   0   1    0.08    0.09
  -8   0  -1    0.30    0.26
   8   0   1    0.12    0.18
   9   0   1  126.93    4.15
   9   0   1  122.28    3.76
   9   0   1  122.91    3.66
  -9   0  -1  125.28    4.28
   9   0   1  127.38    4.50
   9   0   1  127.60    4.73
  10   0   1    0.09    0.27
  10   0   1    0.33    0.26
  10   0   1    0.44    0.13
 -10   0  -1    0.58    0.39
  10   0   1    0.53    0.38
  10   0   1    0.15    0.24
  11   0   1  114.54    3.52
 -11   0  -1  115.33    4.21
  11   0   1  114.23    4.04
  11   0   1  116.71    4.30
  11   0   1  118.11    4.63
  11   0   1  111.46    3.42
  12   0   1   -0.04    0.36
  12   0   1    0.18    0.20
  12   0   1    0.01    0.35
 -12   0  -1   -0.43    0.55
  12   0   1    0.06    0.22
  13   0   1    7.12    0.49
  13   0   1    5.53    0.98
  13   0   1    6.80    0.72
 -13   0  -1    5.87    0.85
  13   0   1    7.02    1.11
 -14   0  -1    1.37    0.81
  14   0   1    0.70    0.58
 -15   0  -1   24.41    1.60
  15   0   1   26.79    1.53
  15   0   1   21.70    1.90
  15  -1  -1    1.23    0.63
  15  -1  -1    1.71    0.67
  15   1  -1    1.47    0.91
  15   1  -1    2.21    0.71
  14  -1  -1  135.68    4.36
  14  -1  -1  123.69    5.04
  14  -1  -1  127.93    4.65
 -14   1   1  124.29    4.73
  14   1  -1  127.12    4.61
  14   1  -1  124.29    5.00
  13  -1  -1    1.19    0.46
  13  -1  -1    0.76    0.43
  13  -1  -1    0.87    0.25
 -13  -1   1    1.16    0.62
 -13   1   1    0.64    0.60
  13   1  -1    0.96    0.44
  13   1  -1    1.37    0.49
  12  -1  -1    7.22    0.44
  12  -1  -1    5.50    0.67
  12  -1  -1    6.94    0.44
  12  -1  -1    5.99    0.84
  12   1  -1    7.36    0.41
  12   1  -1    7.56    0.88
 -12   1   1    6.35    0.72
  12   1  -1    5.91    0.64
  12   1  -1    6.27    0.41
  11  -1  -1    3.09    0.58
  11  -1  -1    3.68    0.31
  11  -1  -1    3.23    0.51
 -11  -1   1    4.77    0.84
  11   1  -1    3.22    0.62
  11   1  -1    2.71    0.48
  11   1  -1    3.30    0.28
  10  -1  -1  236.29    7.70
  10  -1  -1  218.05    7.32
  10  -1  -1  231.56    7.31
  10  -1  -1  224.45    6.74
 -10  -1   1  244.40    7.47
 -10   1   1  240.86    7.48
  10   1  -1  228.11    6.71
  10   1  -1  235.84    7.29
  10   1  -1  224.57    7.28
  10   1  -1  243.34    7.26
  10   1  -1  233.86    7.67
  -9  -1   1   19.12    1.08
   9  -1  -1   20.74    1.31
   9  -1  -1   19.11    0.76
   9  -1  -1   16.05    0.98
   9  -1  -1   19.85    1.06
   9   1  -1   18.76    1.03
   9   1  -1   20.94    1.08
   9   1  -1   18.75    0.74
  -9   1   1   18.56    1.07
   9   1  -1   21.85    1.31
   9   1  -1   19.34    1.04
  -8  -1   1   35.88    1.61
   8  -1  -1   36.32    1.57
   8  -1  -1   39.10    1.84
   8  -1  -1   35.97    1.24
   8  -1  -1   34.98    1.53
   8  -1  -1   39.79    1.59
   8   1  -1   35.37    1.54
  -8   1   1   38.40    1.65
   8   1  -1   35.51    1.55
   8   1  -1   38.44    1.61
   8   1  -1   38.93    1.83
  -8   1   1   37.57    1.92
   7  -1  -1   16.92    0.70
   7  -1  -1   17.29    0.89
   7  -1  -1   17.52    0.89
  -7  -1   1   16.37    0.91
   7  -1  -1   18.20    0.63
   7  -1  -1   19.52    0.89
   7  -1  -1   18.64    1.09
   7   1  -1   16.74    0.87
   7   1  -1   16.34    0.87
   7   1  -1   18.55    1.08
  -7   1   1   17.38    0.93
  -7   1   1   16.51    1.08
   7   1  -1   17.05    0.62
   6  -1  -1    0.83    0.22
  -6  -1   1    0.87    0.22
  -6  -1   1    0.50    0.16
   6  -1  -1    0.80    0.12
   6  -1  -1    0.63    0.10
   6  -1  -1    0.85    0.22
   6   1  -1    0.74    0.10
  -6   1   1    0.44    0.20
   6   1  -1    0.62    0.19
   6   1  -1    0.59    0.15
  -5  -1   1   36.45    1.57
   5  -1  -1   37.10    1.39
   5  -1  -1   37.75    1.58
   5  -1  -1   38.90    1.42
   5  -1  -1   36.93    1.16
  -5  -1   1   36.40    1.43
   5  -1  -1   37.63    1.16
   5   1  -1   36.81    1.41
   5   1  -1   36.95    1.55
  -5   1   1   36.53    1.13
   5   1  -1   35.96    1.36
  -5   1   1   37.26    1.22
  -5   1   1   36.25    1.43
   5   1  -1   37.55    1.38
   4  -1  -1   74.41    2.18
   4  -1  -1   73.44    2.15
  -4  -1   1   71.25    2.40
   4  -1  -1   71.31    2.36
  -4  -1   1   73.98    2.53
   4  -1  -1   75.40    2.55
   4   1  -1   71.23    2.34
  -4   1   1   75.15    2.59
   4   1  -1   74.83    2.34
  -4   1   1   75.22    2.22
  -4   1   1   73.72    2.42
   3  -1  -1   79.56    2.21
  -3  -1   1   77.44    2.47
  -3  -1   1   74.04    2.42
   3  -1  -1   78.76    2.25
   3  -1  -1   77.34    2.39
   3  -1  -1   77.20    2.47
  -3   1   1   76.41    2.27
  -3   1   1   78.26    2.52
  -3   1   1   74.83    2.43
   3   1  -1   75.85    2.43
   3   1  -1   75.74    2.39
   3   1  -1   68.79    2.35
   1  -1  -1   13.84    0.46
   1  -1  -1   13.62    0.48
   1  -1  -1   13.23    0.49
  -1  -1   1   13.21    0.46
  -1  -1   1   14.48    0.49
   1   1  -1   14.30    0.46
  -1   1   1   13.42    0.46
   1   1  -1   13.41    0.48
   1   1  -1   15.41    0.45
   1   1  -1   14.34    0.49
  -1   1   1   14.05    0.51
   1   1  -1   14.30    0.48
  -1   1   1   13.94    0.49
  -1   1   1   13.45    0.48
   1  -1   1  130.30    3.79
  -1  -1  -1  127.20    3.61
  -1  -1  -1  126.37    3.78
   1  -1   1  119.43    3.61
  -1   1  -1  125.77    3.62
  -1   1  -1  126.61    3.78
   1   1   1  127.68    3.61
   1   1   1  130.63    3.80
  -3  -1  -1  240.62    7.30
  -3  -1  -1  260.53    7.50
   3  -1   1  268.55    7.54
   3  -1   1  226.87    7.79
   3  -1   1  236.72    7.14
  -3   1  -1  257.13    7.16
   3   1   1  261.53    7.27
   3   1   1  267.25    7.57
  -3   1  -1  261.89    7.53
   4  -1   1   63.16    2.37
  -4  -1  -1   62.66    2.08
   4  -1   1   61.31    1.82
   4  -1   1   62.26    2.15
  -4  -1  -1   63.28    2.23
   4  -1   1   60.22    1.85
  -4   1  -1   62.21    2.07
  -4   1  -1   62.89    1.89
  -4   1  -1   61.54    1.83
  -4   1  -1   65.12    2.28
   4   1   1   61.07    2.35
   4   1   1   65.00    2.05
   5  -1   1  109.28    3.82
  -5  -1  -1  108.28    3.62
   5  -1   1  110.92    3.73
  -5  -1  -1  109.21    3.48
   5  -1   1  111.61    3.43
   5  -1   1  107.23    3.15
   5  -1   1  101.56    3.16
   5   1   1  112.16    3.77
   5   1   1  109.90    3.82
  -5   1  -1  111.84    3.67
   5   1   1  112.88    3.44
  -5   1  -1  110.34    3.49
  -6  -1  -1    0.58    0.22
   6  -1   1    0.52    0.16
   6  -1   1    0.55    0.08
   6  -1   1    0.57    0.19
   6   1   1    0.49    0.19
  -6   1  -1    0.29    0.19
   6   1   1    0.43    0.17
   6   1   1    0.56    0.16
  -7  -1  -1   18.35    0.95
   7  -1   1   16.98    0.84
   7  -1   1   18.94    1.18
   7  -1   1   17.09    0.63
   7  -1   1   18.63    1.11
  -7   1  -1   17.41    0.97
   7   1   1   17.11    0.85
  -7   1  -1   17.62    0.92
   7   1   1   19.14    1.17
   7   1   1   17.50    1.10
  -8  -1  -1    3.52    0.42
   8  -1   1    3.49    0.40
   8   1   1    3.68    0.53
   8   1   1    3.66    0.38
   8   1   1    4.50    0.56
  -8   1  -1    3.65    0.42
   8   1   1    3.82    0.21
   9  -1   1   11.45    0.56
   9  -1   1   13.85    0.99
  -9  -1  -1   11.98    0.77
   9  -1   1   11.71    0.50
   9  -1   1   12.98    1.01
   9  -1   1   10.01    0.68
   9   1   1   11.79    0.73
  -9   1  -1   12.73    0.79
   9   1   1   11.89    0.94
   9   1   1   13.27    1.01
  10  -1   1    0.64    0.26
  10  -1   1    1.28    0.41
  10  -1   1    0.77    0.21
  10  -1   1    0.66    0.31
 -10  -1  -1    0.55    0.38
  10   1   1    0.44    0.27
 -10   1  -1    0.69    0.40
  10   1   1    0.65    0.27
  10   1   1    0.56    0.17
  10   1   1    0.85    0.29
  10   1   1    0.42    0.40
 -11  -1  -1   10.84    0.80
  11  -1   1    9.05    0.47
  11  -1   1   10.48    0.97
  11  -1   1    9.61    0.95
  11  -1   1   10.76    0.53
  11  -1   1   11.49    0.76
  11   1   1   11.51    0.73
  11   1   1   10.35    0.51
  11   1   1   10.19    0.47
 -11   1  -1    8.97    0.80
  11   1   1    9.80    0.96
  11   1   1   10.83    0.96
  12  -1   1    7.65    0.50
  12  -1   1    6.91    0.67
  12  -1   1    7.11    0.43
  12  -1   1    7.24    1.01
 -12  -1  -1    5.50    0.77
  12   1   1    7.12    0.67
  12   1   1    7.26    0.46
  12   1   1    6.26    1.14
  12   1   1    7.76    0.97
 -12   1  -1    5.44    0.75
  12   1   1    7.26    0.41
  13  -1   1    2.25    0.59
  13  -1   1    2.25    0.62
 -13  -1  -1    1.72    0.62
  13  -1   1    2.58    0.39
  13   1   1    2.41    0.36
  13   1   1    1.98    0.56
  13   1   1    3.03    0.64
 -13   1  -1    1.71    0.71
  14  -1   1   26.05    1.91
 -14  -1  -1   28.55    1.61
  14  -1   1   28.29    1.59
  14   1   1   25.26    1.91
 -14   1  -1   27.92    1.63
  14   1   1   28.22    1.56
 -15  -1  -1    7.61    1.17
 -15   1  -1    6.78    1.16
  15   1   1    7.96    0.97
  15   1   1    5.26    1.21
  15  -2  -1    9.74    1.08
  15  -2  -1    8.55    1.29
  15   2  -1    9.95    1.33
  15   2  -1   11.32    1.06
  14  -2  -1   14.69    1.35
  14  -2  -1   15.44    1.07
  14  -2  -1   16.23    0.80
 -14   2   1   13.59    1.20
  14   2  -1   16.72    1.41
  14   2  -1   18.45    1.11
  13  -2  -1    2.64    0.78
  13  -2  -1    4.34    0.66
  13  -2  -1    3.69    0.42
 -13   2   1    3.55    0.77
  13   2  -1    3.78    0.37
  13   2  -1    2.75    0.61
  12  -2  -1    0.24    0.37
 -12  -2   1   -0.21    0.51
  12  -2  -1    0.21    0.38
  12   2  -1    0.35    0.33
  12   2  -1    0.65    0.37
 -12   2   1   -0.09    0.51
  11  -2  -1   12.44    0.61
  11  -2  -1   13.47    0.60
 -11  -2   1   10.48    1.00
  11  -2  -1   12.23    0.87
  11  -2  -1   12.22    1.06
  11   2  -1   12.11    1.01
  11   2  -1   13.16    0.90
  11   2  -1   12.09    0.55
  11   2  -1   11.98    0.83
  10  -2  -1   21.32    1.37
 -10  -2   1   22.30    1.16
  10  -2  -1   21.66    1.14
  10  -2  -1   22.50    0.85
 -10   2   1   20.10    1.13
  10   2  -1   21.09    1.33
  10   2  -1   18.42    1.06
  10   2  -1   20.00    1.09
  10   2  -1   20.07    0.77
   9  -2  -1    1.72    0.23
   9  -2  -1    1.11    0.31
   9   2  -1    1.39    0.40
   9   2  -1    1.38    0.30
   8  -2  -1   48.57    1.59
   8  -2  -1   51.21    2.21
  -8  -2   1   48.91    1.97
   8  -2  -1   46.62    1.91
   8  -2  -1   47.49    1.90
  -8   2   1   48.49    2.00
   8   2  -1   50.54    2.18
   8   2  -1   46.76    1.88
   8   2  -1   50.31    1.98
  -8   2   1   48.82    2.30
   8   2  -1   46.27    1.89
   7  -2  -1   48.26    1.72
   7  -2  -1   47.28    1.79
   7  -2  -1   45.06    1.49
   7  -2  -1   47.74    2.04
  -7  -2   1   45.07    1.83
   7  -2  -1   44.94    1.78
   7  -2  -1   44.80    1.44
   7   2  -1   44.92    1.77
   7   2  -1   43.58    1.72
  -7   2   1   46.42    1.85
   7   2  -1   47.62    1.99
  -7   2   1   47.79    2.14
   7   2  -1   46.18    1.84
   6  -2  -1   39.09    1.42
   6  -2  -1   39.96    1.52
  -6  -2   1   38.26    1.54
   6  -2  -1   36.90    1.48
   6  -2  -1   39.58    1.71
   6  -2  -1   37.85    1.22
  -6   2   1   37.10    1.21
  -6   2   1   39.38    1.84
  -6   2   1   39.09    1.30
   6   2  -1   36.74    1.44
   6   2  -1   38.75    1.66
  -6   2   1   37.77    1.54
   6   2  -1   39.34    1.51
   6   2  -1   39.19    1.53
   5  -2  -1    0.93    0.16
   5  -2  -1    1.06    0.18
   5  -2  -1    0.95    0.10
  -5  -2   1    0.89    0.20
   5  -2  -1    1.23    0.12
  -5   2   1    0.90    0.24
  -5   2   1    1.17    0.10
   5   2  -1    0.85    0.19
   5   2  -1    0.82    0.19
   5   2  -1    1.16    0.35
  -5   2   1    0.73    0.14
   5   2  -1    1.21    0.17
  -5   2   1    1.06    0.21
   4  -2  -1  215.16    6.49
  -4  -2   1  223.31    6.55
   4  -2  -1  219.61    6.67
  -4  -2   1  221.09    6.66
   4   2  -1  215.07    6.46
   4   2  -1  224.17    6.62
  -4   2   1  231.12    6.79
  -4   2   1  222.74    6.55
   4   2  -1  221.78    6.48
  -4   2   1  228.48    6.37
   3  -2  -1  261.65    7.42
  -3  -2   1  250.31    7.36
   3  -2  -1  264.95    7.17
  -3  -2   1  240.09    7.32
   3  -2  -1  252.58    7.30
   3   2  -1  249.84    7.30
  -3   2   1  245.13    7.34
  -3   2   1  253.49    7.28
  -3   2   1  261.06    7.47
  -2  -2   1   55.18    1.73
   2  -2  -1   59.61    1.67
  -2  -2   1   54.35    1.66
   2  -2  -1   53.15    1.75
   2  -2  -1   55.55    1.76
   2  -2  -1   59.28    1.71
  -2  -2   1   54.67    1.76
   2  -2  -1   58.27    1.84
  -2   2   1   63.92    1.67
   2   2  -1   54.98    1.73
  -2   2   1   56.31    1.77
   2   2  -1   54.55    1.73
   2   2  -1   55.57    1.68
  -2   2   1   58.69    1.86
   1  -2  -1    3.93    0.23
  -1  -2   1    4.10    0.19
   1  -2  -1    3.59    0.18
   1  -2  -1    3.80    0.18
   1  -2  -1    3.78    0.19
  -1  -2   1    3.89    0.16
   1  -2  -1    3.71    0.19
   1   2  -1    3.88    0.17
   1   2  -1    3.25    0.20
  -1   2   1    3.51    0.18
   1   2  -1    3.95    0.19
   1   2  -1    3.83    0.18
  -1   2   1    3.77    0.17
  -1   2   1    3.67    0.20
   0  -2  -1    0.36    0.10
   0   2   1    0.42    0.05
   0   2  -1    0.40    0.06
   1  -2   1   29.56    1.09
   1  -2   1   31.25    0.96
  -1  -2  -1   30.51    0.91
   1  -2   1   30.01    1.10
  -1  -2  -1   32.06    0.94
  -1  -2  -1   29.48    0.92
   1  -2   1   31.44    0.93
  -1   2  -1   30.81    1.12
   1   2   1   31.45    0.95
  -1   2  -1   31.13    0.97
  -1   2  -1   30.85    1.11
   1   2   1   30.60    1.10
   1   2   1   32.21    0.93
   1   2   1   31.21    0.92
  -1   2  -1   31.05    0.92
   3  -2   1   71.17    2.15
   3  -2   1   72.34    2.19
   3  -2   1   72.67    2.60
   3  -2   1   76.36    2.31
  -3  -2  -1   73.82    2.31
  -3  -2  -1   75.67    2.50
   3  -2   1   77.71    2.53
  -3   2  -1   75.37    2.53
   3   2   1   76.48    2.31
   3   2   1   76.33    2.56
  -3   2  -1   72.92    2.60
  -3   2  -1   74.84    2.22
   4  -2   1  173.34    5.44
  -4  -2  -1  173.64    5.09
   4  -2   1  159.35    4.85
   4   2   1  172.93    5.42
   4   2   1  176.87    5.06
  -4   2  -1  175.23    5.32
   4   2   1  169.86    5.43
  -4   2  -1  163.70    4.83
  -4   2  -1  170.05    5.09
   5  -2   1   51.85    2.09
   5  -2   1   50.76    1.60
   5  -2   1   53.00    1.82
   5  -2   1   52.38    2.17
  -5  -2  -1   52.07    1.86
   5  -2   1   51.53    1.57
   5   2   1   51.63    2.13
  -5   2  -1   51.30    1.87
   5   2   1   53.62    2.14
   5   2   1   54.91    1.83
  -5   2  -1   52.45    1.59
  -5   2  -1   52.60    2.04
  -5   2  -1   53.06    1.64
   6  -2   1    1.10    0.10
   6  -2   1    1.08    0.30
  -6  -2  -1    1.00    0.24
  -6   2  -1    1.19    0.27
  -6   2  -1    0.76    0.22
   6   2   1    0.70    0.18
  -6   2  -1    1.17    0.12
  -6   2  -1    1.02    0.15
   7  -2   1   71.51    2.45
   7  -2   1   71.18    2.73
  -7  -2  -1   69.41    2.52
   7  -2   1   70.10    2.12
   7  -2   1   69.75    2.88
   7   2   1   70.72    2.88
  -7   2  -1   70.03    2.54
   7   2   1   70.41    2.46
   7   2   1   70.02    2.79
  -7   2  -1   70.26    2.63
  -8  -2  -1    3.52    0.42
   8  -2   1    3.54    0.35
   8  -2   1    4.56    0.54
   8  -2   1    2.91    0.31
   8  -2   1    3.53    0.24
   8   2   1    3.48    0.54
  -8   2  -1    3.84    0.42
   8   2   1    4.42    0.53
   8   2   1    3.57    0.36
   9  -2   1   49.44    2.17
   9  -2   1   45.95    2.13
   9  -2   1   46.20    1.62
   9  -2   1   47.78    1.55
   9  -2   1   48.58    2.37
  -9  -2  -1   48.36    1.99
   9   2   1   46.35    1.88
   9   2   1   44.88    1.46
   9   2   1   49.83    2.36
  -9   2  -1   47.76    2.01
   9   2   1   49.70    2.24
  10  -2   1   45.74    1.94
  10  -2   1   47.83    1.59
  10  -2   1   51.20    2.50
  10  -2   1   47.97    1.68
  10  -2   1   48.93    2.22
 -10  -2  -1   50.41    2.11
  10   2   1   48.43    2.00
  10   2   1   49.96    2.45
  10   2   1   47.67    1.97
 -10   2  -1   48.71    2.12
  10   2   1   46.84    1.61
  10   2   1   52.59    2.34
  11  -2   1   20.32    0.83
 -11  -2  -1   21.40    1.23
  11  -2   1   21.52    0.90
  11  -2   1   21.76    1.19
  11  -2   1   23.78    1.46
  11  -2   1   21.35    1.52
 -11   2  -1   20.06    1.57
  11   2   1   21.56    1.46
  11   2   1   21.32    1.15
  11   2   1   21.35    0.84
  11   2   1   22.24    1.40
  11   2   1   21.01    0.78
  12  -2   1    2.79    0.66
  12  -2   1    3.59    0.34
 -12  -2  -1    3.11    0.68
  12  -2   1    3.53    0.38
  12  -2   1    4.25    0.91
  12  -2   1    3.83    0.55
  12   2   1    4.39    0.80
  12   2   1    4.05    0.57
  12   2   1    4.42    0.32
 -12   2  -1    2.97    0.71
  12   2   1    3.68    0.34
  13  -2   1    8.02    0.83
  13  -2   1    9.63    1.68
  13  -2   1    9.97    0.61
 -13  -2  -1    8.06    0.88
 -13   2  -1    8.82    0.93
  13   2   1    6.88    1.05
  13   2   1    8.73    0.80
  13   2   1    8.37    0.51
  13   2   1    8.56    1.11
  14  -2   1    3.96    0.80
  14  -2   1    4.11    0.70
  14  -2   1    2.98    0.77
 -14  -2  -1    3.93    0.81
 -14   2  -1    3.19    0.79
  14   2   1    2.71    0.70
  14   2   1    4.30    0.75
  15  -2   1   25.81    2.05
  15  -2   1   31.23    1.69
 -15   2  -1   29.02    1.72
  15   2   1   30.10    1.62
  15   2   1   26.42    2.04
  15  -3  -1    3.12    0.66
  15  -3  -1    2.12    0.67
 -15   3   1    2.43    0.98
  15   3  -1    1.70    0.68
  14  -3  -1   23.96    1.06
  14  -3  -1   22.76    1.41
  14  -3  -1   21.89    1.67
 -14   3   1   22.06    1.41
  14   3  -1   24.50    1.37
  14   3  -1   23.15    1.72
  13  -3  -1    2.93    0.40
  13  -3  -1    2.80    0.63
  13  -3  -1    2.51    0.62
  13   3  -1    3.95    0.59
 -13   3   1    3.75    0.66
  12  -3  -1   29.10    1.16
  12  -3  -1   30.51    1.12
  12  -3  -1   28.00    1.50
  12  -3  -1   26.90    1.81
  12   3  -1   27.86    1.63
 -12   3   1   28.67    1.56
  12   3  -1   29.28    1.75
  11  -3  -1   17.20    0.75
 -11  -3   1   16.18    1.11
  11  -3  -1   17.34    0.78
  11  -3  -1   17.80    1.06
  11  -3  -1   16.32    1.25
  11   3  -1   17.33    1.00
  11   3  -1   17.92    1.06
  11   3  -1   17.33    1.23
  10  -3  -1  112.59    3.97
  10  -3  -1  116.28    4.36
  10  -3  -1  113.84    3.49
 -10  -3   1  116.40    4.07
  10   3  -1  111.59    3.88
  10   3  -1  117.77    4.31
  10   3  -1  116.80    3.99
  10   3  -1  108.27    3.36
  10   3  -1  109.81    3.92
 -10   3   1  116.67    4.11
   9  -3  -1   95.14    3.64
   9  -3  -1   88.57    3.28
  -9  -3   1   95.86    3.39
   9  -3  -1   90.98    2.88
   9   3  -1   89.82    3.22
  -9   3   1   92.26    3.83
  -9   3   1   93.90    3.41
   9   3  -1   96.02    3.61
   9   3  -1   96.66    3.37
  -8  -3   1   30.64    1.40
   8  -3  -1   30.20    1.37
   8  -3  -1   31.53    1.62
   8  -3  -1   29.24    1.07
   8  -3  -1   28.38    1.31
  -8   3   1   28.68    1.39
   8   3  -1   28.07    1.30
  -8   3   1   29.70    1.67
   8   3  -1   31.94    1.57
   8   3  -1   30.86    1.42
   8   3  -1   28.41    1.32
   7  -3  -1   13.61    0.79
  -7  -3   1   14.03    0.82
   7  -3  -1   15.27    1.00
   7  -3  -1   14.58    0.56
   7  -3  -1   14.01    0.60
   7  -3  -1   14.01    0.77
   7   3  -1   16.13    0.95
  -7   3   1   13.57    0.61
   7   3  -1   12.89    0.75
   7   3  -1   13.87    0.76
  -7   3   1   13.52    0.80
  -7   3   1   13.92    0.98
   7   3  -1   14.99    0.87
   6  -3  -1   63.28    2.44
   6  -3  -1   60.58    2.21
  -6  -3   1   63.12    2.26
   6  -3  -1   61.81    1.92
   6  -3  -1   65.40    2.24
   6  -3  -1   64.20    2.11
   6  -3  -1   62.00    1.96
   6   3  -1   63.75    2.38
  -6   3   1   65.41    2.02
   6   3  -1   64.26    2.24
  -6   3   1   63.01    1.93
  -6   3   1   63.31    2.28
  -6   3   1   63.99    2.11
   6   3  -1   61.23    2.15
   5  -3  -1   60.28    1.83
   5  -3  -1   59.98    2.26
  -5  -3   1   59.85    2.10
   5  -3  -1   61.20    2.09
   5  -3  -1   56.90    2.05
   5   3  -1   60.97    2.09
   5   3  -1   60.92    2.22
  -5   3   1   62.43    2.38
  -5   3   1   62.05    1.99
   5   3  -1   58.90    2.07
  -5   3   1   60.25    2.12
  -5   3   1   62.68    1.92
  -5   3   1   57.49    1.81
   5   3  -1   58.96    2.01
   4  -3  -1   26.16    0.83
  -4  -3   1   24.52    1.01
   4  -3  -1   25.23    1.10
   4  -3  -1   24.84    0.82
   4  -3  -1   24.27    0.99
   4  -3  -1   24.85    1.17
   4   3  -1   24.49    1.03
  -4   3   1   24.58    0.87
  -4   3   1   23.95    1.00
  -4   3   1   23.03    0.91
  -4   3   1   24.43    1.15
   4   3  -1   23.03    0.95
   3  -3  -1   86.31    2.78
   3  -3  -1   90.64    2.79
   3  -3  -1   91.97    2.65
   3  -3  -1   94.27    2.67
  -3  -3   1   91.31    2.74
   3   3  -1   90.62    2.74
  -3   3   1   89.45    2.82
   3   3  -1   91.15    2.81
  -3   3   1   92.19    2.65
   3   3  -1   88.41    2.79
  -3   3   1   93.90    2.98
   1  -3  -1  158.91    4.51
   1  -3  -1  154.47    4.53
   1  -3  -1  167.18    4.53
   1  -3  -1  157.85    4.50
  -1   3   1  153.78    4.52
  -1   3   1  163.99    4.54
  -1   3   1  158.14    4.52
  -1   3   1  151.77    4.58
  -1   3   1  163.53    4.50
   0  -3  -1    0.04    0.04
   0  -3   1    0.08    0.09
   0  -3  -1    0.03    0.02
   0  -3   1    0.02    0.03
   0  -3   1    0.02    0.02
   0   3  -1    0.04    0.03
   0   3  -1    0.01    0.03
   0   3   1    0.02    0.03
   0   3   1    0.05    0.03
   0   3   1    0.00    0.04
   0   3   1    0.02    0.04
  -1  -3  -1  128.75    3.56
   1  -3   1  125.82    3.59
   1  -3   1  121.87    3.74
  -1  -3  -1  123.47    3.54
   1  -3   1  124.45    3.56
   1  -3   1  123.14    3.75
  -1   3  -1  125.68    3.77
  -1   3  -1  122.58    3.76
   1   3   1  125.55    3.54
  -1   3  -1  126.01    3.60
   1   3   1  127.32    3.57
   1   3   1  129.30    3.56
   2  -3   1   22.48    1.00
  -2  -3  -1   21.62    0.78
   2  -3   1   21.95    0.76
  -2   3  -1   22.62    1.01
   2   3   1   22.99    0.78
  -2   3  -1   25.14    1.01
  -2   3  -1   22.89    0.77
  -2   3  -1   23.43    0.81
  -2   3  -1   24.44    0.72
   2   3   1   22.22    0.96
  -3  -3  -1  134.17    3.98
   3  -3   1  132.72    3.96
   3  -3   1  128.69    3.86
   3  -3   1  133.11    3.83
   3  -3   1  138.34    4.20
   3  -3   1  133.18    4.30
   3   3   1  139.53    4.26
   3   3   1  137.75    3.98
  -3   3  -1  137.67    3.90
  -3   3  -1  131.13    4.31
  -3   3  -1  134.48    4.01
  -3   3  -1  135.45    4.22
  -4  -3  -1    8.05    0.49
   4  -3   1    8.88    0.47
   4  -3   1    9.16    0.38
   4  -3   1    8.67    0.66
   4  -3   1    9.11    0.35
  -4   3  -1    9.16    0.77
   4   3   1    8.40    0.74
  -4   3  -1    8.63    0.50
  -4   3  -1    8.80    0.40
  -4   3  -1    8.55    0.57
  -4   3  -1    9.64    0.36
   4   3   1    8.64    0.45
   5  -3   1    0.66    0.08
   5  -3   1    0.72    0.12
  -5   3  -1    0.61    0.13
  -5   3  -1    0.57    0.09
  -5   3  -1    0.79    0.25
   6  -3   1   87.18    2.65
  -6  -3  -1   89.21    2.99
   6  -3   1   90.89    3.20
   6  -3   1   89.71    2.93
   6  -3   1   89.24    3.36
  -6   3  -1   90.14    2.67
   6   3   1   89.76    3.34
   6   3   1   93.57    3.32
  -6   3  -1   88.28    3.02
  -6   3  -1   85.19    3.40
   6   3   1   92.69    2.96
  -6   3  -1   90.86    2.73
   7  -3   1   22.41    1.02
  -7  -3  -1   23.03    1.10
   7  -3   1   25.02    1.30
   7  -3   1   22.70    0.81
   7  -3   1   21.41    0.88
   7  -3   1   22.82    1.35
   7   3   1   23.02    1.33
  -7   3  -1   21.69    1.10
   7   3   1   22.79    1.03
   7   3   1   23.88    1.30
  -7   3  -1   23.23    0.85
  -7   3  -1   21.32    1.17
   8  -3   1   55.04    2.28
   8  -3   1   54.89    2.47
   8  -3   1   51.32    1.77
  -8  -3  -1   52.98    2.09
   8  -3   1   51.11    1.97
   8  -3   1   52.52    1.67
  -8   3  -1   52.52    2.11
   8   3   1   54.70    2.45
   8   3   1   50.33    1.98
   8   3   1   51.93    2.34
  -8   3  -1   53.94    2.15
   9  -3   1   30.15    1.38
  -9  -3  -1   32.82    1.49
   9  -3   1   34.25    1.67
   9  -3   1   29.82    1.19
   9  -3   1   32.22    1.97
   9  -3   1   30.46    1.12
   9   3   1   31.07    1.41
   9   3   1   33.67    1.82
   9   3   1   32.97    1.71
  -9   3  -1   33.52    1.53
  -9   3  -1   33.65    1.53
  10  -3   1    1.28    0.26
  10  -3   1    1.35    0.22
  10  -3   1    1.82    0.52
 -10  -3  -1    1.96    0.47
  10   3   1    0.59    0.43
  10   3   1    1.63    0.52
  10   3   1    1.50    0.35
  11  -3   1   24.51    1.30
  11  -3   1   24.18    1.50
  11  -3   1   22.12    0.90
  11  -3   1   23.86    0.99
  11  -3   1   22.80    1.60
 -11  -3  -1   24.07    1.32
  11   3   1   25.04    1.52
  11   3   1   23.79    1.57
  11   3   1   24.11    1.23
  12  -3   1    2.09    0.31
  12  -3   1    2.13    0.41
 -12  -3  -1    1.67    0.57
  12  -3   1    1.26    0.45
  12  -3   1    1.63    0.34
 -12   3  -1    2.06    0.56
  12   3   1    1.70    0.28
  12   3   1    1.38    0.39
  12   3   1    1.32    0.63
  13  -3   1    5.48    0.68
  13  -3   1    5.70    0.49
 -13  -3  -1    6.29    0.82
  13   3   1    4.97    0.69
  13   3   1    5.17    1.00
 -13   3  -1    4.15    0.85
  13   3   1    4.88    0.94
  14  -3   1    0.40    0.57
 -14  -3  -1    0.63    0.81
  14   3   1   -0.06    0.56
  14   3   1    0.09    0.79
 -14   3  -1    0.23    0.79
  14   3   1    0.18    0.60
  15  -3   1    9.37    1.40
  15   3   1    9.58    1.45
 -15   3  -1   11.37    1.24
  15  -4  -1    0.34    0.67
  15  -4  -1    0.78    0.62
 -15   4   1    0.16    0.94
  15   4  -1    0.72    0.65
  14  -4  -1    7.78    0.63
  14  -4  -1    5.49    1.07
  14  -4  -1    6.30    0.81
  14   4  -1    7.30    1.05
  14   4  -1    8.70    0.85
 -14   4   1    7.40    0.97
  13  -4  -1    0.28    0.28
  13  -4  -1   -0.12    0.42
  13  -4  -1   -0.21    0.44
  13   4  -1   -0.02    0.44
  13   4  -1    0.03    0.42
 -13   4   1    0.13    0.70
  12  -4  -1    0.26    0.22
  12  -4  -1    0.13    0.38
  12   4  -1    0.20    0.31
  12   4  -1    0.43    0.36
 -12   4   1   -0.23    0.55
  11  -4  -1   53.77    1.86
  11  -4  -1   52.70    2.56
  11  -4  -1   53.70    1.81
  11  -4  -1   53.81    2.36
  11   4  -1   55.22    2.53
  11   4  -1   55.18    2.27
  11   4  -1   52.27    2.17
 -11   4   1   49.40    2.52
 -10  -4   1  144.73    4.87
  10  -4  -1  139.32    4.31
  10  -4  -1  140.27    4.80
  10  -4  -1  143.44    5.19
  10  -4  -1  142.58    4.31
  10   4  -1  141.43    4.69
  10   4  -1  138.22    4.77
  10   4  -1  146.94    4.87
 -10   4   1  143.61    4.93
  10   4  -1  146.35    5.13
   9  -4  -1    3.87    0.45
  -9  -4   1    4.79    0.46
   9  -4  -1    5.18    0.34
   9   4  -1    4.14    0.46
  -9   4   1    4.78    0.50
  -9   4   1    3.46    0.62
   9   4  -1    4.55    0.50
   9   4  -1    3.73    0.44
   8  -4  -1   32.42    1.18
   8  -4  -1   30.96    1.41
   8  -4  -1   32.05    1.46
   8  -4  -1   35.07    1.74
  -8  -4   1   33.81    1.49
  -8   4   1   33.15    1.79
  -8   4   1   33.17    1.20
   8   4  -1   33.93    1.55
   8   4  -1   31.21    1.39
  -8   4   1   33.44    1.12
  -8   4   1   31.23    1.48
   8   4  -1   30.36    1.39
   8   4  -1   33.26    1.65
   7  -4  -1    8.52    0.60
   7  -4  -1    9.10    0.47
   7  -4  -1    9.27    0.41
   7  -4  -1   10.31    0.82
  -7  -4   1    8.76    0.63
   7  -4  -1    8.75    0.57
  -7   4   1    8.94    0.47
   7   4  -1    8.86    0.59
   7   4  -1    8.58    0.57
  -7   4   1    8.35    0.41
   7   4  -1    9.34    0.67
  -7   4   1    9.62    0.82
  -7   4   1    9.34    0.63
   7   4  -1   10.36    0.74
   6  -4  -1   59.48    1.91
   6  -4  -1   59.03    1.87
  -6  -4   1   61.44    2.20
   6  -4  -1   59.59    2.16
   6  -4  -1   62.65    2.40
   6  -4  -1   61.86    2.16
   6   4  -1   62.24    2.32
  -6   4   1   60.33    2.22
   6   4  -1   59.67    2.22
  -6   4   1   59.87    1.89
  -6   4   1   62.51    2.53
  -6   4   1   62.41    1.98
   6   4  -1   61.42    2.17
   6   4  -1   60.03    2.09
   5  -4  -1    0.67    0.18
   5  -4  -1    0.59    0.19
  -5  -4   1    0.92    0.19
   5  -4  -1    1.11    0.22
   5   4  -1    0.84    0.19
   5   4  -1    1.23    0.35
   5   4  -1    0.98    0.21
  -5   4   1    0.62    0.17
   4  -4  -1  113.08    3.64
   4  -4  -1  108.05    3.45
   4  -4  -1  112.29    3.26
   4  -4  -1  112.56    3.48
  -4   4   1  111.33    3.48
   4   4  -1  113.69    3.52
  -4   4   1  108.15    3.37
   4   4  -1  108.42    3.37
  -4   4   1  114.36    3.78
  -4   4   1  114.27    3.27
   3  -4  -1   25.74    1.01
   3  -4  -1   28.17    0.90
   3  -4  -1   27.34    0.90
   3  -4  -1   26.81    0.99
   3  -4  -1   27.14    1.19
  -3  -4   1   27.27    0.94
  -3   4   1   27.61    0.89
   3   4  -1   27.19    1.01
  -3   4   1   25.61    1.03
   3   4  -1   25.74    0.99
   3   4  -1   26.23    0.94
  -3   4   1   27.87    1.17
  -3   4   1   29.82    0.99
   1  -4  -1    1.67    0.13
   1  -4  -1    1.41    0.11
  -1  -4   1    1.58    0.11
  -1  -4   1    1.94    0.11
   1   4  -1    1.51    0.12
  -1   4   1    1.74    0.13
   1   4  -1    1.65    0.11
  -1   4   1    1.64    0.12
   1   4  -1    1.65    0.12
  -1   4   1    1.77    0.14
   0  -4   1    0.64    0.07
   0  -4  -1    0.63    0.06
   0  -4  -1    0.59    0.08
   0  -4   1    0.55    0.07
   0  -4   1    0.67    0.08
   0  -4  -1    0.61    0.08
   0  -4   1    0.67    0.07
   0  -4  -1    0.43    0.11
   0   4   1    0.69    0.08
   0   4  -1    0.59    0.07
   0   4   1    0.57    0.07
   0   4  -1    0.66    0.07
   0   4  -1    0.59    0.09
   0   4   1    0.70    0.06
   0   4   1    0.46    0.11
   1  -4   1   10.20    0.41
  -1  -4  -1   10.84    0.40
  -1  -4  -1   11.36    0.36
  -1  -4  -1   11.40    0.39
   1  -4   1   10.53    0.53
   1  -4   1   11.91    0.41
  -1   4  -1   10.95    0.55
  -1   4  -1   10.77    0.43
   1   4   1   11.09    0.41
  -1   4  -1   13.10    0.70
   1   4   1   10.54    0.37
   1   4   1   10.68    0.40
  -1   4  -1   12.53    0.40
  -2  -4  -1  158.53    4.64
   2  -4   1  155.15    4.62
   2  -4   1  172.78    4.92
  -2   4  -1  161.86    4.96
  -2   4  -1  162.60    4.90
   2   4   1  160.53    4.64
  -2   4  -1  161.46    4.64
  -2   4  -1  161.55    4.67
   3  -4   1    8.53    0.65
   3  -4   1    9.17    0.34
  -3  -4  -1    7.80    0.40
   3  -4   1    8.57    0.38
  -3   4  -1    8.62    0.35
   3   4   1    8.30    0.40
  -3   4  -1    7.97    0.58
  -3   4  -1    8.50    0.37
  -3   4  -1    8.84    0.55
  -3   4  -1    7.97    0.45
  -4  -4  -1    7.63    0.47
   4  -4   1    7.99    0.36
   4  -4   1    7.83    0.42
   4  -4   1    8.14    0.33
   4  -4   1    8.67    0.91
   4  -4   1    8.06    0.64
   4   4   1    7.54    0.41
  -4   4  -1    7.72    0.54
  -4   4  -1    7.93    0.60
  -4   4  -1    7.90    0.47
   4   4   1    7.30    0.66
  -4   4  -1    7.99    0.37
   5  -4   1   47.04    2.01
   5  -4   1   48.14    1.47
   5  -4   1   44.82    1.49
   5  -4   1   47.86    1.93
  -5  -4  -1   48.51    1.73
  -5   4  -1   49.25    2.16
   5   4   1   48.50    1.98
   5   4   1   47.96    2.00
  -5   4  -1   43.18    1.61
   5   4   1   48.78    1.69
  -5   4  -1   47.90    1.90
  -5   4  -1   47.32    1.74
  -5   4  -1   47.60    1.48
   6  -4   1    1.69    0.24
   6  -4   1    1.73    0.34
   6  -4   1    1.33    0.20
  -6  -4  -1    1.37    0.27
   6   4   1    1.53    0.25
  -6   4  -1    1.59    0.15
  -6   4  -1    1.24    0.24
   6   4   1    1.73    0.31
   6   4   1    1.87    0.34
  -6   4  -1    1.59    0.34
  -7  -4  -1    2.32    0.32
   7  -4   1    1.60    0.27
   7  -4   1    2.04    0.19
  -7   4  -1    1.66    0.21
  -7   4  -1    1.51    0.37
   7   4   1    2.08    0.31
   7   4   1    2.20    0.37
  -7   4  -1    1.66    0.18
   7   4   1    2.35    0.37
   8  -4   1   26.16    1.02
   8  -4   1   25.96    1.03
   8  -4   1   25.49    1.18
  -8  -4  -1   26.63    1.27
   8  -4   1   27.17    1.56
  -8   4  -1   27.38    0.98
   8   4   1   26.86    1.20
  -8   4  -1   27.70    1.34
   8   4   1   25.47    1.47
   8   4   1   27.53    1.55
  -8   4  -1   26.00    1.28
  -8   4  -1   26.08    0.99
   9   4   1    0.87    0.35
   9   4   1    0.44    0.24
  10  -4   1   48.02    2.18
  10  -4   1   45.99    1.66
  10  -4   1   46.59    1.56
  10  -4   1   47.46    2.44
 -10  -4  -1   47.17    2.02
  10   4   1   47.73    2.28
  10   4   1   46.93    2.36
  10   4   1   45.95    1.91
  10   4   1   44.82    1.90
 -10   4  -1   47.67    2.06
  11  -4   1    5.79    0.43
 -11  -4  -1    5.57    0.64
  11  -4   1    4.84    0.36
  11  -4   1    6.22    0.68
  11  -4   1    4.94    0.78
  11   4   1    5.30    0.75
 -11   4  -1    5.45    0.76
  11   4   1    5.26    0.52
  11   4   1    5.60    0.81
  12  -4   1    0.45    0.25
  12  -4   1    0.65    0.43
  12  -4   1    0.58    0.24
 -12  -4  -1    0.27    0.56
  12   4   1   -0.11    0.63
  12   4   1    0.15    0.40
  12   4   1    0.36    0.35
 -12   4  -1    0.63    0.55
  13  -4   1    1.23    0.63
  13  -4   1    0.80    0.45
 -13  -4  -1    1.56    0.70
 -13   4  -1    1.83    0.71
  13   4   1    0.73    0.51
  13   4   1    1.11    0.48
  13   4   1    0.88    0.47
  14  -4   1    0.75    0.36
  14  -4   1   -0.01    0.58
  14   4   1    0.04    0.67
  14   4   1    0.73    0.56
  14   4   1   -0.16    0.67
 -14   4  -1    0.93    0.88
  15  -4   1    2.93    0.71
  15   4   1    3.36    0.79
 -15   4  -1    4.57    0.99
  15   4   1    4.54    0.95
  15  -5  -1    6.62    0.98
  15   5  -1    4.99    1.16
 -15   5   1    6.07    1.16
  15   5  -1    5.48    0.98
  14  -5  -1    9.19    1.20
  14  -5  -1   11.46    0.72
  14  -5  -1    9.46    0.90
  14   5  -1   11.54    0.93
  14   5  -1   10.73    1.20
 -14   5   1   11.11    1.05
  13  -5  -1   -0.20    0.47
  13  -5  -1    0.09    0.28
  13  -5  -1   -0.13    0.40
 -13   5   1   -0.03    0.62
  13   5  -1    0.04    0.45
  13   5  -1    0.03    0.44
  12  -5  -1    1.26    0.43
  12  -5  -1    0.93    0.25
  12   5  -1    0.83    0.38
 -12   5   1    1.28    0.54
  12   5  -1    0.43    0.44
  11  -5  -1    2.64    0.34
 -11   5   1    2.78    0.58
  11   5  -1    3.60    0.61
  11   5  -1    3.32    0.45
  11   5  -1    3.42    0.60
  10  -5  -1   13.46    0.86
  10  -5  -1   14.25    0.66
  10  -5  -1   12.81    0.61
  10  -5  -1   13.54    1.09
  10   5  -1   13.17    0.90
  10   5  -1   11.95    0.82
 -10   5   1   14.14    0.91
  10   5  -1   13.73    1.04
  10   5  -1   13.15    0.80
 -10   5   1   12.78    1.14
   9  -5  -1   46.88    2.01
   9  -5  -1   48.55    1.68
   9  -5  -1   49.80    2.33
   9   5  -1   48.74    1.99
  -9   5   1   49.12    1.71
  -9   5   1   46.72    2.41
   9   5  -1   51.64    2.57
   9   5  -1   50.36    2.11
   9   5  -1   46.73    1.92
  -9   5   1   51.02    2.11
   8   5  -1    1.65    0.31
   8   5  -1    2.37    0.38
  -8   5   1    2.24    0.34
  -8   5   1    1.79    0.50
   8   5  -1    1.47    0.40
  -8   5   1    2.30    0.26
   7  -5  -1    0.77    0.13
   7  -5  -1    0.82    0.19
   7  -5  -1    0.57    0.19
   7  -5  -1    0.60    0.23
  -7   5   1    0.43    0.22
  -7   5   1    0.96    0.26
   7   5  -1    0.60    0.26
   7   5  -1    0.54    0.19
  -7   5   1    0.69    0.19
  -7   5   1    0.78    0.14
   6  -5  -1   49.81    1.56
   6  -5  -1   49.25    1.60
   6  -5  -1   48.47    1.83
   6  -5  -1   49.02    1.81
   6  -5  -1   49.41    2.06
   6  -5  -1   50.69    1.71
  -6   5   1   48.94    1.75
  -6   5   1   47.00    1.55
   6   5  -1   47.70    1.72
  -6   5   1   48.66    1.87
  -6   5   1   49.78    1.65
  -6   5   1   46.88    2.13
   6   5  -1   49.69    1.96
   6   5  -1   48.84    1.81
   6   5  -1   47.94    1.89
   5  -5  -1   93.38    2.82
   5  -5  -1   93.00    2.85
   5  -5  -1   94.77    3.29
   5  -5  -1   96.26    2.93
   5   5  -1   96.25    3.18
  -5   5   1   96.46    3.10
  -5   5   1   97.51    3.42
   5   5  -1   97.11    3.09
  -5   5   1   93.17    3.00
  -5   5   1   94.53    3.11
   5   5  -1   91.96    2.96
   4  -5  -1   14.01    0.54
   4  -5  -1   14.67    0.86
   4  -5  -1   12.82    0.62
   4  -5  -1   13.90    0.59
   4  -5  -1   13.59    0.64
   4   5  -1   13.50    0.65
   4   5  -1   14.85    0.76
  -4   5   1   14.20    0.63
   4   5  -1   14.18    0.69
  -4   5   1   13.94    0.91
  -4   5   1   13.20    0.67
  -4   5   1   13.61    0.55
   3  -5  -1  135.23    4.25
  -3  -5   1  137.43    4.00
   3  -5  -1  137.92    4.08
   3  -5  -1  119.45    4.08
   3  -5  -1  137.90    3.97
   3   5  -1  137.16    4.01
  -3   5   1  140.38    3.97
  -3   5   1  142.79    4.33
  -3   5   1  143.27    4.03
  -3   5   1  137.03    4.05
   3   5  -1  137.85    4.09
  -3   5   1  138.18    4.11
   2  -5  -1  120.13    3.63
  -2  -5   1  125.42    3.56
   2  -5  -1  122.78    3.56
  -2  -5   1  119.16    3.48
   2  -5  -1  122.24    3.60
   2  -5  -1  118.17    3.74
   2  -5  -1  126.41    3.57
  -2   5   1  121.76    3.62
   2   5  -1  125.06    3.51
  -2   5   1  124.23    3.78
  -2   5   1  124.33    3.59
   2   5  -1  121.28    3.55
   2   5  -1  123.82    3.48
  -2   5   1  125.86    3.55
   2   5  -1  122.14    3.52
   0  -5   1   24.52    0.83
   0  -5   1   23.57    0.76
   0  -5  -1   24.44    0.77
   0  -5   1   23.57    0.78
   0  -5   1   23.37    0.77
   0  -5   1   22.27    0.76
   0  -5  -1   23.45    0.76
   0  -5  -1   23.91    0.78
   0   5   1   23.52    0.77
   0   5   1   22.60    0.85
   0   5  -1   24.41    0.84
   0   5   1   23.63    0.79
   0   5  -1   23.16    0.95
   0   5  -1   25.23    0.76
   0   5  -1   23.31    0.78
  -2  -5  -1   40.47    1.17
   2  -5   1   38.05    1.25
   2  -5   1   37.86    1.55
   2  -5   1   40.62    1.22
   2   5   1   39.72    1.26
  -2   5  -1   40.26    1.55
   2   5   1   40.13    1.19
  -2   5  -1   39.43    1.27
   2   5   1   40.06    1.21
   2   5   1   40.15    1.15
  -2   5  -1   42.37    1.23
   3  -5   1   99.96    3.36
   3  -5   1   95.58    2.95
   3  -5   1  104.40    3.27
  -3  -5  -1   99.78    3.03
   3  -5   1   99.66    2.92
  -3   5  -1  101.28    3.08
  -3   5  -1  101.94    3.42
   3   5   1  103.06    3.04
  -3   5  -1   99.20    2.94
  -3   5  -1  100.75    3.29
  -3   5  -1  103.40    2.99
   4  -5   1    3.84    0.45
  -4  -5  -1    3.31    0.32
   4  -5   1    3.66    0.24
   4  -5   1    3.56    0.26
   4  -5   1    3.85    0.21
   4   5   1    3.68    0.26
  -4   5  -1    3.73    0.31
  -4   5  -1    3.62    0.24
  -4   5  -1    3.80    0.38
   4   5   1    3.75    0.48
  -4   5  -1    3.81    0.41
   5  -5   1    0.54    0.16
   5  -5   1    0.93    0.14
   5  -5   1    0.55    0.19
   5  -5   1    0.80    0.09
  -5   5  -1    0.77    0.16
   5   5   1    0.54    0.16
   6  -5   1   29.02    1.09
   6  -5   1   32.30    1.48
   6  -5   1   31.15    1.02
   6  -5   1   29.37    1.54
  -6  -5  -1   29.64    1.26
   6  -5   1   31.04    1.22
  -6   5  -1   29.89    1.03
   6   5   1   29.73    1.49
   6   5   1   30.10    1.51
   6   5   1   29.43    1.22
  -6   5  -1   28.72    1.57
  -6   5  -1   30.05    1.07
  -6   5  -1   29.07    1.28
   7  -5   1    8.12    0.53
   7  -5   1    7.80    0.47
   7  -5   1   10.07    0.82
  -7  -5  -1    8.80    0.58
   7  -5   1    8.27    0.40
  -7   5  -1    8.53    0.66
  -7   5  -1    8.06    0.75
   7   5   1    8.91    0.56
  -7   5  -1    8.58    0.61
   7   5   1    8.94    0.73
   7   5   1    8.76    0.73
  -7   5  -1    8.27    0.43
  -7   5  -1    8.44    0.42
  -8  -5  -1    1.79    0.35
  -8   5  -1    1.79    0.35
   8   5   1    1.67    0.36
  -8   5  -1    1.82    0.43
   8   5   1    1.84    0.43
   9  -5   1    8.35    0.44
   9  -5   1    7.06    0.57
   9  -5   1    8.32    0.51
   9  -5   1    9.69    0.90
  -9  -5  -1    8.68    0.68
  -9   5  -1    9.45    0.69
   9   5   1    9.62    0.85
   9   5   1    8.07    0.61
   9   5   1    9.02    0.82
  -9   5  -1    9.04    0.73
   9   5   1    7.74    0.60
  10  -5   1  105.25    3.38
 -10  -5  -1  110.58    3.83
  10  -5   1  106.31    4.31
  10  -5   1  106.16    3.27
  10  -5   1  104.88    3.89
  10   5   1  104.78    3.70
  10   5   1  106.55    3.66
 -10   5  -1  110.10    3.89
  10   5   1  108.87    4.17
 -10   5  -1  106.71    3.82
  10   5   1  110.53    4.28
  11  -5   1    6.61    0.89
  11  -5   1    7.29    0.44
  11  -5   1    8.14    0.51
 -11  -5  -1    8.12    0.73
  11   5   1    8.43    0.89
  11   5   1    7.23    0.85
  11   5   1    7.79    0.61
 -11   5  -1    7.99    0.74
  12  -5   1    4.13    0.42
  12  -5   1    5.15    0.99
 -12  -5  -1    3.74    0.73
  12  -5   1    3.29    0.56
  12  -5   1    4.06    0.39
  12   5   1    3.73    0.58
  12   5   1    3.19    0.79
  12   5   1    3.25    0.83
 -12   5  -1    3.77    0.72
  13  -5   1   15.44    0.82
  13  -5   1   13.60    1.01
  13  -5   1   16.99    1.53
  13   5   1   14.59    1.00
  13   5   1   15.28    1.36
  13   5   1   14.17    1.33
 -13   5  -1   16.04    1.13
  14  -5   1    5.81    0.59
  14   5   1    5.95    0.79
  14   5   1    4.90    1.33
 -14   5  -1    6.72    1.03
  15  -5   1   14.93    1.26
  15  -5   1   12.00    1.51
  15   5   1   16.22    1.19
 -15   5  -1   15.81    1.37
  15   5   1   14.84    1.60
  15  -6  -1   20.97    1.74
  15  -6  -1   21.30    1.49
 -15   6   1   23.71    1.66
  15   6  -1   23.66    1.79
  15   6  -1   23.91    1.46
  14  -6  -1   16.15    1.13
  14  -6  -1   15.70    1.42
  14  -6  -1   18.14    0.92
  14   6  -1   16.50    1.08
  14   6  -1   15.85    1.42
 -14   6   1   15.27    1.19
  13  -6  -1   21.78    1.27
  13  -6  -1   21.88    1.35
  13  -6  -1   18.56    1.53
  13  -6  -1   21.54    1.02
  13   6  -1   23.55    1.60
 -13   6   1   23.15    1.40
  13   6  -1   22.27    1.25
  12  -6  -1    1.31    0.42
  12  -6  -1    1.58    0.36
  12   6  -1    1.81    0.50
 -12   6   1    1.48    0.60
  12   6  -1    1.39    0.38
  12   6  -1    1.61    0.45
  11  -6  -1    1.13    0.41
  11  -6  -1    0.39    0.31
  11  -6  -1    0.85    0.22
  11   6  -1    0.60    0.29
  11   6  -1    0.78    0.32
  11   6  -1    0.39    0.30
 -11   6   1    1.16    0.51
  10  -6  -1   31.90    1.21
  10  -6  -1   30.80    1.15
  10  -6  -1   30.64    1.50
  10  -6  -1   31.66    1.79
  10   6  -1   32.19    1.70
  10   6  -1   32.17    1.58
  10   6  -1   27.51    1.39
 -10   6   1   26.44    1.80
  10   6  -1   29.48    1.39
 -10   6   1   31.27    1.56
   9  -6  -1    1.07    0.23
   9  -6  -1    1.35    0.23
   9  -6  -1    0.96    0.26
   9   6  -1    1.70    0.44
  -9   6   1    1.34    0.31
   9   6  -1    0.93    0.37
  -9   6   1    0.92    0.23
  -9   6   1    0.99    0.35
   9   6  -1    0.58    0.26
   8  -6  -1  141.51    4.74
   8  -6  -1  143.72    4.37
   8  -6  -1  142.04    4.68
   8  -6  -1  146.51    5.09
  -8   6   1  145.68    5.33
  -8   6   1  146.42    4.83
  -8   6   1  148.38    4.58
   8   6  -1  141.73    4.59
   8   6  -1  144.23    4.73
   8   6  -1  149.45    4.96
   8   6  -1  150.59    4.92
  -8   6   1  145.59    4.33
  -8   6   1  148.04    4.45
   7  -6  -1    1.15    0.27
   7  -6  -1    1.62    0.26
   7  -6  -1    1.86    0.23
   7   6  -1    1.76    0.33
   7   6  -1    1.07    0.24
  -7   6   1    1.03    0.29
  -7   6   1    1.67    0.22
   7   6  -1    1.70    0.32
  -7   6   1    1.10    0.18
  -7   6   1    1.20    0.28
  -7   6   1    1.52    0.43
   6  -6  -1  111.07    3.66
   6  -6  -1  110.78    3.38
   6  -6  -1  111.71    3.47
   6  -6  -1  110.06    3.33
   6  -6  -1  113.06    3.91
   6  -6  -1  113.99    3.62
   6   6  -1  115.53    3.66
  -6   6   1  108.48    3.34
  -6   6   1  116.68    4.11
   6   6  -1  108.80    3.72
  -6   6   1  114.17    3.71
  -6   6   1  111.93    3.58
   6   6  -1  109.97    3.51
   6   6  -1  114.86    3.79
  -6   6   1  115.95    3.46
   5  -6  -1   67.54    2.50
   5  -6  -1   67.66    2.15
   5  -6  -1   67.17    2.05
   5  -6  -1   66.98    2.09
   5   6  -1   67.14    2.28
  -5   6   1   68.19    2.67
  -5   6   1   64.91    2.05
   5   6  -1   67.40    2.38
  -5   6   1   65.06    2.22
  -5   6   1   65.61    2.31
   5   6  -1   64.72    2.16
  -4   6   1    0.16    0.10
  -4   6   1    0.36    0.09
   4   6  -1    0.34    0.13
   4   6  -1    0.33    0.20
  -4   6   1    0.41    0.16
   3  -6  -1    0.14    0.07
   3  -6  -1    0.16    0.24
   3  -6  -1    0.01    0.08
  -3   6   1    0.15    0.08
  -3   6   1    0.31    0.17
   3   6  -1    0.18    0.07
   2  -6  -1  122.15    3.60
   2  -6  -1  111.51    3.93
  -2  -6   1  127.08    3.56
   2  -6  -1  113.81    3.64
  -2  -6   1  118.43    3.49
   2  -6  -1  125.69    3.58
  -2   6   1  125.09    3.82
   2   6  -1  124.72    3.56
  -2   6   1  125.96    3.62
   2   6  -1  125.87    3.50
   2   6  -1  126.65    3.53
  -2   6   1  123.71    3.63
  -2   6   1  126.84    3.58
   2   6  -1  124.73    3.54
   1  -6  -1   25.88    0.97
   1  -6  -1   22.85    0.81
   1  -6  -1   26.03    0.83
  -1  -6   1   23.85    0.77
   1  -6  -1   23.52    0.80
  -1  -6   1   23.47    0.77
  -1  -6   1   22.86    0.78
   1   6  -1   22.85    0.77
   1   6  -1   24.07    0.79
  -1   6   1   24.84    0.81
  -1   6   1   22.88    0.78
  -1   6   1   23.41    0.83
   1   6  -1   23.48    0.78
  -1   6   1   27.80    1.00
   1   6  -1   23.27    0.79
   0  -6  -1    8.69    0.34
   0  -6  -1    7.61    0.44
   0  -6   1    9.54    0.47
   0  -6   1    7.70    0.35
   0  -6   1    8.45    0.34
   0  -6   1    7.99    0.35
   0  -6   1    8.70    0.34
   0  -6  -1    8.25    0.35
   0  -6  -1    8.63    0.33
   0   6   1    8.48    0.44
   0   6  -1    8.29    0.37
   0   6  -1    7.98    0.35
   0   6   1    8.24    0.36
   0   6  -1    8.42    0.34
   0   6   1    8.30    0.34
   1  -6   1   13.25    0.45
  -1  -6  -1   10.81    0.43
   1  -6   1   10.93    0.48
   1  -6   1   10.17    0.45
   1  -6   1   13.28    0.65
  -1  -6  -1   11.53    0.38
  -1  -6  -1   11.11    0.41
  -1   6  -1   12.33    0.61
  -1   6  -1   11.33    0.42
   1   6   1   10.75    0.42
   1   6   1   11.11    0.40
   1   6   1   11.09    0.43
  -1   6  -1   10.99    0.45
   2  -6   1  125.79    4.35
  -2  -6  -1  143.99    4.02
   2  -6   1  134.16    4.13
   2  -6   1  153.71    4.41
   2  -6   1  143.23    4.08
  -2   6  -1  151.02    4.44
  -2   6  -1  143.04    4.14
  -2   6  -1  130.56    4.13
   2   6   1  142.53    4.01
   2   6   1  146.62    4.06
   2   6   1  146.61    4.12
  -2   6  -1  149.50    4.49
   3  -6   1    8.36    0.34
   3  -6   1    8.23    0.38
   3  -6   1    8.22    0.64
   3  -6   1    8.03    0.45
  -3  -6  -1    7.86    0.39
  -3   6  -1    8.02    0.59
   3   6   1    8.01    0.38
  -3   6  -1    8.45    0.39
  -3   6  -1    8.22    0.45
  -3   6  -1    9.51    0.61
  -3   6  -1    8.24    0.38
   4  -6   1    0.15    0.11
   4  -6   1   -0.06    0.15
   4  -6   1    0.23    0.13
   4   6   1    0.08    0.10
  -4   6  -1    0.10    0.13
   4   6   1    0.04    0.12
  -4   6  -1    0.05    0.12
  -4   6  -1    0.05    0.10
  -4   6  -1   -0.05    0.09
  -4   6  -1   -0.01    0.07
   5  -6   1   32.91    1.25
   5  -6   1   32.27    1.18
   5  -6   1   34.95    1.57
   5  -6   1   33.39    1.09
   5  -6   1   31.38    1.12
  -5  -6  -1   31.86    1.27
   5  -6   1   32.15    1.57
   5   6   1   31.96    1.50
  -5   6  -1   31.90    1.31
  -5   6  -1   34.20    1.15
  -5   6  -1   31.84    1.45
   5   6   1   33.67    1.27
  -5   6  -1   33.26    1.64
  -6  -6  -1    1.12    0.26
   6  -6   1    1.45    0.20
   6  -6   1    1.84    0.36
   6  -6   1    1.76    0.15
   6  -6   1    1.26    0.20
  -6   6  -1    1.12    0.30
  -6   6  -1    1.72    0.17
  -6   6  -1    1.42    0.19
   6   6   1    1.63    0.34
  -6   6  -1    1.07    0.35
   6   6   1    1.89    0.32
  -6   6  -1    1.47    0.34
   6   6   1    1.09    0.25
   7  -6   1   27.24    1.18
   7  -6   1   27.51    1.10
   7  -6   1   29.02    1.59
  -7  -6  -1   28.61    1.27
   7  -6   1   32.68    1.57
  -7   6  -1   28.06    1.41
   7   6   1   29.49    1.53
  -7   6  -1   28.23    1.04
   7   6   1   28.52    1.51
  -7   6  -1   27.58    1.61
  -7   6  -1   28.16    1.30
  -7   6  -1   28.71    1.06
   7   6   1   28.53    1.23
  -8  -6  -1   54.20    2.10
   8  -6   1   52.61    1.85
   8  -6   1   51.35    1.98
   8  -6   1   55.82    2.53
   8  -6   1   54.79    1.78
   8  -6   1   57.85    2.32
  -8   6  -1   52.43    2.27
   8   6   1   53.99    2.43
   8   6   1   53.69    2.05
   8   6   1   50.43    1.96
  -8   6  -1   53.69    1.81
  -8   6  -1   49.65    2.56
  -8   6  -1   54.21    2.16
   8   6   1   55.09    2.47
  -8   6  -1   55.30    1.80
   9  -6   1   24.83    1.05
   9  -6   1   24.36    0.96
   9  -6   1   30.16    1.58
   9  -6   1   26.15    1.63
  -9  -6  -1   25.76    1.27
  -9   6  -1   25.20    1.01
  -9   6  -1   25.53    1.03
   9   6   1   26.57    1.55
  -9   6  -1   25.46    1.31
   9   6   1   24.93    1.21
   9   6   1   25.22    1.20
   9   6   1   26.53    1.58
  -9   6  -1   25.65    1.35
  10  -6   1   48.72    2.52
 -10  -6  -1   55.57    2.17
  10  -6   1   51.86    2.31
  10  -6   1   49.90    1.70
  10  -6   1   50.67    1.82
 -10   6  -1   50.91    2.20
  10   6   1   51.09    2.44
  10   6   1   49.09    1.99
  10   6   1   50.11    2.05
  10   6   1   51.57    2.47
 -10   6  -1   50.85    2.15
  11  -6   1    4.57    0.40
  11  -6   1    3.61    0.32
 -11  -6  -1    3.90    0.62
  11   6   1    3.24    0.69
  11   6   1    4.33    0.48
  11   6   1    3.65    0.74
 -11   6  -1    3.29    0.61
  12  -6   1    0.05    0.39
  12  -6   1    0.83    0.29
  12  -6   1    0.57    0.27
 -12   6  -1    1.48    0.59
  12   6   1    0.63    0.39
  12   6   1    0.65    0.40
  13  -6   1   11.23    0.69
  13   6   1   10.59    1.18
  13   6   1   10.73    0.84
  13   6   1   10.06    1.15
 -13   6  -1   10.03    1.02
  14  -6   1    2.30    0.59
  14   6   1    2.57    0.67
  14   6   1    3.76    0.79
  14   6   1    2.80    0.72
  15   6   1   11.41    1.09
  15   6   1   10.92    1.47
 -15   6  -1   10.83    1.33
  15  -7  -1    1.26    0.77
  15  -7  -1    0.61    0.64
 -15   7   1    2.40    1.11
  15   7  -1    1.24    0.73
  14  -7  -1   66.23    2.89
  14  -7  -1   66.15    2.42
  14  -7  -1   61.98    3.15
 -14   7   1   69.09    2.95
  14   7  -1   65.94    2.73
  14   7  -1   66.82    3.12
  13  -7  -1    1.55    0.34
  13  -7  -1    1.72    0.50
  13  -7  -1    1.48    0.47
  13   7  -1    2.37    0.79
 -13   7   1    2.15    0.71
  12  -7  -1    5.59    0.49
  12  -7  -1    4.45    0.66
  12  -7  -1    5.91    0.44
  12   7  -1    6.09    1.14
  12   7  -1    5.44    0.59
 -12   7   1    5.71    0.75
  12   7  -1    6.47    0.83
  11  -7  -1    1.31    0.35
  11  -7  -1    1.25    0.27
  11  -7  -1    1.18    0.23
 -11   7   1    1.01    0.52
  11   7  -1    0.63    0.32
  11   7  -1    0.94    0.34
  11   7  -1    0.67    0.29
  10  -7  -1   35.53    1.95
  10  -7  -1   37.27    1.33
  10  -7  -1   35.88    1.68
  10  -7  -1   36.83    1.39
  10   7  -1   36.28    1.85
  10   7  -1   36.10    1.57
 -10   7   1   36.07    1.39
  10   7  -1   33.04    1.61
 -10   7   1   37.55    1.76
  10   7  -1   36.01    1.78
   9  -7  -1    0.36    0.22
   9  -7  -1    0.39    0.16
   9  -7  -1    0.34    0.26
   9   7  -1    0.21    0.24
  -9   7   1   -0.07    0.37
   9   7  -1    0.15    0.20
  -9   7   1    0.42    0.34
  -9   7   1    0.61    0.24
   8  -7  -1   24.11    0.96
   8  -7  -1   21.80    1.09
   8  -7  -1   23.80    1.19
   8  -7  -1   22.82    0.93
   8  -7  -1   23.98    1.20
   8  -7  -1   25.16    1.46
   8   7  -1   22.33    1.24
  -8   7   1   21.58    0.87
   8   7  -1   22.83    1.08
  -8   7   1   23.78    1.21
  -8   7   1   22.63    1.47
  -8   7   1   23.44    1.08
  -8   7   1   24.05    0.99
   8   7  -1   25.80    1.34
   8   7  -1   22.01    1.12
   7  -7  -1   97.76    3.40
   7  -7  -1  101.67    3.34
   7  -7  -1   99.80    3.10
   7  -7  -1   98.24    3.39
   7  -7  -1   99.93    3.68
  -7   7   1   99.30    3.44
  -7   7   1   96.60    3.04
   7   7  -1  100.24    3.41
  -7   7   1  104.20    3.17
  -7   7   1   99.51    3.31
   7   7  -1  104.51    3.56
  -7   7   1  104.23    3.92
   7   7  -1   97.22    3.23
   7   7  -1   99.97    3.51
   6  -7  -1    6.28    0.45
   6  -7  -1    7.03    0.40
   6  -7  -1    6.66    0.55
   6  -7  -1    6.54    0.34
  -6   7   1    6.81    0.47
  -6   7   1    6.24    0.34
  -6   7   1    6.59    0.52
   6   7  -1    6.79    0.44
  -6   7   1    5.38    0.60
   6   7  -1    7.03    0.46
   6   7  -1    7.43    0.57
   5  -7  -1  153.52    4.48
   5  -7  -1  154.64    4.97
   5  -7  -1  155.32    4.52
   5  -7  -1  155.16    4.72
   5   7  -1  154.58    4.59
  -5   7   1  160.56    4.79
   5   7  -1  148.83    4.89
  -5   7   1  150.80    4.69
   5   7  -1  146.96    4.96
  -5   7   1  149.78    4.48
  -5   7   1  158.03    5.40
   4  -7  -1  149.60    4.85
   4  -7  -1  151.82    4.49
   4  -7  -1  156.52    4.61
   4  -7  -1  152.82    4.46
   4   7  -1  154.93    4.64
  -4   7   1  158.18    4.98
   4   7  -1  147.36    4.54
  -4   7   1  153.73    4.66
   4   7  -1  155.71    4.67
  -4   7   1  156.55    4.54
  -4   7   1  156.50    4.50
  -4   7   1  146.99    4.62
   3  -7  -1   38.11    1.54
   3  -7  -1   39.10    1.25
   3  -7  -1   37.98    1.28
  -3  -7   1   38.81    1.26
   3  -7  -1   38.60    1.32
   3   7  -1   37.91    1.25
  -3   7   1   38.93    1.61
  -3   7   1   38.59    1.42
  -3   7   1   38.90    1.27
  -3   7   1   38.65    1.38
   3   7  -1   39.02    1.20
  -3   7   1   39.23    1.30
   3   7  -1   38.45    1.15
   3   7  -1   39.41    1.19
  -2  -7   1   83.15    2.55
   2  -7  -1   85.54    2.63
   2  -7  -1   89.02    2.63
   2  -7  -1   85.56    2.85
  -2  -7   1   90.18    2.52
  -2  -7   1   90.65    2.60
   2  -7  -1   92.48    2.66
  -2  -7   1   87.37    2.55
   2   7  -1   90.22    2.59
  -2   7   1   89.57    2.68
   2   7  -1   87.91    2.60
  -2   7   1   88.23    2.88
   2   7  -1   90.39    2.57
  -2   7   1   88.32    2.67
  -2   7   1   92.16    2.65
   2   7  -1   87.39    2.59
   1  -7  -1   91.83    2.69
  -1  -7   1   85.15    2.66
  -1  -7   1   91.71    2.68
   1  -7  -1   88.83    2.72
   1  -7  -1   90.26    2.86
   1  -7  -1   92.70    2.69
  -1  -7   1   88.77    2.65
  -1  -7   1   94.23    2.65
   1   7  -1   92.27    2.68
  -1   7   1   90.74    2.72
   1   7  -1   92.63    2.68
  -1   7   1   91.80    2.67
   1   7  -1   90.07    2.64
  -1   7   1   93.51    2.87
   1   7  -1   90.27    2.68
  -1   7   1   96.10    2.70
   1   7  -1   91.11    2.66
   0  -7   1    6.27    0.32
   0  -7   1    5.37    0.30
   0  -7   1    5.81    0.29
   0  -7  -1    6.12    0.30
   0  -7  -1    6.40    0.27
   0  -7   1    6.34    0.28
   0  -7  -1    5.56    0.41
   0  -7  -1    6.30    0.28
   0   7  -1    5.50    0.31
   0   7  -1    5.83    0.32
   0   7   1    6.43    0.30
   0   7   1    6.02    0.31
   0   7  -1    6.01    0.28
   1  -7   1  121.13    3.85
   1  -7   1  122.11    3.74
  -1  -7  -1  134.18    3.74
   1  -7   1  135.73    3.96
  -1  -7  -1  131.03    3.70
   1  -7   1  128.19    3.73
   1  -7   1  130.53    3.95
  -1   7  -1  133.78    3.99
  -1   7  -1  120.06    3.76
   1   7   1  123.67    3.80
  -1   7  -1  130.32    3.77
  -1   7  -1  142.89    4.05
   1   7   1  128.84    3.70
   1   7   1  126.74    3.88
   1   7   1  131.48    3.72
   2  -7   1    4.36    0.34
  -2  -7  -1    4.66    0.19
   2   7   1    4.01    0.22
  -2   7  -1    4.65    0.39
  -2   7  -1    4.73    0.25
   2   7   1    3.79    0.20
   2   7   1    4.10    0.25
   3  -7   1  109.71    3.17
   3  -7   1  103.63    3.20
   3  -7   1  109.04    3.62
   3  -7   1  109.87    3.27
   3  -7   1  107.44    3.54
  -3   7  -1  104.68    3.18
  -3   7  -1  109.92    3.24
   3   7   1  113.68    3.27
  -3   7  -1  105.57    3.17
  -3   7  -1  111.51    3.57
  -3   7  -1  108.64    3.31
   4  -7   1   29.53    1.10
   4  -7   1   28.77    1.03
   4  -7   1   29.88    1.44
   4  -7   1   31.13    1.48
  -4   7  -1   29.45    1.34
  -4   7  -1   31.33    1.49
  -4   7  -1   30.65    1.18
   4   7   1   30.62    1.12
  -4   7  -1   29.51    1.01
  -4   7  -1   30.27    1.07
  -5  -7  -1   51.25    1.81
   5  -7   1   51.12    1.61
   5  -7   1   52.74    2.10
   5  -7   1   51.92    2.17
   5  -7   1   49.62    1.70
  -5   7  -1   50.15    1.85
  -5   7  -1   51.94    1.69
   5   7   1   52.13    1.80
   5   7   1   49.91    2.08
  -5   7  -1   51.30    2.26
  -5   7  -1   49.79    2.07
  -6  -7  -1   32.07    1.31
   6  -7   1   31.31    1.64
   6  -7   1   34.00    1.61
   6  -7   1   31.08    1.18
   6  -7   1   32.39    1.09
  -6   7  -1   30.89    1.14
   6   7   1   32.56    1.59
  -6   7  -1   32.36    1.37
  -6   7  -1   32.25    1.69
  -6   7  -1   32.72    1.16
  -6   7  -1   30.89    1.47
   6   7   1   32.07    1.29
   7  -7   1    6.88    0.45
  -7  -7  -1    7.81    0.53
   7  -7   1    6.34    0.45
   7  -7   1    7.15    0.38
   7   7   1    7.10    0.64
  -7   7  -1    6.13    0.39
  -7   7  -1    6.74    0.61
  -7   7  -1    6.24    0.69
  -7   7  -1    6.58    0.38
   7   7   1    7.91    0.66
  -7   7  -1    7.10    0.52
   7   7   1    7.17    0.46
   7   7   1    6.84    0.48
   8  -7   1   51.88    2.43
   8  -7   1   48.61    1.76
   8  -7   1   46.78    1.87
   8  -7   1   48.97    1.64
   8  -7   1   55.78    2.27
  -8  -7  -1   53.31    2.01
   8   7   1   52.36    2.35
  -8   7  -1   50.11    1.71
   8   7   1   50.24    2.34
   8   7   1   47.84    1.86
  -8   7  -1   49.41    1.73
   8   7   1   50.35    1.94
  -8   7  -1   49.53    2.04
  -8   7  -1   46.62    2.44
   9  -7   1    1.83    0.31
   9  -7   1    1.74    0.23
   9  -7   1    2.63    0.52
  -9  -7  -1    2.64    0.43
  -9   7  -1    2.25    0.31
   9   7   1    2.50    0.46
  -9   7  -1    2.32    0.42
  -9   7  -1    2.48    0.55
   9   7   1    2.37    0.56
  -9   7  -1    1.52    0.35
   9   7   1    2.36    0.52
   9   7   1    1.89    0.34
  10  -7   1   41.16    1.97
  10  -7   1   36.42    1.34
  10  -7   1   39.48    1.47
  10  -7   1   37.93    2.11
 -10  -7  -1   40.78    1.75
 -10   7  -1   35.91    1.54
  10   7   1   37.74    2.00
  10   7   1   38.55    2.06
  10   7   1   35.02    1.62
 -10   7  -1   38.26    1.81
  10   7   1   38.30    1.61
 -10   7  -1   37.85    1.80
  11  -7   1    2.94    0.36
  11  -7   1    2.26    0.29
 -11   7  -1    2.84    0.61
  11   7   1    2.04    0.65
  11   7   1    2.34    0.43
  11   7   1    2.82    0.73
  12  -7   1    0.93    0.28
  12  -7   1    0.42    0.28
 -12   7  -1    0.71    0.63
  12   7   1    0.31    0.40
  13  -7   1    0.45    0.34
 -13   7  -1    0.75    1.01
  13   7   1    0.58    0.49
  13   7   1    0.45    0.49
  13   7   1    0.75    0.45
  14  -7   1   17.65    0.95
  14  -7   1   13.80    1.15
  14   7   1   16.58    1.52
  14   7   1   16.96    1.60
 -14   7  -1   17.24    1.27
  14   7   1   17.53    1.14
  15  -8  -1   18.92    1.66
  15  -8  -1   17.85    1.38
  15   8  -1   20.01    1.68
  15   8  -1   21.76    1.34
  14  -8  -1    8.21    0.73
  14  -8  -1    7.28    1.10
  14  -8  -1    8.14    0.89
  14   8  -1    9.90    1.20
 -14   8   1    9.31    1.05
  14   8  -1    9.92    0.87
  13  -8  -1   18.66    1.50
  13  -8  -1   18.78    1.26
  13  -8  -1   20.47    1.03
  13   8  -1   22.04    1.55
 -13   8   1   19.98    1.35
  13   8  -1   21.97    1.20
  13   8  -1   22.03    1.42
  12  -8  -1    1.94    0.44
  12  -8  -1    2.00    0.38
  12  -8  -1    1.72    0.39
  12   8  -1    2.07    0.68
  12   8  -1    2.77    0.78
 -12   8   1    3.37    0.73
  11  -8  -1    1.76    0.45
  11  -8  -1    1.46    0.31
  11  -8  -1    1.82    0.30
  11   8  -1    1.96    0.43
 -11   8   1    1.96    0.50
  11   8  -1    1.30    0.35
  11   8  -1    1.37    0.37
  10  -8  -1    4.40    0.63
  10  -8  -1    3.21    0.28
  10  -8  -1    4.10    0.45
  10   8  -1    3.81    0.40
  10   8  -1    3.79    0.53
 -10   8   1    3.42    0.42
  10   8  -1    4.23    0.64
   9  -8  -1   25.40    1.30
   9  -8  -1   25.33    1.16
   9  -8  -1   24.48    0.99
   9  -8  -1   25.67    1.55
   9  -8  -1   25.92    1.05
   9   8  -1   24.04    1.36
  -9   8   1   25.36    1.31
  -9   8   1   23.57    0.96
   9   8  -1   26.96    1.45
   9   8  -1   23.18    1.21
  -9   8   1   23.55    1.58
  -9   8   1   25.18    1.07
   9   8  -1   24.83    1.17
  -9   8   1   25.02    1.15
   8  -8  -1   12.39    0.59
   8  -8  -1   11.38    0.76
   8  -8  -1   12.24    0.64
   8  -8  -1   13.99    1.06
   8  -8  -1   11.55    0.68
   8  -8  -1   10.95    0.87
  -8   8   1   10.44    0.53
  -8   8   1   10.84    0.95
   8   8  -1   10.81    0.71
  -8   8   1   11.99    0.62
  -8   8   1   12.91    0.79
  -8   8   1   11.30    0.70
   8   8  -1   12.08    0.84
   8   8  -1   10.91    0.73
   8   8  -1   13.04    0.88
   7  -8  -1   12.64    0.61
   7  -8  -1   12.04    0.68
   7  -8  -1   13.74    0.63
   7  -8  -1   13.61    0.79
  -7   8   1   13.25    0.63
   7   8  -1   12.35    0.73
  -7   8   1   11.89    0.55
   7   8  -1   14.37    0.88
  -7   8   1   11.09    0.91
  -7   8   1   13.27    0.76
   7   8  -1   12.10    0.67
   7   8  -1   11.97    0.81
  -7   8   1   11.13    0.68
   6  -8  -1    4.34    0.27
   6  -8  -1    4.67    0.34
   6  -8  -1    4.14    0.35
   6   8  -1    4.48    0.39
   6   8  -1    4.72    0.36
  -6   8   1    3.78    0.40
  -6   8   1    4.22    0.27
   6   8  -1    4.26    0.47
   5  -8  -1    7.21    0.68
   5  -8  -1    6.43    0.33
   5  -8  -1    7.20    0.39
   5   8  -1    5.69    0.40
   5   8  -1    5.52    0.59
  -5   8   1    6.46    0.33
  -5   8   1    5.59    0.43
  -5   8   1    5.86    0.53
  -5   8   1    5.77    0.36
  -5   8   1    6.55    0.46
  -5   8   1    6.14    0.35
   4  -8  -1    1.34    0.14
   4  -8  -1    1.36    0.16
  -4   8   1    1.52    0.28
  -4   8   1    1.12    0.16
  -4   8   1    1.31    0.20
  -4   8   1    1.67    0.17
   4   8  -1    1.31    0.19
   3  -8  -1   35.24    1.32
   3  -8  -1   33.95    1.19
  -3  -8   1   35.04    1.14
   3  -8  -1   34.86    1.19
   3  -8  -1   35.25    1.16
   3  -8  -1   33.72    1.44
   3   8  -1   34.98    1.10
  -3   8   1   34.73    1.27
  -3   8   1   33.41    1.33
   3   8  -1   35.19    1.10
   3   8  -1   34.21    1.14
  -3   8   1   35.34    1.21
  -3   8   1   35.94    1.52
   3   8  -1   35.21    1.06
  -3   8   1   35.53    1.18
   2  -8  -1  333.89   10.01
  -2   8   1  349.63    9.83
  -2   8   1  355.30    9.81
  -1  -8   1   46.57    1.39
  -1  -8   1   44.92    1.41
   1  -8  -1   40.90    1.62
   1  -8  -1   45.58    1.41
   1  -8  -1   46.41    1.46
  -1  -8   1   45.33    1.38
   1  -8  -1   46.36    1.42
  -1  -8   1   43.31    1.42
   1  -8  -1   43.16    1.42
   1   8  -1   44.76    1.43
   1   8  -1   44.97    1.41
  -1   8   1   45.20    1.45
   1   8  -1   45.45    1.39
   1   8  -1   46.35    1.42
  -1   8   1   46.64    1.62
  -1   8   1   46.64    1.44
  -1   8   1   46.15    1.40
   1   8  -1   45.24    1.37
   0  -8   1   16.91    0.66
   0  -8   1   19.17    0.73
   0  -8  -1   17.67    0.60
   0  -8   1   15.31    0.63
   0  -8  -1   16.15    0.77
   0  -8   1   17.23    0.63
   0  -8   1   17.68    0.62
   0  -8  -1   17.89    0.62
   0  -8  -1   17.00    0.65
   0   8  -1   17.05    0.63
   0   8  -1   15.37    0.65
   0   8  -1   19.78    0.79
   0   8   1   18.01    0.64
   0   8   1   16.63    0.66
   0   8  -1   16.92    0.67
   0   8   1   18.51    0.77
  -1  -8  -1   60.27    1.80
   1  -8   1   58.48    1.83
   1  -8   1   56.41    1.84
   1  -8   1   60.58    1.89
   1  -8   1   62.35    2.04
  -1  -8  -1   60.08    1.77
  -1  -8  -1   61.40    1.84
  -1   8  -1   58.84    1.91
   1   8   1   60.61    1.84
   1   8   1   59.08    1.80
  -1   8  -1   61.00    1.91
  -1   8  -1   59.20    1.82
  -1   8  -1   63.22    2.09
  -1   8  -1   67.32    2.17
   1   8   1   58.03    1.97
   1   8   1   61.87    1.83
   2  -8   1  435.65   12.95
  -2   8  -1  485.03   13.37
  -2   8  -1  461.38   12.99
   3  -8   1    9.39    0.47
   3  -8   1    9.97    0.70
   3  -8   1    8.84    0.88
   3  -8   1    8.89    0.43
  -3   8  -1    9.25    0.67
   3   8   1    9.01    0.35
  -3   8  -1    9.62    0.41
   3   8   1    9.47    0.38
   3   8   1    9.61    0.32
   3   8   1    9.00    0.43
  -3   8  -1    9.37    0.42
   4  -8   1   56.81    1.88
   4  -8   1   58.36    2.28
   4  -8   1   58.61    2.20
   4  -8   1   58.04    1.79
   4  -8   1   53.08    1.81
  -4   8  -1   59.93    2.38
  -4   8  -1   57.27    2.19
  -4   8  -1   57.31    1.85
   4   8   1   58.34    1.91
  -4   8  -1   58.31    1.98
  -4   8  -1   56.45    1.80
   5  -8   1  131.80    4.35
   5  -8   1  130.86    3.90
   5  -8   1  131.99    4.55
   5  -8   1  129.94    4.01
  -5   8  -1  125.21    3.92
   5   8   1  138.36    4.12
  -5   8  -1  139.41    4.73
  -5   8  -1  132.25    4.19
  -5   8  -1  139.60    4.73
   5   8   1  131.54    4.49
  -5   8  -1  134.08    4.00
   6  -8   1  110.67    3.40
   6  -8   1  113.92    3.50
   6  -8   1  114.74    4.12
   6  -8   1  113.18    3.88
  -6   8  -1  112.12    3.92
  -6   8  -1  116.67    3.50
   6   8   1  110.36    3.50
  -6   8  -1  116.82    4.28
   6   8   1  111.70    4.03
  -6   8  -1  113.36    3.74
   6   8   1  117.57    3.66
   7  -8   1    8.21    0.43
   7  -8   1    8.11    0.49
  -7  -8  -1    8.45    0.57
  -7   8  -1    6.83    0.75
   7   8   1    8.28    0.71
   7   8   1    8.54    0.71
  -7   8  -1    8.08    0.44
   7   8   1    9.37    0.73
  -7   8  -1    8.11    0.67
   7   8   1    7.75    0.50
  -7   8  -1    7.71    0.45
  -7   8  -1    8.68    0.60
   8  -8   1    0.71    0.22
   8  -8   1    0.66    0.17
  -8   8  -1    1.10    0.23
   8   8   1    1.14    0.31
  -8   8  -1    0.73    0.24
  -8   8  -1    0.48    0.29
  -8   8  -1    0.51    0.25
   8   8   1    0.59    0.22
   9  -8   1   73.68    2.37
   9  -8   1   71.12    3.20
   9  -8   1   77.14    2.96
   9  -8   1   73.15    2.48
   9   8   1   75.97    3.20
  -9   8  -1   74.82    2.87
  -9   8  -1   72.96    2.46
   9   8   1   75.27    2.62
   9   8   1   77.37    3.21
   9   8   1   72.91    2.69
  -9   8  -1   71.21    2.89
  -9   8  -1   73.38    3.42
  -9   8  -1   76.71    2.47
  10  -8   1   68.61    2.34
  10  -8   1   65.23    3.08
  10  -8   1   69.12    2.79
  10  -8   1   67.16    2.23
 -10   8  -1   69.42    2.32
  10   8   1   72.18    3.07
  10   8   1   67.07    2.59
  10   8   1   71.63    3.11
 -10   8  -1   68.24    2.76
 -10   8  -1   67.89    2.76
  10   8   1   67.44    2.49
  11  -8   1   14.58    1.42
  11  -8   1   18.36    0.87
  11  -8   1   16.64    0.77
  11  -8   1   20.70    1.37
  11   8   1   17.75    1.31
 -11   8  -1   16.15    1.13
  11   8   1   17.08    0.98
 -11   8  -1   19.85    1.21
  11   8   1   17.18    1.32
  12  -8   1   10.30    0.84
  12  -8   1   10.20    0.67
  12  -8   1   10.51    0.62
 -12   8  -1   10.10    0.89
  12   8   1   10.50    1.07
  12   8   1   10.85    1.11
  12   8   1   10.63    0.77
  13  -8   1    2.51    0.49
  13  -8   1    2.33    0.67
  13   8   1    2.68    0.64
  13   8   1    3.46    0.92
  13   8   1    3.37    1.06
  14  -8   1   21.03    1.80
  14  -8   1   24.72    1.51
  14  -8   1   27.82    1.32
 -14   8  -1   25.83    1.60
  14   8   1   25.58    1.88
  14   8   1   26.32    1.44
  14   8   1   27.11    1.92
  14  -9  -1   37.63    2.33
  14  -9  -1   39.46    2.06
  14  -9  -1   38.26    1.84
 -14   9   1   41.11    2.08
  14   9  -1   44.77    2.37
  14   9  -1   42.24    1.91
  13  -9  -1    6.14    0.75
  13  -9  -1    6.98    0.62
  13   9  -1    7.64    1.04
  13   9  -1    7.77    0.74
  13   9  -1    7.46    0.98
 -13   9   1    7.56    0.94
  12  -9  -1   22.70    1.04
  12  -9  -1   19.98    0.94
  12  -9  -1   18.85    1.48
  12  -9  -1   19.47    1.24
  12   9  -1   22.61    1.17
  12   9  -1   21.91    1.41
  12   9  -1   22.70    1.48
 -12   9   1   22.39    1.32
  11  -9  -1    0.27    0.32
  11  -9  -1    0.61    0.23
  11  -9  -1    0.52    0.23
  11   9  -1    0.46    0.32
  11   9  -1    0.44    0.32
  11   9  -1    0.55    0.31
  10  -9  -1  208.33    7.31
  10  -9  -1  210.25    6.42
  10  -9  -1  213.49    6.51
  10  -9  -1  212.50    6.98
  10   9  -1  224.01    7.24
  10   9  -1  222.02    7.16
 -10   9   1  221.51    6.61
  10   9  -1  225.07    7.29
 -10   9   1  226.01    7.14
  10   9  -1  211.58    6.72
   9  -9  -1  147.95    5.03
   9  -9  -1  148.78    5.37
   9  -9  -1  148.02    4.57
   9  -9  -1  149.60    4.63
  -9   9   1  151.80    5.73
  -9   9   1  140.48    5.00
   9   9  -1  155.21    5.26
   9   9  -1  160.64    5.24
   9   9  -1  151.82    5.00
  -9   9   1  154.96    5.14
   9   9  -1  150.01    4.80
  -9   9   1  157.77    4.74
   8  -9  -1    0.37    0.19
   8  -9  -1    0.10    0.14
   8  -9  -1    0.36    0.27
   8  -9  -1    0.65    0.22
  -8   9   1    0.25    0.17
   8   9  -1    0.36    0.31
  -8   9   1    0.26    0.22
  -8   9   1    0.54    0.33
   8   9  -1    0.00    0.21
  -8   9   1   -0.10    0.29
   7  -9  -1    3.55    0.38
   7  -9  -1    3.62    0.30
   7  -9  -1    3.06    0.26
   7   9  -1    4.12    0.46
  -7   9   1    4.03    0.37
   7   9  -1    3.01    0.38
   7   9  -1    3.91    0.35
  -7   9   1    3.45    0.38
   6  -9  -1    0.59    0.19
   6  -9  -1    0.71    0.13
   6  -9  -1    0.62    0.16
   6  -9  -1    0.99    0.19
  -6   9   1    0.75    0.19
   6   9  -1    0.91    0.29
  -6   9   1    0.81    0.23
  -6   9   1    0.57    0.14
   6   9  -1    0.91    0.23
   6   9  -1    0.85    0.21
   5  -9  -1   15.75    1.01
   5  -9  -1   14.92    0.66
   5  -9  -1   14.98    0.71
   5  -9  -1   14.80    0.61
  -5   9   1   16.11    0.83
  -5   9   1   15.41    0.68
   5   9  -1   13.44    0.82
  -5   9   1   15.58    0.67
  -5   9   1   15.06    0.78
  -5   9   1   14.50    0.95
   5   9  -1   14.55    0.67
  -5   9   1   14.15    0.61
   4  -9  -1    0.16    0.11
   4  -9  -1    0.37    0.26
   4  -9  -1    0.47    0.11
   4  -9  -1    0.29    0.09
  -4   9   1    0.12    0.15
   4   9  -1    0.48    0.15
  -4   9   1    0.11    0.13
  -4   9   1    0.11    0.12
  -4   9   1    0.18    0.12
   3  -9  -1   91.59    3.17
  -3  -9   1   96.87    2.85
   3  -9  -1   95.98    2.90
   3  -9  -1   97.96    2.88
   3  -9  -1   96.73    2.92
  -3   9   1   94.77    3.06
   3   9  -1   96.90    2.83
   3   9  -1   96.00    2.78
  -3   9   1   97.79    3.00
   3   9  -1   96.34    2.82
  -3   9   1   96.34    2.94
   3   9  -1   95.94    2.85
   2  -9  -1    3.40    0.21
   2  -9  -1    3.08    0.21
   2  -9  -1    4.32    0.47
  -2  -9   1    3.79    0.19
  -2  -9   1    3.17    0.18
   2   9  -1    3.03    0.19
   2   9  -1    3.93    0.21
  -2   9   1    3.20    0.35
   1  -9  -1    0.58    0.22
  -1  -9   1    0.67    0.13
   1  -9  -1    0.96    0.12
  -1  -9   1    1.01    0.17
  -1   9   1    0.96    0.13
   1   9  -1    0.64    0.12
  -1   9   1    1.03    0.14
   0  -9  -1    0.03    0.17
   0  -9  -1    0.03    0.07
   0  -9   1   -0.12    0.14
   0  -9   1    0.06    0.07
   0  -9  -1    0.20    0.08
   0   9  -1    0.01    0.10
   0   9  -1   -0.09    0.10
   0   9   1    0.16    0.08
   0   9  -1    0.04    0.12
   0   9   1    0.07    0.14
   0   9   1   -0.09    0.12
   1  -9   1    5.69    0.33
   1  -9   1    7.00    0.32
  -1  -9  -1    5.94    0.26
  -1  -9  -1    5.97    0.28
  -1  -9  -1    5.98    0.31
   1  -9   1    5.71    0.37
  -1   9  -1    6.45    0.33
  -1   9  -1    6.25    0.32
   1   9   1    6.32    0.33
   1   9   1    5.89    0.29
   1   9   1    7.17    0.31
  -1   9  -1    7.01    0.46
  -1   9  -1    5.80    0.35
   2  -9   1   55.25    2.02
  -2  -9  -1   54.89    1.65
   2  -9   1   52.35    1.73
   2  -9   1   57.15    1.71
   2  -9   1   49.96    1.95
   2  -9   1   55.15    1.76
  -2  -9  -1   53.59    1.60
  -2   9  -1   56.04    1.70
  -2   9  -1   55.46    2.05
   2   9   1   53.55    1.66
   2   9   1   55.85    1.63
   2   9   1   53.99    1.67
  -2   9  -1   57.86    2.08
  -2   9  -1   54.72    1.74
   3  -9   1    5.80    0.36
   3  -9   1    5.03    0.71
   3  -9   1    5.71    0.34
   3  -9   1    6.45    0.58
  -3   9  -1    6.51    0.35
  -3   9  -1    5.83    0.36
  -3   9  -1    6.14    0.52
   3   9   1    5.51    0.24
   3   9   1    6.29    0.29
  -3   9  -1    6.08    0.31
   3   9   1    5.62    0.25
   3   9   1    5.68    0.31
   4  -9   1    6.70    0.80
   4  -9   1    6.08    0.38
   4  -9   1    6.84    0.33
   4  -9   1    6.58    0.37
   4  -9   1    6.90    0.65
   4   9   1    6.61    0.39
  -4   9  -1    6.39    0.35
  -4   9  -1    6.67    0.35
  -4   9  -1    5.68    0.85
  -4   9  -1    6.63    0.43
   5  -9   1    9.61    0.78
   5  -9   1   10.15    0.96
   5  -9   1    8.68    0.49
   5   9   1    8.96    0.51
  -5   9  -1    8.75    0.73
  -5   9  -1    9.65    0.45
   5   9   1    8.37    0.46
  -5   9  -1    8.47    0.45
  -5   9  -1    9.73    0.57
  -5   9  -1    9.23    0.66
   6  -9   1    2.72    0.20
  -6   9  -1    2.48    0.23
   6   9   1    2.51    0.28
  -6   9  -1    2.82    0.30
  -6   9  -1    2.93    0.39
   6   9   1    2.31    0.30
   6   9   1    2.55    0.37
   7   9   1    0.40    0.17
  -7   9  -1    0.08    0.24
  -7   9  -1    0.26    0.18
   7   9   1    0.37    0.27
   8  -9   1   16.72    1.30
   8  -9   1   14.83    1.13
   8  -9   1   14.43    0.64
   8  -9   1   14.95    0.74
  -8   9  -1   13.54    0.68
   8   9   1   15.08    1.09
  -8   9  -1   14.17    0.87
  -8   9  -1   14.04    0.95
   8   9   1   16.02    1.10
  -8   9  -1   13.44    1.12
   8   9   1   15.03    0.81
  -8   9  -1   14.12    0.68
   8   9   1   14.83    0.78
   9  -9   1    1.44    0.28
   9  -9   1    1.79    0.50
   9  -9   1    1.12    0.22
  -9   9  -1    1.78    0.31
  -9   9  -1    1.94    0.44
  -9   9  -1    0.86    0.33
  -9   9  -1    0.93    0.28
  -9   9  -1    0.85    0.42
  10  -9   1   34.51    2.05
  10  -9   1   40.92    1.93
  10  -9   1   37.21    1.46
  10  -9   1   35.03    1.33
  10   9   1   37.46    1.55
 -10   9  -1   36.22    1.79
  10   9   1   39.05    2.02
 -10   9  -1   36.39    1.75
 -10   9  -1   36.79    1.44
  10   9   1   37.88    2.03
  10   9   1   34.15    1.60
  11  -9   1    0.69    0.23
  11  -9   1    0.48    0.24
 -11   9  -1    0.48    0.39
 -11   9  -1   -0.09    0.50
  11   9   1    0.17    0.32
  11   9   1    0.20    0.36
  12  -9   1    0.19    0.41
  12  -9   1    0.78    0.30
 -12   9  -1   -0.45    0.62
  12   9   1    0.65    0.38
  12   9   1    0.20    0.42
  12   9   1    0.45    0.44
  13  -9   1    1.73    0.39
  13  -9   1    1.03    0.48
  13   9   1    2.97    0.66
  13   9   1    1.89    0.54
  13   9   1    1.97    0.86
 -13   9  -1    1.59    0.80
  14  -9   1   17.29    1.27
  14  -9   1   19.66    1.09
  14   9   1   20.20    1.21
  14   9   1   18.95    1.60
 -14   9  -1   17.80    1.34
  14   9   1   20.52    1.70
  14 -10  -1   -0.21    0.44
  14  10  -1    1.23    0.58
 -14  10   1   -0.17    0.90
  14  10  -1    0.47    0.67
  13 -10  -1    3.94    0.55
  13  10  -1    3.63    0.86
 -13  10   1    3.99    0.80
  13  10  -1    4.65    0.67
  13  10  -1    3.82    1.00
  12 -10  -1   11.99    0.93
  12 -10  -1   11.97    0.73
  12  10  -1   13.39    1.11
 -12  10   1   10.83    0.94
  12  10  -1   12.90    1.14
  12  10  -1   12.21    0.85
  11 -10  -1   29.95    1.26
  11 -10  -1   27.86    1.15
  11 -10  -1   28.12    1.50
 -11  10   1   30.03    1.59
  11  10  -1   30.17    1.37
  11  10  -1   30.87    1.70
 -11  10   1   28.67    1.29
  11  10  -1   31.24    1.71
  10 -10  -1   47.66    1.75
  10 -10  -1   48.08    2.08
  10 -10  -1   44.61    1.66
  10 -10  -1   45.39    2.31
  10  10  -1   46.66    1.87
  10  10  -1   49.97    2.22
  10  10  -1   48.39    2.23
 -10  10   1   46.07    1.78
 -10  10   1   48.11    2.11
   9 -10  -1    4.65    0.65
   9 -10  -1    5.55    0.40
   9  10  -1    4.34    0.56
   9  10  -1    4.14    0.54
  -9  10   1    4.17    0.42
   9  10  -1    5.44    0.43
   8 -10  -1   13.26    0.78
   8 -10  -1   14.71    0.74
   8 -10  -1   15.16    0.68
   8 -10  -1   15.36    0.90
   8 -10  -1   15.91    1.16
  -8  10   1   14.07    0.98
   8  10  -1   15.12    0.88
   8  10  -1   14.64    0.97
   8  10  -1   16.48    0.99
  -8  10   1   15.30    0.78
  -8  10   1   14.01    1.13
  -8  10   1   15.35    0.92
   8  10  -1   14.86    0.79
   7 -10  -1   57.72    2.47
   7 -10  -1   56.54    2.19
   7 -10  -1   56.98    1.94
   7 -10  -1   56.61    2.07
   7 -10  -1   57.20    1.90
   7  10  -1   55.58    2.12
  -7  10   1   59.06    2.23
  -7  10   1   54.32    2.12
  -7  10   1   55.89    2.58
   7  10  -1   59.60    2.28
   7  10  -1   56.29    1.98
  -7  10   1   53.68    1.87
   6 -10  -1   18.04    0.78
   6 -10  -1   17.28    0.83
   6 -10  -1   18.28    0.75
   6 -10  -1   19.56    1.19
  -6  10   1   17.81    1.14
  -6  10   1   17.78    0.94
  -6  10   1   17.96    0.82
  -6  10   1   15.97    0.71
   6  10  -1   17.94    0.89
   6  10  -1   18.35    0.97
   6  10  -1   17.72    0.79
  -6  10   1   17.52    0.92
   5 -10  -1    0.74    0.14
   5 -10  -1    1.05    0.15
   5 -10  -1    0.97    0.18
   5 -10  -1    1.43    0.45
  -5  10   1    0.86    0.19
  -5  10   1    0.72    0.16
   5  10  -1    0.88    0.23
  -5  10   1    1.16    0.19
  -5  10   1    0.79    0.19
   5  10  -1    0.99    0.23
   4 -10  -1   15.46    0.96
   4 -10  -1   15.92    0.63
   4 -10  -1   15.09    0.63
   4 -10  -1   14.76    0.66
  -4  10   1   16.12    0.92
  -4  10   1   15.20    0.68
  -4  10   1   15.04    1.00
  -4  10   1   14.74    0.74
  -4  10   1   14.01    0.63
   4  10  -1   15.20    0.52
   4  10  -1   16.00    0.58
   4  10  -1   15.01    0.55
   4  10  -1   14.37    0.63
  -4  10   1   15.29    0.66
   3 -10  -1   26.53    0.95
   3 -10  -1   24.12    1.17
   3 -10  -1   24.71    0.89
   3 -10  -1   25.71    0.91
  -3  10   1   24.28    0.94
  -3  10   1   24.90    0.99
  -3  10   1   24.36    1.09
   3  10  -1   25.16    0.82
  -3  10   1   24.99    0.92
   3  10  -1   25.02    0.85
  -3  10   1   25.86    1.23
   3  10  -1   24.41    0.85
   3  10  -1   24.34    0.83
  -2 -10   1  171.80    4.96
  -2 -10   1  172.59    4.92
   2 -10  -1  174.07    5.02
   2 -10  -1  173.96    5.01
   2 -10  -1  164.94    5.24
   2  10  -1  172.87    4.99
   2  10  -1  171.73    4.98
  -2  10   1  173.73    5.05
   2  10  -1  174.11    4.96
  -2  10   1  172.66    5.06
  -2  10   1  182.06    5.58
   2  10  -1  170.55    4.95
   1 -10  -1   73.85    2.20
   1 -10  -1   73.84    2.19
   1 -10  -1   73.79    2.24
  -1 -10   1   72.26    2.15
  -1 -10   1   71.58    2.17
  -1 -10   1   69.15    2.24
  -1 -10   1   72.43    2.20
   1 -10  -1   69.14    2.41
  -1  10   1   70.85    2.27
   1  10  -1   70.99    2.24
   1  10  -1   74.05    2.21
   1  10  -1   75.36    2.21
  -1  10   1   76.21    2.24
  -1  10   1   73.46    2.42
   1  10  -1   70.26    2.18
   0 -10  -1    1.37    0.22
   0 -10  -1    1.60    0.14
   0  10   1    1.23    0.20
   0  10   1    1.83    0.25
   0  10   1    1.40    0.14
   0  10   1    1.59    0.21
   0  10  -1    1.74    0.18
   1 -10   1  276.32    7.93
   1 -10   1  273.68    8.13
  -1 -10  -1  272.55    7.94
   1 -10   1  282.64    7.97
  -1 -10  -1  281.49    7.87
   1  10   1  271.79    7.91
  -1  10  -1  279.21    7.96
  -1  10  -1  284.05    8.22
   1  10   1  285.02    7.91
  -1  10  -1  287.09    8.01
  -1  10  -1  278.07    7.90
   1  10   1  273.81    8.08
  -1  10  -1  278.03    8.24
   2 -10   1  173.78    5.05
   2 -10   1  170.31    5.31
   2 -10   1  165.50    5.01
  -2 -10  -1  178.63    4.95
   2  10   1  166.67    4.91
   2  10   1  174.36    4.97
  -2  10  -1  176.80    5.42
  -2  10  -1  179.51    5.41
  -2  10  -1  167.83    4.98
   2  10   1  172.99    4.95
   3 -10   1   32.43    1.06
   3 -10   1   31.06    1.10
   3 -10   1   29.11    1.36
   3 -10   1   30.69    1.43
   3 -10   1   30.61    1.13
  -3  10  -1   31.34    1.11
   3  10   1   31.45    1.10
  -3  10  -1   32.39    1.10
   3  10   1   30.60    1.00
   3  10   1   32.58    1.03
   3  10   1   30.27    0.96
  -3  10  -1   32.78    1.08
  -3  10  -1   31.11    1.45
   4 -10   1    2.94    0.27
   4 -10   1    4.06    0.53
   4 -10   1    2.95    0.21
   4  10   1    2.68    0.16
  -4  10  -1    2.88    0.41
  -4  10  -1    3.66    0.49
  -4  10  -1    3.48    0.29
  -4  10  -1    3.54    0.25
   4  10   1    3.72    0.27
   5 -10   1   38.61    1.83
   5 -10   1   41.62    1.36
   5 -10   1   41.06    1.44
   5 -10   1   38.81    1.76
  -5  10  -1   40.76    1.58
  -5  10  -1   41.36    1.96
   5  10   1   40.68    1.49
  -5  10  -1   38.43    1.75
  -5  10  -1   40.46    1.42
  -5  10  -1   41.97    1.38
   5  10   1   37.33    1.36
   6 -10   1  162.62    4.74
   6 -10   1  160.17    5.21
   6 -10   1  157.00    5.44
   6 -10   1  161.56    4.85
   6  10   1  155.63    4.78
   6  10   1  159.95    5.43
   6  10   1  169.53    5.00
  -6  10  -1  155.51    4.77
  -6  10  -1  161.12    5.08
  -6  10  -1  159.41    5.33
  -6  10  -1  164.65    5.71
  -6  10  -1  163.55    4.85
   7 -10   1   48.05    1.71
   7 -10   1   46.69    2.23
   7 -10   1   49.94    2.18
   7 -10   1   49.02    1.61
  -7  10  -1   47.52    1.69
   7  10   1   48.61    1.85
  -7  10  -1   48.79    1.94
  -7  10  -1   46.50    2.34
   7  10   1   46.68    1.68
   7  10   1   47.29    2.17
   8 -10   1    4.69    0.39
   8 -10   1    3.86    0.29
  -8  10  -1    3.86    0.36
   8  10   1    4.93    0.57
  -8  10  -1    4.96    0.46
   8  10   1    4.42    0.59
   8  10   1    4.00    0.46
  -8  10  -1    4.23    0.56
   8  10   1    3.89    0.38
  -8  10  -1    3.64    0.32
   9 -10   1    3.27    0.38
   9 -10   1    3.32    0.60
   9 -10   1    3.87    0.32
   9  10   1    4.48    0.41
   9  10   1    4.95    0.62
   9  10   1    4.59    0.51
  -9  10  -1    4.11    0.40
   9  10   1    4.01    0.66
  -9  10  -1    4.70    0.54
  -9  10  -1    3.31    0.62
  10  10   1    2.41    0.59
 -10  10  -1    1.67    0.39
  10  10   1    2.77    0.67
 -10  10  -1    2.21    0.52
  11 -10   1    0.67    0.26
  11  10   1    0.70    0.37
 -11  10  -1    0.60    0.57
 -11  10  -1    0.86    0.40
  11  10   1    0.67    0.32
 -11  10  -1    1.11    0.49
  11  10   1    0.46    0.38
  12 -10   1   22.00    1.06
  12 -10   1   21.95    1.28
 -12  10  -1   24.58    1.94
  12  10   1   22.14    1.60
 -12  10  -1   20.37    1.37
  12  10   1   22.81    1.59
  12  10   1   22.32    1.16
  13 -10   1    0.16    0.53
  13 -10   1    0.26    0.37
  13  10   1    0.65    0.52
  13  10   1    0.52    0.51
 -13  10  -1    0.49    0.78
  13  10   1    0.68    0.48
  14 -10   1   26.89    1.62
  14 -10   1   27.32    1.33
  14  10   1   29.63    2.00
  14  10   1   32.04    2.13
  14  10   1   31.78    1.57
 -14  10  -1   28.06    1.71
  14 -11  -1    4.25    0.65
  14 -11  -1    4.52    0.74
 -14  11   1    4.63    1.12
  14  11  -1    6.12    2.04
  14  11  -1    6.08    0.84
  13 -11  -1    2.10    0.53
 -13  11   1    4.21    0.82
  13  11  -1    3.79    0.65
  13  11  -1    2.87    0.85
  13  11  -1    4.30    1.06
  12 -11  -1    0.38    0.30
  12 -11  -1    0.11    0.41
  12  11  -1    0.90    0.39
  12  11  -1    0.10    0.39
  12  11  -1    0.28    0.40
 -12  11   1    1.07    0.65
  11 -11  -1    3.21    0.37
  11 -11  -1    4.08    0.39
  11 -11  -1    4.57    0.55
  11  11  -1    4.17    0.76
  11  11  -1    4.17    0.47
 -11  11   1    3.40    0.58
 -11  11   1    2.89    0.66
  10 -11  -1   59.96    2.13
  10 -11  -1   57.50    2.73
  10 -11  -1   58.65    2.03
  10 -11  -1   57.36    2.45
  10  11  -1   60.21    2.23
  10  11  -1   62.50    2.59
  10  11  -1   61.18    2.66
 -10  11   1   58.74    2.18
 -10  11   1   59.25    2.50
   9 -11  -1   22.78    1.48
   9 -11  -1   23.90    1.05
   9 -11  -1   23.74    1.26
   9 -11  -1   22.50    0.97
  -9  11   1   22.77    1.19
  -9  11   1   24.11    1.10
   9  11  -1   27.10    1.40
   9  11  -1   24.82    1.12
  -9  11   1   25.00    1.30
   9  11  -1   22.73    1.19
   9  11  -1   24.09    1.36
   8 -11  -1    9.65    0.57
   8 -11  -1   10.48    0.94
   8 -11  -1    9.23    0.50
   8 -11  -1    9.82    0.70
   8  11  -1    9.97    0.77
   8  11  -1    9.47    0.67
  -8  11   1    9.92    0.70
   8  11  -1   11.15    0.78
  -8  11   1    9.96    0.73
   8  11  -1    8.80    0.59
  -8  11   1    8.30    0.93
   7 -11  -1   44.70    1.83
   7 -11  -1   42.15    1.67
   7 -11  -1   45.68    2.12
   7 -11  -1   45.01    1.60
   7 -11  -1   45.34    1.55
   7  11  -1   45.58    1.89
  -7  11   1   45.40    1.85
  -7  11   1   44.86    1.65
   7  11  -1   42.82    1.75
   7  11  -1   43.26    1.60
  -7  11   1   43.28    2.19
  -7  11   1   40.72    1.52
   6 -11  -1   86.50    2.71
   6 -11  -1   86.08    2.76
   6 -11  -1   87.43    2.85
   6 -11  -1   86.51    3.25
   6  11  -1   86.21    2.93
  -6  11   1   86.33    3.40
  -6  11   1   84.15    3.00
  -6  11   1   87.10    2.99
   6  11  -1   87.34    3.02
  -6  11   1   87.01    2.81
  -6  11   1   82.19    2.69
   6  11  -1   84.53    2.73
   5 -11  -1    4.75    0.33
   5 -11  -1    4.92    0.62
   5 -11  -1    4.34    0.28
  -5  11   1    4.28    0.34
  -5  11   1    4.22    0.50
   5  11  -1    3.78    0.32
  -5  11   1    4.27    0.28
  -5  11   1    3.81    0.31
   5  11  -1    3.92    0.34
  -5  11   1    4.50    0.36
   4 -11  -1   15.66    0.61
   4 -11  -1   14.25    0.61
   4 -11  -1   12.54    0.88
   4 -11  -1   14.18    0.64
  -4  11   1   14.09    0.90
   4  11  -1   12.97    0.51
  -4  11   1   13.01    0.61
  -4  11   1   13.58    0.89
  -4  11   1   13.94    0.65
   4  11  -1   12.86    0.55
   4  11  -1   13.57    0.53
  -4  11   1   13.32    0.68
   4  11  -1   13.01    0.49
   3 -11  -1   43.71    1.44
   3 -11  -1   44.22    1.48
   3 -11  -1   44.06    1.44
   3 -11  -1   41.91    1.74
   3  11  -1   43.22    1.39
  -3  11   1   42.65    1.67
  -3  11   1   44.53    1.48
  -3  11   1   42.96    1.49
   3  11  -1   43.56    1.36
  -3  11   1   43.85    1.54
   3  11  -1   43.47    1.37
  -2 -11   1   22.12    0.79
   2 -11  -1   24.58    0.84
   2 -11  -1   23.74    0.83
  -2 -11   1   22.69    0.77
   2 -11  -1   24.70    0.89
   2 -11  -1   20.36    1.03
  -2  11   1   23.59    0.87
   2  11  -1   22.10    0.83
  -2  11   1   24.39    1.12
  -2  11   1   22.27    0.88
  -2  11   1   20.39    0.97
   2  11  -1   21.69    0.80
   2  11  -1   23.28    0.80
   1  11  -1    0.68    0.18
   0 -11   1    0.52    0.16
   0 -11   1    0.47    0.09
   0 -11  -1    0.31    0.18
   0  11  -1    0.56    0.12
   0  11   1    0.38    0.14
   0  11  -1    0.63    0.13
   0  11   1    0.44    0.11
   0  11  -1    0.35    0.10
  -1 -11  -1    3.61    0.21
   1 -11   1    3.78    0.30
  -1 -11  -1    4.20    0.21
   1 -11   1    3.76    0.49
  -1  11  -1    3.58    0.27
   1  11   1    3.33    0.21
   2 -11   1   85.34    2.54
  -2 -11  -1   82.29    2.44
   2 -11   1   79.91    2.56
  -2 -11  -1   85.63    2.52
   2 -11   1   83.08    2.86
   2 -11   1   82.68    2.60
  -2  11  -1   87.59    2.66
  -2  11  -1   88.44    3.21
   2  11   1   82.89    2.50
   2  11   1   79.71    2.70
  -2  11  -1   87.35    3.00
  -2  11  -1   83.35    2.59
  -2  11  -1   82.53    2.54
   2  11   1   83.95    2.52
   3 -11   1  119.82    3.71
   3 -11   1  125.13    3.77
   3 -11   1  123.63    3.68
   3 -11   1  126.30    4.13
   3 -11   1  121.43    3.99
   3  11   1  129.14    3.65
  -3  11  -1  121.23    3.71
   3  11   1  121.24    3.57
   3  11   1  124.60    3.62
   3  11   1  125.91    3.74
  -3  11  -1  123.17    3.69
  -3  11  -1  126.25    3.76
  -3  11  -1  126.64    4.16
  -3  11  -1  131.25    4.26
   4 -11   1  133.24    4.47
   4 -11   1  130.56    4.28
   4 -11   1  133.57    4.02
   4 -11   1  129.09    3.92
  -4  11  -1  130.35    3.94
   4  11   1  136.99    4.04
  -4  11  -1  137.76    4.63
   4  11   1  133.45    3.82
   4  11   1  127.23    3.76
  -4  11  -1  131.88    4.42
  -4  11  -1  133.29    4.04
  -4  11  -1  133.98    4.12
   5 -11   1   89.69    3.13
   5 -11   1   89.42    2.74
   5 -11   1   88.91    2.84
   5 -11   1   88.60    3.34
  -5  11  -1   88.13    3.25
   5  11   1   91.08    2.90
  -5  11  -1   93.56    3.53
  -5  11  -1   90.17    3.01
  -5  11  -1   86.80    2.77
  -5  11  -1   89.55    2.83
   6 -11   1   55.30    2.26
   6 -11   1   55.26    2.42
   6 -11   1   56.20    1.91
   6 -11   1   55.83    1.80
  -6  11  -1   54.06    1.84
   6  11   1   57.15    2.02
  -6  11  -1   54.46    2.09
  -6  11  -1   53.49    2.34
  -6  11  -1   57.18    2.57
  -6  11  -1   55.98    1.89
   6  11   1   53.02    1.82
   7 -11   1   12.12    0.58
   7 -11   1   13.47    1.04
   7 -11   1   11.75    0.64
   7 -11   1   13.11    1.17
  -7  11  -1   11.23    1.01
  -7  11  -1   12.29    0.77
  -7  11  -1   11.96    0.60
   7  11   1   13.34    0.74
  -7  11  -1   11.80    0.62
   7  11   1   12.85    0.93
   7  11   1   13.07    0.65
  -7  11  -1   13.34    0.92
   8 -11   1  110.74    4.32
   8 -11   1  111.92    3.47
   8 -11   1  113.20    3.98
   8 -11   1  113.91    3.61
  -8  11  -1  110.50    4.53
  -8  11  -1  109.43    4.06
   8  11   1  116.32    4.31
   8  11   1  114.52    4.31
   8  11   1  110.91    3.58
   8  11   1  113.33    3.76
  -8  11  -1  115.79    3.95
   9 -11   1    3.71    0.40
   9 -11   1    3.65    0.32
   9 -11   1    3.98    0.64
  -9  11  -1    4.35    0.41
   9  11   1    4.45    0.51
  -9  11  -1    3.98    0.54
   9  11   1    3.46    0.67
  -9  11  -1    4.76    0.68
   9  11   1    3.94    0.42
   9  11   1    4.74    0.63
  10 -11   1   58.67    2.04
  10 -11   1   60.47    2.17
  10 -11   1   59.13    2.89
  10 -11   1   65.10    2.55
  10  11   1   62.63    2.86
  10  11   1   61.98    2.81
  10  11   1   61.25    2.24
 -10  11  -1   59.00    2.57
  10  11   1   59.83    2.35
 -10  11  -1   59.94    2.15
 -10  11  -1   57.52    2.70
  11 -11   1    4.55    0.40
  11 -11   1    4.57    0.43
  11  11   1    4.77    0.76
 -11  11  -1    3.64    0.56
 -11  11  -1    3.59    0.66
 -11  11  -1    5.01    0.90
  11  11   1    3.55    0.85
  11  11   1    4.22    0.50
  12 -11   1    8.95    0.78
  12 -11   1   10.00    0.66
  12  11   1    8.84    1.15
  12  11   1   10.01    0.72
  12  11   1    9.20    1.03
 -12  11  -1    9.46    0.94
  13 -11   1   17.31    1.21
 -13  11  -1   17.29    1.31
  13  11   1   19.17    1.15
  13  11   1   19.54    1.54
  13  11   1   19.16    1.56
  14 -11   1    1.22    0.48
  14  11   1    1.12    0.68
  14  11   1    1.06    0.69
 -14  11  -1    2.34    0.92
 -14  12   1    1.25    0.94
  13 -12  -1   13.10    0.85
 -13  12   1   14.03    1.13
  13  12  -1   13.42    0.94
  13  12  -1   13.65    1.29
  13  12  -1   14.24    1.20
  12 -12  -1    2.30    0.38
  12 -12  -1    2.47    0.53
  12  12  -1    3.13    0.93
  12  12  -1    2.65    0.72
 -12  12   1    2.41    0.68
  12  12  -1    3.06    0.54
  11 -12  -1   27.26    1.46
  11 -12  -1   25.28    1.66
  11 -12  -1   27.72    1.22
  11  12  -1   30.22    1.70
 -11  12   1   27.19    1.55
  11  12  -1   27.30    1.29
  11  12  -1   30.16    1.63
 -11  12   1   26.31    1.28
  10 -12  -1   19.32    0.88
  10 -12  -1   21.22    0.98
  10 -12  -1   21.01    1.42
  10 -12  -1   20.67    1.61
 -10  12   1   21.63    1.44
  10  12  -1   23.59    1.34
 -10  12   1   20.13    1.04
  10  12  -1   21.76    1.36
  10  12  -1   20.21    1.01
   9 -12  -1    7.38    0.50
   9 -12  -1    7.26    0.60
   9 -12  -1    6.66    0.42
   9 -12  -1    6.45    0.72
   9  12  -1    7.17    0.52
  -9  12   1    7.20    0.54
   9  12  -1    5.79    0.65
  -9  12   1    7.04    0.67
   9  12  -1    6.59    0.71
  -9  12   1    7.11    0.62
   8 -12  -1    2.91    0.32
   8 -12  -1    2.78    0.38
   8 -12  -1    3.36    0.41
  -8  12   1    3.54    0.48
   8  12  -1    2.89    0.48
  -8  12   1    3.98    0.45
   8  12  -1    2.56    0.34
   8  12  -1    3.85    0.48
   7 -12  -1   13.99    0.65
   7 -12  -1   14.98    1.12
   7 -12  -1   14.44    0.86
   7 -12  -1   15.29    0.73
  -7  12   1   13.77    0.73
  -7  12   1   11.88    1.02
   7  12  -1   13.79    0.70
  -7  12   1   12.92    0.63
  -7  12   1   13.99    0.87
   7  12  -1   15.78    0.91
   7  12  -1   13.85    0.80
  -7  12   1   14.63    0.85
   6 -12  -1   16.26    1.11
   6 -12  -1   14.59    0.65
   6 -12  -1   15.68    0.72
  -6  12   1   16.32    1.06
  -6  12   1   14.08    0.71
   6  12  -1   15.30    0.86
   6  12  -1   14.13    0.67
  -6  12   1   13.26    1.00
  -6  12   1   13.33    0.64
  -6  12   1   14.87    0.81
   6  12  -1   15.11    0.79
   5 -12  -1    1.61    0.45
   5 -12  -1    1.32    0.16
   5 -12  -1    1.05    0.18
  -5  12   1    1.22    0.24
   5  12  -1    1.27    0.23
   5  12  -1    1.12    0.12
  -5  12   1    0.99    0.21
  -5  12   1    0.76    0.18
   5  12  -1    1.13    0.12
   5  12  -1    1.21    0.25
   4 -12  -1   18.39    1.08
   4 -12  -1   19.45    0.76
   4 -12  -1   19.38    0.75
   4 -12  -1   18.84    0.80
  -4  12   1   17.95    1.19
   4  12  -1   18.71    0.65
  -4  12   1   18.47    1.09
   4  12  -1   18.75    0.67
  -4  12   1   17.32    0.73
  -4  12   1   18.64    0.83
   4  12  -1   18.63    0.69
  -4  12   1   18.48    0.86
   3 -12  -1  105.85    3.11
   3 -12  -1   98.67    3.43
   3 -12  -1  106.35    3.17
   3  12  -1  103.97    3.03
   3  12  -1  103.30    3.06
   3  12  -1   99.10    3.09
  -3  12   1  106.03    3.22
  -3  12   1  100.65    3.12
  -3  12   1  106.16    3.17
  -3  12   1   97.20    3.56
   2 -12  -1    4.84    0.27
   2 -12  -1    4.32    0.30
   2 -12  -1    4.35    0.26
   2 -12  -1    4.14    0.47
  -2 -12   1    3.80    0.23
  -2 -12   1    4.56    0.25
  -2  12   1    4.47    0.33
  -2  12   1    4.72    0.35
  -2  12   1    4.50    0.28
   2  12  -1    4.23    0.30
   2  12  -1    4.07    0.28
   2  12  -1    4.07    0.25
   2  12  -1    4.20    0.25
   1 -12  -1  381.00   10.81
   1 -12  -1  364.39   11.01
  -1 -12   1  357.99   10.82
   1 -12  -1  384.13   10.75
  -1 -12   1  391.99   10.75
   1  12  -1  385.03   10.80
  -1  12   1  399.29   10.81
  -1  12   1  377.15   10.81
   1  12  -1  375.42   10.77
  -1  12   1  383.67   11.08
   0 -12  -1   63.88    2.02
   0 -12  -1   58.25    2.17
   0 -12   1   63.71    1.99
   0 -12  -1   65.03    1.94
   0 -12   1   58.78    2.13
   0 -12   1   66.76    2.02
   0 -12  -1   67.34    2.00
   0  12   1   67.13    2.02
   0  12  -1   62.49    1.95
   0  12  -1   64.54    2.16
   0  12  -1   63.04    2.01
   0  12   1   63.48    2.16
   0  12   1   62.79    2.01
   0  12  -1   66.47    2.05
   0  12   1   60.83    1.99
  -1 -12  -1  288.33    8.03
   1 -12   1  281.11    8.01
   1 -12   1  267.88    8.21
   1 -12   1  269.65    8.02
   1 -12   1  293.82    8.07
   1  12   1  278.91    8.19
   1  12   1  269.93    7.97
  -1  12  -1  280.70    7.99
  -1  12  -1  292.30    8.12
  -1  12  -1  277.32    8.06
   1  12   1  277.94    8.01
   1  12   1  292.23    8.01
  -1  12  -1  279.98    8.32
  -1  12  -1  280.93    8.39
   2 -12   1   18.78    0.73
  -2 -12  -1   18.58    0.70
  -2 -12  -1   20.32    0.66
   2 -12   1   18.78    0.79
   2 -12   1   18.97    1.01
  -2  12  -1   19.19    0.74
   2  12   1   19.71    0.70
  -2  12  -1   19.45    0.81
  -2  12  -1   18.40    0.75
  -2  12  -1   21.18    1.12
   2  12   1   19.24    0.70
   2  12   1   19.01    0.72
  -2  12  -1   18.73    0.76
  -2  12  -1   19.36    1.00
   2  12   1   17.71    0.85
   3 -12   1   49.73    1.99
   3 -12   1   48.83    1.67
  -3  12  -1   50.31    2.06
  -3  12  -1   49.95    2.07
   3  12   1   49.91    1.56
   3  12   1   44.97    1.54
  -3  12  -1   49.98    1.66
   3  12   1   50.18    1.53
  -3  12  -1   47.73    1.62
   4 -12   1    6.83    0.42
   4 -12   1    5.92    0.67
   4 -12   1    7.93    0.73
   4 -12   1    6.35    0.34
  -4  12  -1    6.37    0.44
   4  12   1    6.70    0.28
   4  12   1    6.33    0.29
  -4  12  -1    6.01    0.57
   4  12   1    6.11    0.47
   4  12   1    6.56    0.32
  -4  12  -1    6.87    0.39
  -4  12  -1    7.42    0.74
  -4  12  -1    7.04    0.38
   5 -12   1   34.95    1.20
   5 -12   1   33.81    1.27
   5 -12   1   35.01    1.71
   5 -12   1   33.04    1.58
  -5  12  -1   33.66    1.25
   5  12   1   33.23    1.07
  -5  12  -1   32.45    1.21
  -5  12  -1   34.40    1.40
  -5  12  -1   34.18    1.76
   5  12   1   34.81    1.31
  -5  12  -1   32.43    1.62
   6 -12   1    8.12    0.79
   6 -12   1    7.53    0.45
   6 -12   1    6.28    0.36
  -6  12  -1    6.68    0.39
   6  12   1    7.38    0.51
  -6  12  -1    7.02    0.50
  -6  12  -1    5.97    0.65
  -6  12  -1    7.72    0.42
  -6  12  -1    6.16    0.62
   7 -12   1    6.83    0.74
   7 -12   1    5.60    0.43
   7 -12   1    5.35    0.35
   7  12   1    5.98    0.50
  -7  12  -1    5.50    0.39
  -7  12  -1    5.69    0.39
  -7  12  -1    5.88    0.51
  -7  12  -1    5.86    0.65
   7  12   1    6.06    0.39
   7  12   1    5.81    0.62
   8 -12   1    1.56    0.21
   8  12   1    1.46    0.30
   8  12   1    1.81    0.43
   9 -12   1    1.03    0.24
   9 -12   1    0.97    0.27
   9 -12   1    0.76    0.30
  -9  12  -1    1.91    0.43
   9  12   1    1.44    0.27
  -9  12  -1    1.14    0.32
   9  12   1    1.73    0.41
  -9  12  -1    1.54    0.35
   9  12   1    1.15    0.32
  10 -12   1   22.53    1.81
  10 -12   1   28.08    1.16
  10 -12   1   25.02    1.04
  10  12   1   26.36    1.27
  10  12   1   26.33    1.62
 -10  12  -1   24.14    1.44
  10  12   1   26.93    1.59
  10  12   1   27.36    1.18
 -10  12  -1   26.05    1.14
  11 -12   1    2.02    0.40
 -11  12  -1    3.06    0.63
  11  12   1    1.98    0.46
  11  12   1    3.02    0.85
 -11  12  -1    2.39    0.47
  11  12   1    2.84    0.73
 -11  12  -1    3.65    0.91
  12 -12   1    0.87    0.33
  12 -12   1    0.50    0.45
 -12  12  -1    1.65    0.75
  12  12   1    0.75    0.47
  12  12   1    0.98    0.47
  12  12   1    0.67    0.42
  13 -12   1    5.43    0.58
  13  12   1    5.48    1.17
  13  12   1    6.44    1.04
  13  12   1    3.87    1.18
 -13  12  -1    5.41    1.00
  14 -12   1    2.16    0.50
  14  12   1    3.70    0.85
 -14  12  -1    2.96    0.96
  14  12   1    2.40    0.71
  14 -13  -1    2.08    0.51
  14  13  -1    3.38    0.86
 -14  13   1    2.48    1.05
  13 -13  -1    0.76    0.39
  13  13  -1    0.89    0.51
  13  13  -1    0.36    0.53
 -13  13   1    1.07    0.81
  13  13  -1    0.28    0.51
  12 -13  -1    0.55    0.34
 -12  13   1    0.84    0.68
  12  13  -1    0.85    0.42
  12  13  -1    0.84    0.47
  12  13  -1    0.46    0.40
  11 -13  -1    3.32    0.56
  11 -13  -1    3.27    0.41
 -11  13   1    3.07    0.68
 -11  13   1    4.64    0.63
  11  13  -1    4.06    0.50
  11  13  -1    4.32    0.68
  11  13  -1    4.53    0.80
  10 -13  -1    0.98    0.41
  10 -13  -1    1.23    0.31
  10 -13  -1    0.58    0.22
  10 -13  -1    0.40    0.30
  10  13  -1    0.72    0.31
 -10  13   1    0.94    0.38
  10  13  -1    0.83    0.31
  10  13  -1    1.00    0.29
 -10  13   1    0.86    0.31
   9 -13  -1   23.08    1.03
   9 -13  -1   23.21    0.97
   9 -13  -1   23.31    1.48
   9 -13  -1   22.20    1.24
   9  13  -1   23.67    1.06
  -9  13   1   23.91    1.28
   9  13  -1   23.11    1.38
   9  13  -1   21.07    1.18
   9  13  -1   24.66    1.33
  -9  13   1   23.30    1.22
   8 -13  -1   18.89    1.29
   8 -13  -1   19.23    0.89
   8 -13  -1   18.32    1.04
   8 -13  -1   18.51    0.81
  -8  13   1   15.70    1.28
  -8  13   1   19.29    1.07
   8  13  -1   17.50    0.98
  -8  13   1   18.47    0.91
   8  13  -1   17.91    0.85
  -8  13   1   18.41    1.05
   8  13  -1   19.42    1.10
   7 -13  -1    2.55    0.29
   7 -13  -1    2.49    0.34
   7 -13  -1    1.81    0.23
  -7  13   1    2.42    0.37
  -7  13   1    1.99    0.32
   7  13  -1    2.00    0.40
   7  13  -1    2.73    0.28
   6 -13  -1  170.90    5.13
   6 -13  -1  163.03    5.61
   6 -13  -1  171.92    5.05
   6  13  -1  165.57    5.03
  -6  13   1  174.01    5.93
  -6  13   1  172.24    5.19
  -6  13   1  162.73    5.06
  -6  13   1  167.83    5.45
  -6  13   1  176.61    5.41
   6  13  -1  171.19    5.30
   5 -13  -1    0.50    0.11
   5 -13  -1    0.47    0.30
   5 -13  -1    0.36    0.14
  -5  13   1    0.42    0.19
   5  13  -1    0.47    0.20
  -5  13   1    0.47    0.15
  -5  13   1    0.69    0.21
  -5  13   1    0.30    0.19
   5  13  -1    0.50    0.11
   4 -13  -1    4.00    0.28
   4 -13  -1    5.78    0.63
   4 -13  -1    5.32    0.37
   4 -13  -1    4.77    0.30
   4  13  -1    5.36    0.28
  -4  13   1    3.96    0.28
  -4  13   1    4.00    0.32
  -4  13   1    5.47    0.65
  -4  13   1    4.60    0.49
  -4  13   1    5.02    0.36
   4  13  -1    4.94    0.25
   3 -13  -1  138.65    4.04
   3 -13  -1  138.35    4.12
   3 -13  -1  132.07    4.41
   3 -13  -1  137.00    4.05
  -3  13   1  140.52    4.55
  -3  13   1  134.04    4.32
  -3  13   1  128.16    4.23
  -3  13   1  134.99    4.13
   3  13  -1  134.25    4.04
   3  13  -1  138.59    3.99
  -3  13   1  139.91    4.16
  -3  13   1  135.74    4.07
   3  13  -1  138.92    4.02
   3  13  -1  134.01    3.96
   2 -13  -1   16.88    0.72
   2 -13  -1   17.36    0.68
   2 -13  -1   15.96    0.92
  -2 -13   1   16.24    0.69
  -2 -13   1   17.24    0.66
   2 -13  -1   16.63    0.68
  -2  13   1   17.83    0.95
   2  13  -1   15.75    0.72
   2  13  -1   17.15    0.67
  -2  13   1   16.36    0.70
   2  13  -1   16.72    0.70
   2  13  -1   17.11    0.65
  -2  13   1   16.15    0.72
  -2  13   1   17.18    0.73
   1 -13  -1   25.34    0.93
   1 -13  -1   22.57    0.87
  -1 -13   1   22.45    1.05
  -1 -13   1   22.36    0.85
   1 -13  -1   23.36    0.83
  -1 -13   1   23.20    0.86
   1  13  -1   22.16    0.83
  -1  13   1   23.36    1.06
  -1  13   1   23.87    0.91
   1  13  -1   23.16    0.87
   1  13  -1   23.92    0.97
   1  13  -1   23.78    0.89
  -1  13   1   23.88    0.89
   0 -13  -1    0.84    0.17
   0 -13  -1    0.46    0.11
   0 -13   1    0.57    0.13
   0  13   1    0.51    0.13
   1 -13   1   40.32    1.61
   1 -13   1   42.09    1.40
   1 -13   1   42.88    1.45
  -1 -13  -1   42.91    1.43
  -1 -13  -1   44.27    1.34
   1  13   1   41.66    1.38
   1  13   1   41.84    1.60
  -1  13  -1   40.22    1.81
   1  13   1   44.06    1.42
  -1  13  -1   43.59    1.49
  -1  13  -1   41.17    1.38
  -1  13  -1   41.65    1.45
  -1  13  -1   43.01    1.76
   1  13   1   42.87    1.41
   2 -13   1    0.29    0.12
   2 -13   1    0.43    0.24
   2 -13   1    0.50    0.12
   2  13   1    0.27    0.09
  -2  13  -1    0.23    0.13
  -2  13  -1    0.13    0.13
   2  13   1    0.25    0.13
   2  13   1    0.29    0.10
   3 -13   1   37.46    1.35
   3 -13   1   37.90    1.67
   3 -13   1   38.29    1.28
   3  13   1   37.56    1.22
  -3  13  -1   33.85    1.86
  -3  13  -1   39.34    1.75
  -3  13  -1   37.98    1.34
   3  13   1   37.58    1.24
  -3  13  -1   36.98    1.31
   3  13   1   36.99    1.19
  -3  13  -1   37.18    1.32
   4 -13   1    9.03    0.44
   4 -13   1   10.00    0.83
   4 -13   1    8.65    0.49
  -4  13  -1    9.29    0.47
   4  13   1    8.46    0.37
  -4  13  -1    9.20    0.54
  -4  13  -1    7.99    0.48
   4  13   1    8.37    0.37
  -4  13  -1    9.04    0.85
  -4  13  -1    9.09    0.50
   4  13   1    9.31    0.41
  -4  13  -1    8.45    0.70
   5 -13   1   25.00    1.40
   5 -13   1   24.78    0.92
   5 -13   1   23.80    0.99
   5 -13   1   23.48    1.29
   5  13   1   23.28    0.77
   5  13   1   23.53    0.80
  -5  13  -1   23.94    1.40
  -5  13  -1   23.98    0.95
  -5  13  -1   22.42    1.53
   5  13   1   24.82    1.02
  -5  13  -1   23.54    0.96
  -5  13  -1   25.78    1.13
   6 -13   1  196.04    5.75
   6 -13   1  193.85    6.48
   6 -13   1  195.44    5.86
   6 -13   1  191.41    6.14
  -6  13  -1  197.21    5.87
  -6  13  -1  196.14    6.11
  -6  13  -1  192.22    6.40
  -6  13  -1  199.26    6.78
  -6  13  -1  190.90    5.80
   6  13   1  203.08    5.98
   7 -13   1    9.42    0.89
   7 -13   1    8.62    0.55
   7 -13   1    8.69    0.47
   7  13   1    9.17    0.50
  -7  13  -1    9.02    0.80
  -7  13  -1    9.39    0.65
  -7  13  -1    8.28    0.52
   7  13   1    9.64    0.63
  -7  13  -1    7.29    0.88
   7  13   1    9.02    0.77
  -7  13  -1    8.36    0.50
   8 -13   1   29.73    1.58
   8 -13   1   26.97    1.08
   8 -13   1   27.41    1.68
   8 -13   1   28.56    1.19
   8  13   1   26.76    1.12
  -8  13  -1   26.86    1.38
   8  13   1   29.14    1.64
   8  13   1   29.51    1.61
  -8  13  -1   26.37    1.13
   8  13   1   27.69    1.26
  -8  13  -1   26.66    1.48
   9 -13   1    9.35    0.94
   9 -13   1   10.14    0.56
   9 -13   1    9.59    0.63
   9  13   1   11.33    0.78
  -9  13  -1   10.04    0.94
   9  13   1   11.26    0.99
  -9  13  -1   11.22    0.81
   9  13   1   11.40    0.94
   9  13   1    9.87    0.60
  10 -13   1  244.59    7.37
  10 -13   1  224.09    6.89
  10 -13   1  230.06    7.04
  10  13   1  231.51    7.05
 -10  13  -1  238.88    7.70
 -10  13  -1  221.83    7.60
  10  13   1  228.15    7.30
  10  13   1  236.60    8.07
 -10  13  -1  230.34    7.05
  10  13   1  240.31    7.93
  11 -13   1    3.38    0.43
  11  13   1    3.71    0.51
  11  13   1    3.69    0.79
 -11  13  -1    3.45    0.58
 -11  13  -1    4.04    0.97
  11  13   1    2.78    0.88
  12 -13   1   16.76    0.97
  12  13   1   18.30    1.49
 -12  13  -1   17.75    1.22
  12  13   1   17.16    0.98
  12  13   1   17.33    1.38
  13 -13   1   11.06    0.76
  13 -13   1    8.20    1.28
  13  13   1   11.40    1.25
 -13  13  -1   12.79    1.17
  14 -13   1    8.16    0.78
  14  13   1    9.61    1.36
 -14  13  -1    6.48    1.27
  14  13   1   10.66    1.57
  14  13   1    9.32    0.96
  14 -14  -1    5.94    0.76
  14 -14  -1    4.92    0.79
 -14  14   1    4.83    1.07
  13 -14  -1   15.43    0.93
  13  14  -1   15.75    1.28
 -13  14   1   16.08    1.25
  13  14  -1   16.62    1.47
  12 -14  -1    3.02    0.61
  12  14  -1    3.70    0.60
  12  14  -1    3.34    0.97
  12  14  -1    2.60    0.73
 -12  14   1    3.47    0.70
  11 -14  -1   19.08    0.96
  11 -14  -1   16.32    1.11
  11  14  -1   19.67    1.23
  11  14  -1   19.54    1.00
  11  14  -1   19.75    1.39
 -11  14   1   18.15    1.05
 -11  14   1   18.57    1.19
  10 -14  -1    0.34    0.33
  10 -14  -1    0.20    0.23
  10 -14  -1    0.26    0.25
  10  14  -1    0.44    0.30
 -10  14   1    0.26    0.41
  10  14  -1    0.24    0.29
  10  14  -1    0.42    0.31
 -10  14   1    0.58    0.52
   9 -14  -1    1.70    0.27
   9 -14  -1    1.45    0.30
   9 -14  -1    1.73    0.50
   9 -14  -1    1.64    0.38
  -9  14   1    1.14    0.33
   9  14  -1    1.05    0.47
   9  14  -1    2.07    0.57
   9  14  -1    2.31    0.49
  -9  14   1    2.25    0.48
   8 -14  -1   29.51    1.44
   8 -14  -1   30.59    1.71
   8 -14  -1   31.01    1.26
   8 -14  -1   30.22    1.18
   8  14  -1   32.46    1.53
  -8  14   1   32.48    1.54
  -8  14   1   29.44    1.29
   8  14  -1   29.34    1.21
   8  14  -1   30.29    1.38
  -8  14   1   29.65    1.50
   7 -14  -1    4.48    0.67
   7 -14  -1    4.82    0.44
   7 -14  -1    3.93    0.35
   7 -14  -1    3.29    0.30
   7  14  -1    4.08    0.32
  -7  14   1    3.79    0.43
  -7  14   1    3.89    0.37
   7  14  -1    4.58    0.46
   7  14  -1    3.08    0.44
  -7  14   1    4.73    0.58
   6 -14  -1   55.82    1.94
   6 -14  -1   56.32    1.87
   6 -14  -1   56.19    2.40
   6  14  -1   54.13    1.70
  -6  14   1   56.63    2.14
  -6  14   1   51.56    1.86
  -6  14   1   54.80    2.26
   6  14  -1   53.98    1.83
  -6  14   1   55.95    2.52
  -6  14   1   55.03    1.98
   6  14  -1   55.61    1.69
   6  14  -1   55.05    2.04
   5 -14  -1    5.28    0.34
   5 -14  -1    6.09    0.69
   5 -14  -1    5.47    0.40
  -5  14   1    5.72    0.44
  -5  14   1    5.10    0.34
  -5  14   1    5.59    0.62
   5  14  -1    5.73    0.33
  -5  14   1    5.31    0.48
  -5  14   1    4.85    0.38
  -5  14   1    7.03    0.83
   5  14  -1    6.12    0.29
   5  14  -1    5.77    0.44
   4 -14  -1   30.88    1.18
   4 -14  -1   30.50    1.11
   4 -14  -1   31.10    1.50
   4  14  -1   28.21    1.11
   4  14  -1   30.35    1.02
   4  14  -1   30.65    1.06
  -4  14   1   29.09    1.17
  -4  14   1   28.89    1.11
  -4  14   1   30.73    1.24
  -4  14   1   30.66    1.54
  -4  14   1   29.24    1.22
   4  14  -1   30.74    1.03
  -4  14   1   31.57    1.47
   3 -14  -1    1.84    0.41
   3 -14  -1    1.44    0.19
   3 -14  -1    1.46    0.16
   3 -14  -1    1.88    0.22
  -3  14   1    1.93    0.31
  -3  14   1    1.80    0.28
   3  14  -1    1.39    0.17
   3  14  -1    1.37    0.20
  -3  14   1    1.87    0.21
  -3  14   1    1.28    0.25
   3  14  -1    1.83    0.17
   2 -14  -1    1.40    0.14
   2 -14  -1    1.19    0.17
  -2 -14   1    1.22    0.13
   2  14  -1    1.79    0.18
   2  14  -1    1.77    0.25
   1 -14  -1    5.61    0.54
  -1 -14   1    5.46    0.49
   1 -14  -1    6.64    0.34
  -1 -14   1    6.52    0.38
   1 -14  -1    5.95    0.33
  -1 -14   1    6.05    0.34
   1 -14  -1    6.29    0.40
  -1  14   1    5.97    0.42
  -1  14   1    6.19    0.38
  -1  14   1    6.96    0.50
   1  14  -1    6.88    0.48
   1  14  -1    5.94    0.35
   1  14  -1    6.16    0.33
   1  14  -1    5.80    0.35
   0 -14   1    4.70    0.48
   0 -14   1    5.45    0.29
   0 -14   1    5.06    0.35
   0 -14  -1    4.68    0.35
   0 -14   1    5.15    0.31
   0 -14  -1    5.13    0.28
   0  14   1    4.87    0.30
   0  14   1    5.20    0.34
   0  14  -1    5.21    0.30
   0  14   1    4.59    0.30
   0  14  -1    5.79    0.48
   0  14  -1    4.84    0.30
   0  14  -1    4.81    0.31
   0  14   1    5.78    0.46
   1 -14   1    0.42    0.24
   1 -14   1    0.31    0.14
  -1 -14  -1    0.20    0.12
  -1 -14  -1    0.27    0.07
   1 -14   1    0.20    0.08
  -1  14  -1    0.36    0.13
  -1  14  -1    0.35    0.12
  -1  14  -1    0.14    0.07
   1  14   1    0.22    0.11
   1  14   1    0.28    0.12
  -1  14  -1    0.04    0.15
   1  14   1    0.25    0.15
  -2 -14  -1    4.60    0.24
  -2 -14  -1    3.85    0.32
   2 -14   1    4.05    0.26
   2 -14   1    3.98    0.30
   2 -14   1    4.42    0.56
   2  14   1    3.82    0.48
  -2  14  -1    3.87    0.27
  -2  14  -1    3.72    0.40
  -2  14  -1    4.58    0.39
  -2  14  -1    4.21    0.31
   2  14   1    4.23    0.27
  -2  14  -1    3.89    0.29
   2  14   1    4.57    0.27
   2  14   1    4.45    0.28
   3 -14   1    5.12    0.36
   3 -14   1    5.69    0.66
   3 -14   1    5.66    0.33
  -3  14  -1    4.53    0.51
   3  14   1    5.80    0.30
  -3  14  -1    6.06    0.36
  -3  14  -1    5.73    0.35
  -3  14  -1    5.39    0.37
   3  14   1    5.32    0.30
   3  14   1    5.19    0.31
   3  14   1    5.14    0.41
   4 -14   1    8.42    0.44
   4 -14   1    9.70    0.84
   4 -14   1    7.97    0.49
   4  14   1    9.49    0.42
  -4  14  -1    8.75    0.89
  -4  14  -1    8.40    0.71
   4  14   1    9.19    0.50
   4  14   1    8.32    0.39
  -4  14  -1    8.70    0.54
  -4  14  -1    8.31    0.53
   4  14   1    8.72    0.38
  -4  14  -1    8.40    0.50
  -4  14  -1    8.91    0.48
   5 -14   1    7.26    0.38
   5 -14   1    6.65    0.43
  -5  14  -1    6.77    0.41
   5  14   1    6.30    0.30
  -5  14  -1    6.88    0.40
  -5  14  -1    5.78    0.61
   5  14   1    7.11    0.45
   5  14   1    6.18    0.30
  -5  14  -1    7.01    0.81
  -5  14  -1    6.82    0.48
   6 -14   1   90.16    2.80
   6 -14   1   88.28    3.21
   6 -14   1   89.29    3.46
   6 -14   1   91.40    2.92
   6  14   1   85.26    2.58
  -6  14  -1   89.71    3.67
  -6  14  -1   87.60    2.89
   6  14   1   91.53    2.97
  -6  14  -1   87.35    3.41
  -6  14  -1   89.35    2.86
  -6  14  -1   91.30    3.13
   6  14   1   86.87    2.62
   7 -14   1    1.81    0.23
   7 -14   1    2.26    0.48
   7 -14   1    2.14    0.30
  -7  14  -1    2.68    0.38
  -7  14  -1    2.08    0.29
  -7  14  -1    2.12    0.33
   8 -14   1   13.48    1.02
   8 -14   1   10.96    0.58
   8 -14   1   10.62    0.99
   8 -14   1   12.07    0.67
   8  14   1   12.19    0.74
  -8  14  -1   12.38    0.80
  -8  14  -1   12.03    0.95
   8  14   1   11.83    0.62
  -8  14  -1   10.85    0.63
   8  14   1   12.05    0.97
   9  14   1    0.05    0.29
  -9  14  -1    0.14    0.32
   9  14   1    0.41    0.47
  -9  14  -1   -0.26    0.40
   9  14   1    0.40    0.31
  10 -14   1   24.86    1.07
  10 -14   1   20.78    1.50
  10 -14   1   22.10    1.04
  10  14   1   20.55    1.12
  10  14   1   24.02    1.62
  10  14   1   22.62    1.46
  10  14   1   23.80    1.07
 -10  14  -1   21.31    1.40
 -10  14  -1   24.76    1.32
 -10  14  -1   22.34    1.06
  11 -14   1    1.12    0.33
  11  14   1    1.22    0.38
 -11  14  -1    1.00    0.46
  11  14   1    0.77    0.42
 -11  14  -1    1.16    0.47
 -11  14  -1    0.61    0.63
  11  14   1    1.31    0.44
  12 -14   1    0.82    0.40
 -12  14  -1    0.55    0.65
  12  14   1    0.45    0.42
  12  14   1    0.67    0.54
  12  14   1    0.68    0.50
  13 -14   1    2.38    0.57
  13 -14   1    0.75    0.52
 -13  14  -1    2.47    0.82
  13  14   1    1.56    0.75
  13  14   1    1.51    0.65
  14 -14   1    4.13    0.77
  14 -14   1    4.85    0.74
 -14  14  -1    4.17    1.04
  14  14   1    6.46    1.70
  14  14   1    6.03    1.29
  14  14   1    6.42    0.91
  14 -15  -1    4.94    0.80
 -14  15   1    6.18    1.17
  14  15  -1    6.28    0.91
  13 -15  -1   -0.03    0.42
  13  15  -1    0.73    0.59
 -13  15   1   -0.11    0.94
  13  15  -1    0.64    0.53
  12 -15  -1    1.91    0.50
  12 -15  -1    1.92    0.51
  12  15  -1    1.66    0.49
  11 -15  -1    1.22    0.33
  11 -15  -1    0.73    0.45
 -11  15   1    1.35    0.58
 -11  15   1    0.58    0.53
  11  15  -1    0.56    0.40
  10 -15  -1    1.48    0.28
  10 -15  -1    1.44    0.35
 -10  15   1    1.96    0.55
  10  15  -1    2.17    0.41
  10  15  -1    1.96    0.57
  10  15  -1    1.50    0.37
   9 -15  -1    6.29    0.48
   9 -15  -1    5.94    0.42
   9 -15  -1    5.90    0.71
   9 -15  -1    6.90    0.57
  -9  15   1    5.83    0.52
   9  15  -1    5.40    0.67
  -9  15   1    5.62    0.63
   9  15  -1    6.62    0.74
   9  15  -1    5.82    0.48
  -9  15   1    6.97    0.72
   9  15  -1    6.46    0.67
   8 -15  -1    9.12    0.69
   8 -15  -1   10.22    0.88
   8 -15  -1    8.77    0.50
   8 -15  -1    8.78    0.57
   8  15  -1    9.68    0.73
   8  15  -1    7.96    0.66
  -8  15   1    9.05    0.61
   8  15  -1    9.36    0.56
  -8  15   1    8.99    0.69
  -8  15   1    8.70    0.84
   7 -15  -1  106.88    4.03
   7 -15  -1  109.28    3.74
   7 -15  -1  111.48    3.51
   7 -15  -1  103.31    3.36
   7  15  -1  114.22    3.78
   7  15  -1  106.97    3.36
  -7  15   1  111.58    3.78
  -7  15   1  105.12    4.27
   7  15  -1  106.55    3.64
  -7  15   1  109.74    3.56
  -7  15   1  104.18    3.41
   6 -15  -1   66.36    2.79
   6 -15  -1   69.48    2.28
   6 -15  -1   73.32    2.40
  -6  15   1   64.69    3.01
  -6  15   1   71.37    3.02
  -6  15   1   66.89    2.30
   6  15  -1   67.73    2.31
   6  15  -1   70.78    2.13
  -6  15   1   71.98    2.44
   6  15  -1   72.10    2.50
  -6  15   1   72.86    2.58
   5 -15  -1   16.17    0.70
   5 -15  -1   16.43    1.11
   5 -15  -1   16.53    0.78
  -5  15   1   16.27    0.84
   5  15  -1   16.62    0.63
  -5  15   1   14.94    0.70
   5  15  -1   16.10    0.62
  -5  15   1   16.63    0.85
   5  15  -1   14.63    0.73
   5  15  -1   16.18    0.82
  -5  15   1   18.72    1.21
  -5  15   1   15.50    1.07
   5  15  -1   16.10    0.59
  -5  15   1   15.51    0.77
   4 -15  -1   54.54    1.88
   4 -15  -1   52.22    2.19
   4 -15  -1   56.99    1.80
   4  15  -1   53.08    1.68
  -4  15   1   51.49    1.88
  -4  15   1   53.43    2.19
   4  15  -1   54.67    1.74
  -4  15   1   57.62    1.96
  -4  15   1   52.81    2.29
  -4  15   1   51.67    1.81
   4  15  -1   52.73    1.80
  -4  15   1   52.14    1.86
  -3 -15   1   29.45    1.00
  -3 -15   1   30.34    0.98
   3 -15  -1   27.54    1.37
   3 -15  -1   30.64    1.08
   3 -15  -1   28.94    1.15
  -3  15   1   28.67    1.16
  -3  15   1   29.10    1.44
   3  15  -1   30.60    1.05
  -3  15   1   29.15    1.10
  -3  15   1   29.21    1.35
  -3  15   1   30.35    1.17
   3  15  -1   30.13    1.06
   3  15  -1   29.46    1.11
  -3  15   1   30.02    1.14
   3  15  -1   29.71    1.01
   2 -15  -1  167.60    4.98
  -2 -15   1  170.92    4.85
   2 -15  -1  163.29    5.25
   2 -15  -1  164.77    4.87
  -2 -15   1  162.65    4.88
  -2  15   1  170.37    4.97
   2  15  -1  170.02    4.91
  -2  15   1  164.09    4.98
   2  15  -1  167.70    4.91
   2  15  -1  164.50    4.82
  -2  15   1  168.04    4.97
   2  15  -1  166.67    4.97
  -2  15   1  168.69    5.34
  -2  15   1  161.62    4.92
   1 -15  -1    2.97    0.42
  -1 -15   1    3.52    0.28
   1 -15  -1    4.09    0.32
   1  15  -1    2.90    0.25
  -1  15   1    3.70    0.38
   1  15  -1    3.34    0.24
   1  15  -1    3.97    0.39
  -1  15   1    3.50    0.26
  -1  15   1    3.24    0.29
   1  15  -1    2.82    0.24
   0 -15  -1    0.13    0.09
   0 -15   1    0.15    0.08
   0 -15  -1    0.06    0.15
   0 -15  -1    0.01    0.17
   0 -15   1    0.13    0.08
   0 -15   1    0.24    0.13
   0  15  -1    0.15    0.08
   0  15   1    0.10    0.09
   0  15  -1    0.18    0.13
   0  15   1    0.04    0.16
   0  15  -1    0.37    0.15
   1 -15   1   11.09    0.74
   1 -15   1   12.17    0.59
  -1 -15  -1   11.65    0.56
  -1  15  -1    9.74    0.78
   1  15   1   11.78    0.69
  -1  15  -1   11.42    0.55
  -1  15  -1   11.44    0.57
   1  15   1   10.97    0.54
   1  15   1   10.61    0.51
  -1  15  -1   12.44    0.78
  -1  15  -1   12.76    0.54
  -1  15  -1   11.14    0.53
   1  15   1   11.16    0.52
  -2 -15  -1   23.14    0.89
   2 -15   1   21.10    1.13
   2 -15   1   22.03    0.86
  -2 -15  -1   22.80    0.80
   2 -15   1   22.89    0.92
   2  15   1   21.52    1.01
   2  15   1   22.75    0.83
  -2  15  -1   21.56    0.88
  -2  15  -1   23.12    0.89
  -2  15  -1   21.39    1.34
   2  15   1   23.83    0.87
  -2  15  -1   23.38    1.29
  -2  15  -1   22.95    0.95
  -2  15  -1   23.26    0.92
   2  15   1   22.62    0.84
   3 -15   1    4.12    0.28
   3 -15   1    4.53    0.60
   3 -15   1    3.88    0.33
   3  15   1    4.00    0.26
   3  15   1    3.82    0.27
  -3  15  -1    4.20    0.31
  -3  15  -1    3.55    0.39
  -3  15  -1    4.50    0.67
   3  15   1    4.43    0.27
  -3  15  -1    4.64    0.35
   4 -15   1    0.29    0.16
  -4  15  -1    0.51    0.19
  -4  15  -1    0.28    0.18
  -4  15  -1    0.35    0.19
  -4  15  -1    0.49    0.29
   4  15   1    0.29    0.12
   5 -15   1   64.82    2.09
   5 -15   1   63.59    2.65
   5 -15   1   64.40    2.19
   5  15   1   63.48    1.96
  -5  15  -1   64.98    2.70
  -5  15  -1   64.01    2.32
  -5  15  -1   59.52    2.18
  -5  15  -1   64.57    2.79
  -5  15  -1   63.61    2.21
   5  15   1   67.05    2.02
   5  15   1   64.88    2.24
   5  15   1   62.26    1.92
   6 -15   1  139.07    4.25
   6 -15   1  135.12    4.82
   6 -15   1  136.55    4.11
  -6  15  -1  138.56    4.46
   6  15   1  141.78    4.31
  -6  15  -1  134.56    4.79
   6  15   1  134.83    3.93
  -6  15  -1  136.19    4.18
  -6  15  -1  136.00    4.23
  -6  15  -1  139.34    5.11
   6  15   1  118.93    3.94
   7 -15   1    4.87    0.65
   7 -15   1    3.12    0.30
   7 -15   1    3.96    0.37
  -7  15  -1    4.72    0.67
  -7  15  -1    3.71    0.43
   7  15   1    3.84    0.45
  -7  15  -1    3.57    0.36
  -7  15  -1    4.18    0.38
   8 -15   1    9.62    0.60
   8 -15   1    9.11    0.51
   8 -15   1    9.27    0.89
  -8  15  -1    9.55    0.73
   8  15   1    9.23    0.86
  -8  15  -1    9.19    0.90
   8  15   1    8.75    0.54
  -8  15  -1    9.38    0.57
   8  15   1    9.03    0.64
   9 -15   1    2.18    0.31
   9  15   1    2.72    0.37
  -9  15  -1    2.60    0.41
  -9  15  -1    3.48    0.77
   9  15   1    3.45    0.67
   9  15   1    3.10    0.60
  -9  15  -1    2.53    0.54
  10 -15   1   92.40    4.03
  10 -15   1  100.75    3.34
  10  15   1  100.20    3.27
 -10  15  -1   96.20    3.83
 -10  15  -1  102.71    3.77
  10  15   1  104.97    4.07
  10  15   1  100.31    4.14
  10  15   1   93.58    3.46
 -10  15  -1   94.40    3.61
  11 -15   1    1.41    0.36
  11  15   1    1.59    0.37
  11  15   1    1.18    0.45
 -11  15  -1    1.21    0.59
 -11  15  -1    1.21    0.48
 -11  15  -1    0.85    0.49
  11  15   1    1.55    0.47
  12 -15   1    2.50    0.52
  12 -15   1    2.40    0.64
  12  15   1    4.40    0.92
  12  15   1    3.73    0.61
  12  15   1    3.77    1.14
 -12  15  -1    3.34    0.74
  13 -15   1    0.75    0.42
  13  15   1    1.31    0.72
 -13  15  -1   -0.68    0.97
  13  15   1    0.73    0.53
  13  15   1    0.61    0.65
  14 -15   1   14.49    1.02
 -14  15  -1   13.32    1.45
  14  15   1   17.46    1.56
  14  15   1   13.72    1.52
  14  15   1   15.44    2.28
  14 -16  -1    7.00    0.85
 -14  16   1    6.92    1.10
  13 -16  -1    4.21    0.63
  13  16  -1    4.38    0.75
  13  16  -1    4.74    0.98
 -13  16   1    3.56    0.86
  13  16  -1    4.22    1.31
  12 -16  -1    0.17    0.36
 -12  16   1    0.52    0.74
  12  16  -1    0.45    0.42
  12  16  -1    0.54    0.46
  12  16  -1    0.10    0.49
  11 -16  -1    0.88    0.45
  11  16  -1    1.32    0.42
 -11  16   1    2.41    0.68
 -11  16   1    1.57    0.64
  11  16  -1    1.37    0.38
  10 -16  -1   10.25    0.68
  10 -16  -1   10.55    0.82
  10  16  -1   11.27    0.91
  10  16  -1   10.98    0.69
 -10  16   1   11.09    0.84
 -10  16   1   11.58    0.97
  10  16  -1   10.54    0.99
   9 -16  -1    4.92    0.69
   9 -16  -1    5.42    0.53
   9 -16  -1    4.89    0.39
   9 -16  -1    5.36    0.44
  -9  16   1    5.67    0.61
  -9  16   1    5.35    0.75
   9  16  -1    4.85    0.70
   9  16  -1    5.37    0.46
   9  16  -1    6.30    0.63
  -9  16   1    4.79    0.53
   8 -16  -1   27.75    1.14
   8 -16  -1   29.96    1.67
   8 -16  -1   28.60    1.42
   8 -16  -1   30.53    1.26
   8  16  -1   27.44    1.34
   8  16  -1   30.47    1.47
  -8  16   1   30.38    1.46
   8  16  -1   28.39    1.14
  -8  16   1   27.57    1.27
  -8  16   1   28.78    1.50
  -8  16   1   25.59    1.12
  -7  16   1    2.19    0.35
   7  16  -1    1.69    0.27
   7  16  -1    1.32    0.21
   7  16  -1    0.97    0.39
   7  16  -1    1.51    0.21
  -7  16   1    1.73    0.32
   6 -16  -1   17.19    1.15
   6 -16  -1   16.53    0.79
   6 -16  -1   14.94    0.70
  -6  16   1   16.43    0.89
  -6  16   1   15.42    0.90
  -6  16   1   15.26    0.79
  -6  16   1   17.79    1.24
  -6  16   1   14.87    0.72
  -6  16   1   14.84    1.13
   6  16  -1   15.48    0.62
   6  16  -1   16.50    0.89
   5 -16  -1    5.32    0.35
   5 -16  -1    6.17    0.42
   5 -16  -1    5.77    0.70
   5  16  -1    5.40    0.31
  -5  16   1    5.92    0.46
   5  16  -1    5.53    0.35
  -5  16   1    7.22    0.92
  -5  16   1    5.64    0.37
  -5  16   1    5.97    0.44
   5  16  -1    5.78    0.29
   5  16  -1    5.72    0.33
  -5  16   1    5.37    0.45
   4 -16  -1    2.18    0.51
   4 -16  -1    1.88    0.23
  -4  16   1    2.26    0.30
   4  16  -1    1.42    0.21
  -4  16   1    1.16    0.22
  -4  16   1    1.75    0.24
   4  16  -1    1.57    0.15
   4  16  -1    1.68    0.18
  -4  16   1    2.14    0.60
   3 -16  -1   37.39    1.68
  -3 -16   1   39.14    1.28
   3 -16  -1   39.20    1.34
  -3 -16   1   32.41    1.38
   3 -16  -1   38.70    1.43
  -3  16   1   40.22    1.44
  -3  16   1   38.46    1.76
   3  16  -1   38.36    1.33
  -3  16   1   37.67    1.43
   3  16  -1   39.74    1.39
   3  16  -1   40.15    1.33
   3  16  -1   39.88    1.28
  -3  16   1   37.42    1.68
  -3  16   1   39.59    1.42
  -2 -16   1   37.68    1.29
  -2 -16   1   38.57    1.28
   2 -16  -1   37.32    1.38
   2 -16  -1   36.29    1.61
   2 -16  -1   36.36    1.35
  -2  16   1   37.51    1.36
   2  16  -1   37.14    1.30
   2  16  -1   36.77    1.24
  -2  16   1   37.48    1.34
   2  16  -1   37.35    1.39
  -2  16   1   36.94    1.63
  -2  16   1   36.70    1.32
  -2  16   1   37.77    1.38
   2  16  -1   38.49    1.32
   1 -16  -1    2.85    0.40
   1 -16  -1    2.37    0.27
  -1 -16   1    2.33    0.22
   1 -16  -1    2.38    0.20
  -1 -16   1    2.55    0.25
   1  16  -1    2.45    0.22
  -1  16   1    2.09    0.36
   1  16  -1    2.63    0.22
  -1  16   1    2.04    0.23
   1  16  -1    2.42    0.22
   1  16  -1    2.81    0.41
  -1  16   1    2.74    0.28
   0 -16  -1    0.24    0.15
   0 -16  -1    0.18    0.10
   0 -16   1    0.18    0.21
   0 -16   1    0.13    0.17
   0 -16  -1    0.24    0.16
   0  16   1    0.15    0.14
   0  16  -1   -0.02    0.14
   0  16  -1    0.18    0.11
   0  16   1    0.23    0.16
   0  16   1   -0.01    0.11
   0  16  -1    0.33    0.17
   1 -16   1  124.14    3.67
  -1 -16  -1  121.87    3.54
   1 -16   1  113.45    3.82
  -1 -16  -1  120.13    3.64
   1 -16   1  122.72    3.63
  -1  16  -1  120.68    3.68
   1  16   1  115.50    3.59
   1  16   1  117.66    3.62
  -1  16  -1  121.25    3.61
  -1  16  -1  114.96    4.02
   1  16   1  123.97    3.86
  -1  16  -1  120.30    3.99
  -1  16  -1  122.10    3.72
  -1  16  -1  116.69    3.60
  -2 -16  -1  303.01    8.63
   2 -16   1  310.26    8.80
  -2 -16  -1  311.48    8.72
   2 -16   1  296.81    9.07
   2 -16   1  301.07    8.72
   2  16   1  299.52    8.71
  -2  16  -1  304.32    8.81
   2  16   1  306.99    8.94
  -2  16  -1  306.05    9.32
  -2  16  -1  300.83    8.74
   2  16   1  293.44    8.65
  -2  16  -1  295.46    8.73
  -2  16  -1  298.66    9.27
   2  16   1  310.53    8.70
  -2  16  -1  315.30    8.89
   3 -16   1   48.95    2.06
   3 -16   1   50.97    1.67
   3 -16   1   50.05    1.75
  -3 -16  -1   50.48    1.54
  -3 -16  -1   51.77    1.59
   3  16   1   49.30    1.84
  -3  16  -1   49.13    1.70
  -3  16  -1   47.14    1.84
  -3  16  -1   50.38    2.20
   3  16   1   50.91    1.62
   3  16   1   49.12    1.59
   3  16   1   47.99    1.59
  -3  16  -1   49.73    1.72
  -3  16  -1   49.73    2.15
   3  16   1   49.28    1.64
   4 -16   1   32.31    1.17
   4 -16   1   32.63    1.65
   4 -16   1   32.57    1.26
   4  16   1   31.06    1.07
  -4  16  -1   31.99    1.31
   4  16   1   31.21    1.36
   4  16   1   31.58    1.08
   4  16   1   32.78    1.23
   4  16   1   33.16    1.14
  -4  16  -1   31.27    1.25
  -4  16  -1   30.02    1.62
  -4  16  -1   32.48    1.73
  -4  16  -1   30.35    1.20
  -4  16  -1   31.86    1.24
   4  16   1   31.52    1.10
   5 -16   1    9.73    0.55
   5 -16   1   10.37    0.92
   5 -16   1    8.50    0.46
   5  16   1   10.20    0.43
  -5  16  -1    8.96    0.59
  -5  16  -1    8.99    0.55
  -5  16  -1   10.18    1.02
  -5  16  -1    7.80    0.78
  -5  16  -1   10.08    0.54
   5  16   1    9.34    0.41
   5  16   1    9.71    0.45
   6 -16   1   44.45    1.58
   6 -16   1   46.30    2.19
   6 -16   1   45.81    1.69
  -6  16  -1   44.75    2.16
   6  16   1   46.06    1.41
   6  16   1   45.09    1.44
   6  16   1   44.56    1.79
  -6  16  -1   45.55    1.85
  -6  16  -1   44.02    2.26
  -6  16  -1   44.68    1.66
   7 -16   1   13.18    0.65
   7 -16   1   14.11    0.75
   7 -16   1   14.18    1.13
  -7  16  -1   13.66    0.71
   7  16   1   14.43    0.80
  -7  16  -1   13.04    1.08
  -7  16  -1   13.36    0.85
  -7  16  -1   12.87    0.70
   8 -16   1    0.00    0.26
   8 -16   1    0.32    0.22
   8  16   1    0.41    0.26
  -8  16  -1    0.72    0.41
  -8  16  -1    0.61    0.27
  -8  16  -1    0.73    0.37
   8  16   1    1.11    0.43
  -8  16  -1    0.38    0.32
   9 -16   1   -0.27    0.22
   9 -16   1   -0.21    0.24
   9 -16   1   -0.09    0.28
   9  16   1    0.96    0.52
   9  16   1    0.07    0.30
  -9  16  -1   -0.18    0.32
  -9  16  -1    0.13    0.36
   9  16   1    0.57    0.34
  -9  16  -1   -0.20    0.44
  10 -16   1   70.99    2.47
  10 -16   1   60.63    3.06
 -10  16  -1   63.61    2.91
 -10  16  -1   70.35    2.84
  10  16   1   72.36    3.08
  10  16   1   64.13    2.57
  10  16   1   68.32    2.35
  10  16   1   70.68    3.22
 -11  16  -1    0.49    0.53
  11  16   1    0.60    0.44
 -11  16  -1    0.36    0.61
  11  16   1    0.53    0.43
  11  16   1    0.23    0.35
  12 -16   1    1.08    0.38
  12 -16   1    0.82    0.46
  12  16   1    1.46    0.59
  12  16   1    1.90    0.55
 -12  16  -1    2.57    0.70
  13 -16   1    5.75    0.66
  13 -16   1    4.44    0.69
 -13  16  -1    5.45    1.12
  13  16   1    6.15    1.44
  13  16   1    5.23    1.40
  13 -17  -1    0.89    0.46
 -13  17   1    1.12    0.95
  12 -17  -1    3.42    0.61
  12 -17  -1    3.04    0.55
  12  17  -1    4.19    1.10
  12  17  -1    4.39    0.79
 -12  17   1    5.29    0.89
  11 -17  -1    0.98    0.35
  11 -17  -1    1.04    0.44
 -11  17   1    2.19    0.65
  11  17  -1    1.57    0.38
  11  17  -1    1.51    0.45
  11  17  -1    1.99    0.68
  10 -17  -1   -0.05    0.28
  10 -17  -1   -0.29    0.38
 -10  17   1    0.99    0.48
 -10  17   1    0.40    0.51
 -10  17   1    0.60    0.40
  10  17  -1    0.25    0.34
  10  17  -1    0.59    0.33
  10  17  -1    0.41    0.32
   9 -17  -1    6.39    0.59
   9 -17  -1    5.20    0.48
   9 -17  -1    6.25    0.82
   9  17  -1    6.09    0.48
  -9  17   1    4.82    0.55
  -9  17   1    7.05    0.68
   9  17  -1    5.41    0.75
  -9  17   1    7.71    0.83
   8 -17  -1    7.86    0.62
   8 -17  -1    7.09    0.72
   8 -17  -1    6.46    0.46
   8 -17  -1    7.35    0.54
   8  17  -1    8.35    0.67
  -8  17   1    8.41    0.67
  -8  17   1    6.54    0.58
  -8  17   1    7.17    0.80
  -8  17   1    6.39    0.60
   8  17  -1    6.55    0.66
   7 -17  -1   53.34    1.85
   7 -17  -1   53.91    1.96
   7 -17  -1   52.72    2.13
   7 -17  -1   50.58    2.38
   7  17  -1   60.22    1.68
  -7  17   1   55.67    2.20
   7  17  -1   49.79    2.04
   7  17  -1   53.42    1.75
  -7  17   1   50.27    1.87
  -7  17   1   51.16    2.31
   6 -17  -1    2.63    0.29
   6  17  -1    3.04    0.39
   6  17  -1    2.68    0.22
  -6  17   1    2.37    0.31
   6  17  -1    1.97    0.41
  -6  17   1    2.78    0.38
  -6  17   1    2.61    0.76
   6  17  -1    2.47    0.27
   5 -17  -1    5.05    0.34
   5 -17  -1    5.52    0.68
   5 -17  -1    5.65    0.41
   5  17  -1    5.84    0.30
  -5  17   1    4.71    0.42
   5  17  -1    5.11    0.31
  -5  17   1    5.66    0.47
  -5  17   1    5.13    0.44
  -5  17   1    5.03    0.38
  -5  17   1    6.31    0.92
   5  17  -1    5.59    0.35
   5  17  -1    5.54    0.35
   4 -17  -1   60.06    2.01
   4 -17  -1   59.90    2.46
   4 -17  -1   61.66    2.13
  -4  17   1   61.56    2.50
   4  17  -1   63.12    1.98
   4  17  -1   61.96    1.92
   4  17  -1   62.64    2.01
  -4  17   1   61.67    2.16
  -4  17   1   59.23    2.56
   4  17  -1   61.19    2.06
  -4  17   1   62.68    2.13
   4  17  -1   62.10    1.92
  -4  17   1   59.24    2.05
  -4  17   1   63.29    2.20
  -3 -17   1   25.02    0.91
   3 -17  -1   24.59    1.31
   3 -17  -1   25.93    1.06
   3 -17  -1   25.86    0.97
  -3 -17   1   25.97    0.92
  -3  17   1   25.35    1.06
  -3  17   1   25.25    1.06
   3  17  -1   25.23    0.96
   3  17  -1   25.87    1.04
  -3  17   1   24.36    1.33
   3  17  -1   24.79    0.91
  -3  17   1   26.38    1.04
   3  17  -1   24.84    1.00
   3  17  -1   25.79    0.91
  -3  17   1   26.15    1.03
  -3  17   1   25.13    1.27
  -2 -17   1   26.33    0.96
   2 -17  -1   24.55    1.26
  -2 -17   1   25.54    1.04
   2 -17  -1   26.04    1.05
   2 -17  -1   26.02    0.97
   2  17  -1   24.82    0.94
   2  17  -1   25.11    0.92
   2  17  -1   26.25    1.09
   2  17  -1   26.13    1.01
  -2  17   1   25.42    1.28
  -2  17   1   26.73    1.01
  -2  17   1   26.16    1.06
  -2  17   1   25.49    1.03
   2  17  -1   26.50    0.99
   1 -17  -1   38.24    1.64
  -1 -17   1   40.10    1.37
  -1 -17   1   39.99    1.38
   1 -17  -1   39.93    1.33
   1 -17  -1   39.57    1.44
  -1 -17   1   35.10    1.51
   1  17  -1   39.05    1.32
  -1  17   1   38.18    1.37
  -1  17   1   38.19    1.42
  -1  17   1   40.49    1.67
  -1  17   1   39.75    1.41
   1  17  -1   37.78    1.33
   1  17  -1   38.90    1.39
   1  17  -1   40.46    1.41
   0 -17  -1   13.71    0.68
   0 -17   1   13.87    0.58
   0 -17   1   12.55    0.68
   0 -17   1   11.97    0.81
   0 -17  -1   13.21    0.84
   0 -17   1   13.95    0.67
   0  17  -1   13.91    0.87
   0  17   1   12.56    0.64
   0  17  -1   14.08    0.61
   0  17   1   13.43    0.66
   0  17  -1   13.70    0.63
   0  17  -1   13.26    0.64
   0  17   1   12.99    0.61
   0  17   1   13.42    0.62
   0  17  -1   13.24    0.64
   1 -17   1   35.45    1.56
  -1 -17  -1   38.73    1.39
   1 -17   1   40.87    1.42
  -1 -17  -1   39.19    1.29
   1 -17   1   38.96    1.35
  -1  17  -1   38.76    1.40
   1  17   1   37.05    1.35
  -1  17  -1   39.82    1.70
   1  17   1   38.98    1.35
  -1  17  -1   35.33    1.68
  -1  17  -1   38.45    1.34
   1  17   1   36.67    1.31
  -1  17  -1   38.92    1.43
   1  17   1   39.39    1.57
  -1  17  -1   38.04    1.35
   1  17   1   39.15    1.38
   2 -17   1   37.41    1.68
   2 -17   1   39.58    1.39
  -2 -17  -1   41.11    1.31
   2 -17   1   40.74    1.46
  -2 -17  -1   39.96    1.39
  -2  17  -1   40.02    1.45
   2  17   1   39.62    1.34
   2  17   1   38.10    1.33
  -2  17  -1   39.31    1.48
  -2  17  -1   39.76    1.79
  -2  17  -1   40.55    1.41
  -2  17  -1   38.94    1.40
   2  17   1   40.07    1.39
   2  17   1   39.62    1.57
  -2  17  -1   37.86    1.82
   3 -17   1    0.19    0.14
   3 -17   1    0.34    0.31
  -3 -17  -1    0.16    0.08
   3 -17   1    0.19    0.11
   3  17   1    0.33    0.17
   3  17   1    0.08    0.14
  -3  17  -1    0.15    0.19
  -3  17  -1    0.48    0.34
   3  17   1    0.17    0.13
  -3  17  -1    0.41    0.16
   3  17   1    0.48    0.14
  -3  17  -1    0.28    0.20
   4 -17   1   15.11    0.68
   4 -17   1   15.42    0.75
   4 -17   1   15.87    1.13
   4  17   1   15.96    0.66
  -4  17  -1   14.68    1.03
  -4  17  -1   15.81    1.24
  -4  17  -1   15.62    0.78
   4  17   1   15.44    0.63
   4  17   1   15.39    0.62
  -4  17  -1   15.44    0.75
   4  17   1   15.58    0.62
  -4  17  -1   15.54    0.75
   4  17   1   15.27    0.84
  -4  17  -1   14.95    0.75
   4  17   1   15.49    0.73
  -5  17  -1    0.34    0.33
   5  17   1    0.52    0.15
   5  17   1    0.39    0.29
   5  17   1    0.78    0.15
   5  17   1    0.51    0.15
   6 -17   1   31.28    1.27
   6 -17   1   31.13    1.73
   6 -17   1   30.52    1.18
   6  17   1   30.64    1.03
  -6  17  -1   32.12    1.43
  -6  17  -1   30.50    1.74
  -6  17  -1   29.84    1.26
   6  17   1   31.70    1.07
   6  17   1   32.44    1.32
  -6  17  -1   29.37    1.76
  -6  17  -1   30.92    1.26
   7 -17   1   15.78    1.18
   7 -17   1   15.55    0.81
   7 -17   1   15.01    0.71
   7  17   1   15.75    0.85
  -7  17  -1   13.57    0.88
  -7  17  -1   16.19    0.93
  -7  17  -1   15.48    0.76
  -7  17  -1   15.38    1.19
   7  17   1   16.33    0.59
   8 -17   1   13.70    0.77
   8 -17   1   11.73    1.03
   8 -17   1   11.92    0.64
  -8  17  -1   12.61    0.73
  -8  17  -1   14.15    0.87
   8  17   1   13.04    0.81
   8  17   1   13.03    1.05
  -8  17  -1   13.07    1.09
   9  17   1    2.90    0.62
  -9  17  -1    3.01    0.84
  -9  17  -1    1.54    0.74
  -9  17  -1    1.79    0.38
   9  17   1    2.54    0.69
   9  17   1    2.82    0.56
  10 -17   1   11.19    0.69
 -10  17  -1   10.00    0.73
  10  17   1   11.46    0.65
  10  17   1   11.11    1.05
 -10  17  -1   11.24    0.87
  10  17   1   12.07    1.04
  10  17   1   11.24    1.11
 -10  17  -1   11.94    1.20
  11 -17   1    0.25    0.34
 -11  17  -1    0.28    0.63
  11  17   1   -0.01    0.44
  11  17   1    0.39    0.36
  11  17   1    0.01    0.47
 -11  17  -1    0.93    0.58
 -12  17  -1    1.61    0.85
  12  17   1    1.01    0.55
  12  17   1    1.29    0.44
  13 -17   1    2.72    0.62
  13  17   1    2.72    0.83
 -13  17  -1    1.86    0.99
  13  17   1    1.71    0.70
  13  18  -1    1.34    0.60
 -13  18   1    0.96    1.07
  12 -18  -1    3.79    0.60
  12  18  -1    5.30    1.22
  12  18  -1    4.94    0.66
 -12  18   1    4.53    0.99
  12  18  -1    5.54    0.87
 -11  18   1    0.56    0.70
  11  18  -1    0.67    0.44
  11  18  -1    0.50    0.37
  11  18  -1    0.33    0.37
  10 -18  -1    2.88    0.57
  10  18  -1    4.10    0.77
 -10  18   1    4.28    0.68
  10  18  -1    4.20    0.47
  10  18  -1    3.97    0.63
 -10  18   1    4.15    1.03
 -10  18   1    3.11    0.64
   9 -18  -1   31.74    1.93
   9 -18  -1   29.29    1.84
   9 -18  -1   33.50    1.42
  -9  18   1   35.24    1.71
   9  18  -1   29.96    1.50
  -9  18   1   31.85    1.47
  -9  18   1   35.11    1.77
   8 -18  -1    0.52    0.23
   8 -18  -1    0.44    0.26
   8 -18  -1    0.74    0.29
   8  18  -1    0.90    0.51
   8  18  -1    0.51    0.20
  -8  18   1    0.97    0.36
  -8  18   1    0.37    0.37
  -8  18   1    0.58    0.38
   7 -18  -1    3.07    0.51
   7 -18  -1    2.57    0.33
   7 -18  -1    3.42    0.40
   7  18  -1    3.24    0.23
  -7  18   1    2.29    0.42
  -7  18   1    2.86    0.45
   7  18  -1    3.14    0.31
   7  18  -1    2.36    0.49
  -7  18   1    2.40    0.38
   6 -18  -1    8.68    0.83
   6 -18  -1    6.75    0.43
   6 -18  -1    8.35    0.51
  -6  18   1    7.96    1.03
   6  18  -1    8.09    0.58
   6  18  -1    8.14    0.49
  -6  18   1    8.16    0.60
   6  18  -1    8.45    0.47
   6  18  -1    7.88    0.39
  -6  18   1    7.92    0.50
   6  18  -1    8.28    0.37
  -6  18   1    7.83    0.60
   5 -18  -1    2.05    0.48
   5 -18  -1    1.74    0.25
   5  18  -1    1.34    0.26
  -5  18   1    1.70    0.33
  -5  18   1    1.44    0.31
   5  18  -1    1.65    0.28
   5  18  -1    1.80    0.35
  -5  18   1    1.23    0.42
  -5  18   1    1.38    0.29
  -5  18   1    2.03    0.32
   5  18  -1    1.77    0.19
   5  18  -1    1.65    0.17
   4 -18  -1   27.62    1.45
   4 -18  -1   28.40    1.15
   4 -18  -1   26.13    1.04
   4  18  -1   28.89    1.06
   4  18  -1   28.11    1.11
  -4  18   1   27.89    1.19
   4  18  -1   28.29    0.98
  -4  18   1   24.29    1.44
   4  18  -1   28.04    0.98
  -4  18   1   27.75    1.19
  -4  18   1   26.10    1.13
  -4  18   1   27.83    1.54
  -4  18   1   27.50    1.13
   3 -18  -1   63.19    2.06
   3 -18  -1   64.19    2.18
  -3 -18   1   63.32    1.99
  -3 -18   1   63.46    2.01
   3 -18  -1   61.05    2.47
   3  18  -1   63.95    2.07
   3  18  -1   63.06    1.98
  -3  18   1   63.44    2.17
  -3  18   1   61.55    2.56
  -3  18   1   63.62    2.17
  -3  18   1   63.80    2.19
   3  18  -1   63.56    2.15
  -3  18   1   64.36    2.14
  -3  18   1   61.15    2.44
   3  18  -1   63.07    2.00
   3  18  -1   64.07    2.08
   2 -18  -1  161.19    4.72
   2 -18  -1  152.79    5.12
  -2 -18   1  159.97    4.76
  -2 -18   1  163.08    4.71
   2 -18  -1  160.64    4.85
   2  18  -1  156.23    5.07
   2  18  -1  163.60    4.79
  -2  18   1  156.19    4.84
   2  18  -1  162.01    4.78
   2  18  -1  156.19    4.69
   2  18  -1  155.39    4.66
  -2  18   1  162.08    4.85
  -2  18   1  162.88    5.26
  -2  18   1  157.39    4.79
   1 -18  -1   14.87    0.72
  -1 -18   1   14.64    0.66
   1 -18  -1   14.26    0.62
   1 -18  -1   14.44    0.66
   1 -18  -1   13.70    0.88
  -1 -18   1   12.80    0.79
  -1 -18   1   14.89    0.67
  -1  18   1   15.18    0.90
   1  18  -1   14.39    0.64
   1  18  -1   14.35    0.67
   1  18  -1   14.85    0.63
  -1  18   1   14.81    0.71
   1  18  -1   14.18    0.67
  -1  18   1   13.60    0.66
  -1  18   1   15.38    0.67
   1  18  -1   15.80    0.88
   0 -18  -1    0.15    0.12
   0 -18   1    0.27    0.16
   0 -18  -1    0.38    0.16
   0 -18  -1    0.39    0.22
   0  18   1    0.15    0.12
   0  18   1    0.33    0.16
   0  18  -1    0.36    0.16
   1 -18   1  218.79    6.33
   1 -18   1  208.89    6.57
  -1 -18  -1  218.52    6.24
  -1 -18  -1  223.34    6.36
   1 -18   1  225.19    6.39
   1  18   1  216.86    6.34
  -1  18  -1  223.56    6.45
  -1  18  -1  209.24    6.80
   1  18   1  208.94    6.28
   1  18   1  220.01    6.33
  -1  18  -1  203.95    7.04
  -1  18  -1  213.67    6.30
   1  18   1  209.57    6.30
  -1  18  -1  213.12    6.31
  -1  18  -1  219.26    6.44
   2 -18   1  112.93    3.51
   2 -18   1  112.79    3.44
   2 -18   1  109.24    3.77
  -2 -18  -1  112.31    3.43
   2  18   1  108.64    3.38
   2  18   1  112.99    3.41
  -2  18  -1  114.89    3.99
   2  18   1  109.64    3.43
  -2  18  -1  113.92    3.53
   2  18   1  113.44    3.75
  -2  18  -1  114.16    3.58
  -2  18  -1  110.60    3.45
  -2  18  -1  110.01    3.98
  -2  18  -1  110.86    3.45
   2  18   1  109.73    3.38
  -3 -18  -1    9.48    0.48
  -3 -18  -1    9.41    0.42
   3 -18   1    9.70    0.85
   3 -18   1    9.41    0.49
   3 -18   1    9.74    0.55
   3  18   1    9.53    0.46
  -3  18  -1   10.66    0.59
   3  18   1    9.27    0.48
   3  18   1    9.64    0.49
  -3  18  -1    9.68    0.94
   3  18   1    9.82    0.46
  -3  18  -1    9.88    0.55
  -3  18  -1    9.14    0.77
  -3  18  -1    8.49    0.54
  -3  18  -1    9.61    0.53
   3  18   1    9.61    0.67
   4 -18   1    5.18    0.37
   4 -18   1    4.08    0.30
   4 -18   1    5.58    0.72
   4  18   1    4.57    0.30
  -4  18  -1    5.21    0.82
  -4  18  -1    4.63    0.37
  -4  18  -1    3.55    0.56
   4  18   1    4.29    0.30
   4  18   1    4.30    0.30
  -4  18  -1    5.00    0.40
  -4  18  -1    4.47    0.39
  -4  18  -1    4.88    0.37
   4  18   1    3.84    0.40
   5 -18   1   45.24    1.70
   5 -18   1   45.73    2.15
   5 -18   1   44.79    1.59
   5  18   1   45.34    1.51
  -5  18  -1   42.21    2.18
  -5  18  -1   45.17    2.26
   5  18   1   45.03    1.83
   5  18   1   45.41    1.47
   5  18   1   47.13    1.56
  -5  18  -1   43.92    1.67
   5  18   1   46.58    1.50
   5  18   1   46.56    1.70
  -5  18  -1   44.95    1.66
  -5  18  -1   45.63    1.80
   6 -18   1   32.64    1.78
   6 -18   1   32.17    1.32
   6 -18   1   31.77    1.26
  -6  18  -1   28.65    1.77
  -6  18  -1   31.21    1.31
  -6  18  -1   30.91    1.84
   6  18   1   33.62    1.09
   6  18   1   33.97    1.37
  -6  18  -1   33.63    1.49
  -6  18  -1   32.58    1.33
   6  18   1   33.60    1.12
   7 -18   1   27.50    1.62
   7 -18   1   27.49    1.12
   7 -18   1   28.02    1.22
  -7  18  -1   27.93    1.24
   7  18   1   28.23    0.97
   7  18   1   28.99    0.96
  -7  18  -1   26.81    1.64
  -7  18  -1   28.97    1.41
  -7  18  -1   28.25    1.20
   7  18   1   26.34    1.29
   8 -18   1    0.48    0.25
   8 -18   1    0.01    0.21
  -8  18  -1    0.38    0.33
  -8  18  -1    0.33    0.37
   8  18   1    0.30    0.46
   9 -18   1    1.60    0.39
   9  18   1    2.91    0.69
   9  18   1    2.65    0.71
  -9  18  -1    1.57    0.39
  -9  18  -1    2.65    0.57
  -9  18  -1    1.58    0.46
  10  18   1   18.88    1.46
  10  18   1   21.40    1.41
 -10  18  -1   20.25    1.22
 -10  18  -1   16.55    1.00
 -10  18  -1   17.95    1.50
  11 -18   1    0.65    0.35
  11  18   1    1.11    0.51
  11  18   1    0.82    0.51
 -11  18  -1    0.89    0.74
  12  18   1    9.52    0.73
  12  18   1   10.10    1.39
 -12  18  -1    7.99    0.98
  12  18   1   10.23    1.17
  13 -18   1    2.38    0.52
 -13  18  -1    1.91    1.09
  13  18   1    1.82    0.73
  13 -19  -1    1.84    0.51
  13  19  -1    2.08    0.73
 -13  19   1    3.44    1.13
  12 -19  -1    0.60    0.59
  12 -19  -1    1.03    0.41
 -12  19   1    2.11    0.82
  12  19  -1    1.49    0.61
  11 -19  -1    0.05    0.35
  11  19  -1    0.58    0.38
 -11  19   1    1.22    0.75
  11  19  -1    0.61    0.42
  11  19  -1    1.10    0.47
  10 -19  -1   -0.02    0.43
 -10  19   1    0.60    0.45
 -10  19   1    0.25    0.52
  10  19  -1    0.29    0.30
 -10  19   1   -0.06    0.63
  10  19  -1    0.47    0.38
   9 -19  -1   33.20    1.42
   9 -19  -1   30.40    1.77
   9 -19  -1   32.13    1.85
   9  19  -1   29.64    1.54
  -9  19   1   30.35    1.46
  -9  19   1   33.95    1.80
   8 -19  -1    2.99    0.38
   8 -19  -1    2.99    0.47
   8 -19  -1    3.55    0.53
  -8  19   1    3.72    0.83
   8  19  -1    3.43    0.54
   8  19  -1    2.65    0.24
  -8  19   1    3.58    0.53
   8  19  -1    2.39    0.32
   7 -19  -1    0.57    0.25
   7 -19  -1    0.56    0.22
   7 -19  -1    0.37    0.26
  -7  19   1    0.92    0.31
   7  19  -1    0.70    0.18
  -7  19   1    0.32    0.36
   7  19  -1    0.59    0.25
   7  19  -1    0.47    0.22
   7  19  -1    0.76    0.43
  -7  19   1    0.09    0.33
   6 -19  -1   20.41    0.95
   6 -19  -1   18.14    0.82
   6 -19  -1   19.08    1.26
   6  19  -1   20.97    1.21
   6  19  -1   20.55    0.75
  -6  19   1   18.04    0.94
   6  19  -1   19.24    0.97
  -6  19   1   19.36    0.88
  -6  19   1   19.78    1.00
   6  19  -1   20.14    0.74
   6  19  -1   19.66    0.86
  -6  19   1   20.51    1.04
  -6  19   1   18.66    1.38
   5 -19  -1   15.99    0.80
   5 -19  -1   14.75    1.08
   5 -19  -1   15.20    0.69
  -5  19   1   16.52    1.25
   5  19  -1   14.78    0.69
  -5  19   1   15.80    0.86
  -5  19   1   14.53    0.77
  -5  19   1   14.41    0.74
   5  19  -1   15.43    0.62
   5  19  -1   16.33    0.70
  -5  19   1   15.26    0.84
   5  19  -1   15.89    0.63
   4 -19  -1   25.90    1.10
   4 -19  -1   25.18    1.00
   4 -19  -1   24.47    1.39
  -4  19   1   22.16    1.39
   4  19  -1   26.19    1.02
  -4  19   1   27.10    1.15
   4  19  -1   27.23    1.02
   4  19  -1   26.48    0.94
  -4  19   1   26.15    1.15
  -4  19   1   26.15    1.51
  -4  19   1   25.71    1.09
  -4  19   1   24.92    1.05
   4  19  -1   26.05    1.14
   4  19  -1   26.30    0.94
   3 -19  -1    1.72    0.47
  -3 -19   1    2.03    0.20
   3 -19  -1    1.74    0.20
   3 -19  -1    2.58    0.27
  -3 -19   1    2.55    0.24
   3  19  -1    2.33    0.24
  -3  19   1    2.71    0.26
   3  19  -1    1.97    0.29
  -3  19   1    2.73    0.51
   3  19  -1    3.03    0.64
  -3  19   1    2.62    0.33
  -3  19   1    2.02    0.28
   3  19  -1    2.07    0.19
   3  19  -1    1.98    0.20
   2 -19  -1   63.70    2.03
  -2 -19   1   63.32    2.03
  -2 -19   1   62.44    2.05
   2 -19  -1   64.44    2.16
   2 -19  -1   59.59    2.42
   2  19  -1   64.12    2.25
  -2  19   1   63.09    2.10
   2  19  -1   62.31    2.08
  -2  19   1   60.45    2.14
  -2  19   1   62.61    2.13
   2  19  -1   59.85    2.00
  -2  19   1   62.00    2.49
   2  19  -1   62.96    2.08
   2  19  -1   61.19    1.98
  -1 -19   1   45.15    1.54
   1 -19  -1   45.16    1.49
  -1 -19   1   41.07    1.69
   1 -19  -1   43.33    1.59
   1 -19  -1   42.85    1.49
   1 -19  -1   41.55    1.83
   1  19  -1   43.09    1.55
   1  19  -1   42.78    1.50
   1  19  -1   46.83    1.80
  -1  19   1   45.10    1.88
   1  19  -1   43.20    1.47
  -1  19   1   42.66    1.55
  -1  19   1   42.98    1.58
   1  19  -1   44.87    1.58
  -1  19   1   41.62    1.66
   0 -19   1   12.14    0.62
   0 -19   1   11.05    0.77
   0 -19  -1   10.92    0.81
   0 -19  -1   12.11    0.55
   0 -19  -1   11.92    0.64
   0 -19   1   12.45    0.54
   0 -19   1   12.47    0.60
   0  19  -1   12.23    0.57
   0  19  -1   11.96    0.59
   0  19   1   13.18    0.82
   0  19   1   11.86    0.57
   0  19  -1   13.42    0.88
   0  19   1   12.13    0.62
   0  19   1   11.61    0.58
   0  19  -1   11.85    0.60
   0  19   1   11.78    0.60
   0  19  -1   12.41    0.61
  -1 -19  -1   19.91    0.91
   1 -19   1   20.92    0.86
  -1 -19  -1   21.78    0.91
   1 -19   1   20.90    1.12
   1 -19   1   21.55    0.92
   1  19   1   22.09    0.90
   1  19   1   20.45    1.06
  -1  19  -1   21.03    1.16
  -1  19  -1   21.48    0.92
  -1  19  -1   21.28    0.87
  -1  19  -1   21.10    0.86
   1  19   1   21.16    0.87
   1  19   1   19.38    0.84
  -1  19  -1   17.97    1.13
   1  19   1   19.39    0.82
   2 -19   1    2.96    0.53
  -2 -19  -1    2.80    0.22
   2 -19   1    2.47    0.22
  -2 -19  -1    2.89    0.27
   2 -19   1    2.97    0.28
   2  19   1    2.22    0.25
  -2  19  -1    3.07    0.32
  -2  19  -1    2.79    0.45
   2  19   1    2.92    0.26
   2  19   1    2.99    0.23
   2  19   1    2.38    0.24
  -2  19  -1    3.27    0.30
   2  19   1    3.04    0.45
  -2  19  -1    2.13    0.31
  -2  19  -1    2.93    0.25
  -3 -19  -1   23.52    0.85
  -3 -19  -1   23.48    0.91
   3 -19   1   23.86    1.01
   3 -19   1   23.38    0.95
   3 -19   1   23.46    1.34
   3  19   1   22.98    1.16
  -3  19  -1   25.58    1.06
   3  19   1   23.41    0.93
  -3  19  -1   23.39    1.46
  -3  19  -1   23.46    0.99
   3  19   1   23.53    0.89
  -3  19  -1   21.47    1.00
  -3  19  -1   23.80    1.37
   3  19   1   23.07    0.93
   3  19   1   22.58    0.89
  -3  19  -1   23.20    0.98
   4 -19   1    4.21    0.35
   4 -19   1    3.78    0.29
   4 -19   1    4.77    0.67
   4  19   1    4.08    0.28
  -4  19  -1    4.83    0.85
  -4  19  -1    4.16    0.38
   4  19   1    4.11    0.32
  -4  19  -1    3.77    0.38
   4  19   1    3.83    0.29
   4  19   1    3.83    0.46
  -4  19  -1    4.09    0.35
   4  19   1    4.30    0.30
   5 -19   1   14.41    0.68
   5 -19   1   15.18    0.77
   5 -19   1   16.01    1.15
   5  19   1   16.77    0.85
  -5  19  -1   15.29    0.84
   5  19   1   15.20    0.61
   5  19   1   13.28    0.74
   5  19   1   15.58    0.63
   5  19   1   14.20    0.88
  -5  19  -1   13.22    1.23
  -5  19  -1   12.79    1.07
   5  19   1   15.39    0.66
  -5  19  -1   14.89    0.75
  -5  19  -1   14.87    0.77
   6 -19   1   18.40    1.25
   6 -19   1   17.31    0.78
   6 -19   1   17.68    0.90
   6  19   1   18.24    0.92
   6  19   1   18.54    0.69
  -6  19  -1   15.18    1.33
   6  19   1   17.63    0.76
  -6  19  -1   17.50    0.99
  -6  19  -1   17.75    0.86
   6  19   1   17.83    1.00
  -6  19  -1   14.56    1.22
  -6  19  -1   17.26    0.86
   7 -19   1    0.21    0.25
   7 -19   1    0.34    0.23
  -7  19  -1   -0.24    0.38
  -7  19  -1    0.35    0.29
  -7  19  -1   -0.19    0.37
  -7  19  -1    0.69    0.36
   7  19   1    0.00    0.20
   7  19   1   -0.28    0.40
   8 -19   1    8.75    0.89
   8 -19   1    9.86    0.64
   8  19   1   10.58    0.75
   8  19   1    9.92    0.44
  -8  19  -1    9.28    0.80
   8  19   1    8.96    0.45
  -8  19  -1   10.07    0.78
  -8  19  -1    9.38    1.09
   9 -19   1    0.10    0.28
   9  19   1    0.42    0.34
  -9  19  -1    0.17    0.49
  -9  19  -1    0.21    0.46
   9  19   1    0.59    0.35
  -9  19  -1    0.08    0.39
   9  19   1   -0.12    0.59
  10 -19   1   17.04    0.93
 -10  19  -1   16.20    1.14
  10  19   1   17.11    1.41
  10  19   1   18.45    1.31
 -10  19  -1   18.14    1.53
 -10  19  -1   13.73    0.95
  11 -19   1    0.90    0.35
 -11  19  -1    1.10    0.76
  11  19   1    0.53    0.52
  11  19   1    0.38    0.46
  12 -19   1    3.73    0.77
  12 -19   1    5.95    0.74
 -12  19  -1    4.86    0.98
  13 -19   1    1.84    0.54
  13 -19   1    0.71    0.72
  13  19   1    2.77    0.93
  13  19   1    1.93    0.76
 -13  19  -1    2.76    1.14
  13 -20  -1    0.73    0.73
  13 -20  -1    1.16    0.54
  13  20  -1    1.84    0.76
 -13  20   1    3.11    1.17
  12 -20  -1    6.34    0.67
  12  20  -1    7.71    1.34
 -12  20   1    7.91    1.11
  11 -20  -1    6.43    0.61
 -11  20   1    6.70    0.92
  10 -20  -1    1.29    0.36
  10 -20  -1    0.87    0.43
 -10  20   1    0.94    0.62
  10  20  -1    1.37    0.39
 -10  20   1    1.56    0.57
   9 -20  -1   13.58    0.90
   9 -20  -1   11.87    1.01
  -9  20   1   14.08    1.05
  -9  20   1   13.95    1.18
   8 -20  -1   10.26    0.92
   8 -20  -1   11.00    0.73
   8 -20  -1   10.31    0.66
  -8  20   1   11.62    1.16
  -8  20   1    9.89    0.72
   8  20  -1    8.30    0.79
  -8  20   1   10.20    0.80
   8  20  -1    8.59    0.67
   8  20  -1    9.73    0.45
   7 -20  -1    6.53    0.56
   7 -20  -1    5.84    0.50
   7 -20  -1    4.88    0.40
   7 -20  -1    6.92    0.71
   7  20  -1    5.64    0.45
   7  20  -1    6.65    0.61
  -7  20   1    6.48    0.58
  -7  20   1    6.06    0.59
  -7  20   1    5.34    0.52
   7  20  -1    6.79    0.35
  -7  20   1    5.10    0.93
   6 -20  -1  104.69    3.41
   6 -20  -1  100.92    3.86
   6 -20  -1  105.14    3.58
   6 -20  -1   99.39    3.24
  -6  20   1  106.54    3.59
   6  20  -1  101.25    3.30
  -6  20   1  101.59    3.46
  -6  20   1  101.03    3.43
   6  20  -1  103.78    3.17
  -6  20   1  101.43    3.33
   6  20  -1  103.10    3.07
   6  20  -1  105.81    3.29
   6  20  -1  101.69    3.22
  -6  20   1   97.30    3.87
   6  20  -1   99.96    3.46
   5 -20  -1    3.52    0.58
   5 -20  -1    3.52    0.36
  -5  20   1    4.05    0.43
   5  20  -1    4.50    0.37
  -5  20   1    4.71    0.86
  -5  20   1    3.43    0.42
   5  20  -1    3.67    0.26
   5  20  -1    4.40    0.55
  -5  20   1    3.88    0.39
   5  20  -1    3.87    0.28
   4 -20  -1    0.58    0.19
   4 -20  -1    0.45    0.27
   4 -20  -1    0.29    0.15
   4  20  -1    0.58    0.31
   4  20  -1    0.53    0.20
  -4  20   1    0.64    0.24
   4  20  -1    0.40    0.19
  -4  20   1    0.38    0.22
   4  20  -1    0.66    0.17
   3 -20  -1   15.18    0.69
   3 -20  -1   15.11    1.04
  -3 -20   1   16.42    0.67
  -3 -20   1   15.59    0.68
   3 -20  -1   15.06    0.77
   3  20  -1   15.69    0.71
  -3  20   1   15.09    0.74
   3  20  -1   14.98    0.65
  -3  20   1   16.75    1.05
  -3  20   1   16.18    0.75
   3  20  -1   15.99    0.74
   3  20  -1   17.26    0.87
  -3  20   1   16.17    0.78
   3  20  -1   16.26    0.67
  -3  20   1   16.02    0.82
  -2 -20   1   67.42    2.15
  -2 -20   1   65.96    2.16
   2 -20  -1   66.26    2.14
   2 -20  -1   63.35    2.55
   2 -20  -1   67.36    2.28
  -2  20   1   65.32    2.27
  -2  20   1   65.56    2.64
   2  20  -1   63.37    2.12
   2  20  -1   67.05    2.21
   2  20  -1   65.02    2.20
   2  20  -1   65.07    2.10
   2  20  -1   67.86    2.38
  -2  20   1   65.97    2.25
  -2  20   1   66.57    2.24
   1 -20  -1   13.21    0.61
  -1 -20   1   15.20    0.67
  -1 -20   1   13.71    0.83
   1 -20  -1   12.87    0.63
   1 -20  -1   13.64    0.71
   1 -20  -1   12.62    0.88
  -1 -20   1   15.89    0.70
  -1  20   1   13.91    0.93
  -1  20   1   11.56    0.62
  -1  20   1   13.37    0.70
   1  20  -1   14.77    0.89
   1  20  -1   13.26    0.67
  -1  20   1   13.18    0.75
   1  20  -1   16.13    0.65
   1  20  -1   14.58    0.69
   0 -20   1   27.05    0.98
   0 -20  -1   25.07    1.32
   0 -20   1   27.69    1.08
   0 -20   1   25.16    1.23
   0 -20   1   27.37    1.06
   0 -20  -1   28.01    1.11
   0 -20  -1   27.68    1.00
   0  20  -1   27.29    1.09
   0  20   1   26.09    1.08
   0  20  -1   26.20    1.08
   0  20  -1   23.60    1.37
   0  20  -1   27.65    1.51
   0  20   1   25.55    1.07
   0  20   1   26.20    1.04
   0  20  -1   25.62    1.03
   0  20   1   27.39    1.33
   0  20  -1   26.68    1.03
   0  20   1   25.96    1.04
  -1 -20  -1  135.04    3.94
   1 -20   1  125.98    4.27
  -1 -20  -1  132.80    4.05
   1 -20   1  134.38    4.01
   1 -20   1  136.01    4.08
   1  20   1  133.37    4.30
  -1  20  -1  131.48    4.12
   1  20   1  131.11    4.00
  -1  20  -1  133.57    4.09
   1  20   1  129.27    3.98
  -1  20  -1  132.09    4.47
  -1  20  -1  126.65    3.99
   1  20   1  128.13    3.99
   1  20   1  129.11    4.03
  -1  20  -1  124.95    4.50
  -1  20  -1  129.73    3.99
   2 -20   1   22.70    1.24
   2 -20   1   23.91    0.97
  -2 -20  -1   23.78    0.98
   2 -20   1   25.34    1.03
  -2 -20  -1   24.53    0.91
  -2  20  -1   22.58    1.37
   2  20   1   22.89    0.92
  -2  20  -1   23.56    0.98
   2  20   1   23.24    1.00
   2  20   1   23.78    0.94
  -2  20  -1   23.14    1.38
   2  20   1   24.31    1.20
   2  20   1   23.83    0.97
  -2  20  -1   23.27    0.97
  -2  20  -1   23.57    1.04
  -2  20  -1   25.59    1.38
   3 -20   1    0.65    0.33
   3 -20   1    1.11    0.23
  -3 -20  -1    0.64    0.17
  -3 -20  -1    0.74    0.16
  -3  20  -1    0.98    0.26
  -3  20  -1    0.74    0.18
   3  20   1    0.52    0.16
  -3  20  -1    1.11    0.24
  -3  20  -1    0.29    0.27
   4 -20   1   22.32    0.94
   4 -20   1   22.49    1.37
   4 -20   1   22.37    1.00
  -4  20  -1   22.36    0.99
  -4  20  -1   21.68    1.38
   4  20   1   22.04    0.87
  -4  20  -1   22.26    1.18
   4  20   1   22.20    0.87
   4  20   1   22.94    0.91
  -4  20  -1   21.93    1.51
   4  20   1   23.52    1.14
  -4  20  -1   22.35    1.04
   4  20   1   23.19    0.93
   5 -20   1   32.20    1.33
   5 -20   1   31.79    1.71
  -5  20  -1   30.46    1.86
  -5  20  -1   32.18    1.32
  -5  20  -1   34.02    1.44
  -5  20  -1   31.87    1.31
   5  20   1   31.58    1.16
  -5  20  -1   28.55    1.74
   5  20   1   34.36    1.35
   5  20   1   30.99    1.44
   5  20   1   33.14    1.16
   5  20   1   33.28    1.21
   5  20   1   32.23    1.14
   6 -20   1    3.11    0.37
   6 -20   1    4.37    0.60
  -6  20  -1    3.84    0.42
   6  20   1    4.35    0.34
   6  20   1    3.09    0.46
  -6  20  -1    3.71    0.43
  -6  20  -1    4.64    0.46
   6  20   1    4.34    0.27
   6  20   1    4.30    0.38
   7 -20   1    6.66    0.73
   7 -20   1    6.46    0.53
   7 -20   1    6.94    0.50
   7  20   1    6.27    0.48
  -7  20  -1    6.87    0.55
   7  20   1    6.68    0.61
  -7  20  -1    8.07    0.67
  -7  20  -1    6.13    1.03
  -7  20  -1    6.12    0.56
   8 -20   1    5.86    0.90
   8 -20   1    7.98    0.54
   8  20   1    7.55    0.69
   8  20   1    7.47    0.37
  -8  20  -1    6.49    0.65
  -8  20  -1    6.43    1.03
  -8  20  -1    7.63    0.57
   9 -20   1   16.75    1.30
  -9  20  -1   20.28    1.18
   9  20   1   20.63    1.47
  -9  20  -1   17.93    1.07
  -9  20  -1   20.09    1.56
   9  20   1   18.67    1.13
  10 -20   1    1.24    0.34
 -10  20  -1    1.32    0.61
 -10  20  -1    0.88    0.64
  10  20   1    0.55    0.48
  10  20   1    0.99    0.46
 -10  20  -1    0.98    0.51
  11 -20   1    2.54    0.53
  11 -20   1    2.28    0.49
  11  20   1    4.17    1.17
  11  20   1    3.35    0.91
  12 -20   1    0.30    0.45
  12 -20   1   -0.36    0.55
  12  20   1    0.13    0.61
  12  20   1   -0.15    0.63
 -12  20  -1    0.23    0.79
  13 -20   1    9.47    0.90
  13  20   1   12.36    1.75
 -13  20  -1   11.08    1.34
  13 -21  -1   -0.30    0.58
  13  21  -1    0.23    0.77
 -13  21   1   -0.54    1.22
  12 -21  -1    0.13    0.46
  12 -21  -1   -0.42    0.67
  12  21  -1    0.74    0.64
 -12  21   1    1.68    0.90
  11 -21  -1    3.14    0.57
  11 -21  -1    3.10    0.53
 -11  21   1    3.66    0.93
  10 -21  -1    2.98    0.50
  10 -21  -1    2.87    0.51
 -10  21   1    4.19    0.69
   9 -21  -1    4.77    0.50
   9 -21  -1    5.10    0.70
   9 -21  -1    4.98    0.61
  -9  21   1    5.28    0.70
  -9  21   1    5.75    0.71
   8 -21  -1    3.66    0.67
   8 -21  -1    5.09    0.54
   8 -21  -1    3.77    0.46
  -8  21   1    4.57    0.57
   8  21  -1    4.17    0.43
   8  21  -1    5.09    0.32
  -8  21   1    4.90    0.63
   8  21  -1    4.63    0.80
   7 -21  -1    2.71    0.43
   7 -21  -1    2.01    0.34
   7 -21  -1    1.74    0.48
   7  21  -1    2.96    0.57
   7  21  -1    2.23    0.38
  -7  21   1    1.95    0.49
  -7  21   1    2.44    0.48
  -7  21   1    2.12    0.47
  -7  21   1    1.54    0.53
   7  21  -1    2.67    0.44
   6 -21  -1   11.43    0.90
   6 -21  -1   11.69    0.67
   6 -21  -1   11.78    0.74
  -6  21   1   11.34    0.72
   6  21  -1    9.98    0.69
  -6  21   1   11.56    0.63
   6  21  -1   10.09    0.71
   6  21  -1   11.69    0.51
   6  21  -1   12.31    0.52
   6  21  -1   10.46    0.59
  -6  21   1   11.07    0.70
   5 -21  -1    3.36    0.36
   5 -21  -1    3.76    0.55
   5 -21  -1    3.87    0.45
  -5  21   1    3.35    0.40
  -5  21   1    4.45    0.44
  -5  21   1    3.49    0.46
  -5  21   1    3.76    0.82
   5  21  -1    3.67    0.27
   5  21  -1    3.88    0.38
   5  21  -1    4.06    0.37
   4 -21  -1   26.88    1.49
   4 -21  -1   24.38    1.04
   4 -21  -1   26.39    1.16
  -4  21   1   25.65    1.18
   4  21  -1   27.03    1.06
   4  21  -1   26.38    1.07
  -4  21   1   26.19    1.12
  -4  21   1   27.28    1.57
   4  21  -1   29.16    1.22
  -4  21   1   27.77    1.20
   4  21  -1   26.30    0.99
   4  21  -1   27.15    0.99
  -4  21   1   25.72    1.14
   3 -21  -1    1.71    0.26
  -3 -21   1    2.04    0.24
  -3 -21   1    1.76    0.22
   3  21  -1    2.27    0.27
  -3  21   1    2.72    0.33
  -3  21   1    1.65    0.32
  -3  21   1    2.41    0.28
   3  21  -1    2.43    0.21
  -3  21   1    1.99    0.33
   3  21  -1    2.45    0.21
   3  21  -1    2.00    0.43
   2 -21  -1   55.40    2.31
  -2 -21   1   57.01    1.92
   2 -21  -1   56.22    1.96
  -2 -21   1   59.53    1.92
   2 -21  -1   56.18    1.89
   2 -21  -1   58.07    2.03
  -2  21   1   55.49    1.99
   2  21  -1   56.86    1.95
   2  21  -1   58.48    2.16
   2  21  -1   55.70    1.86
  -2  21   1   54.70    2.37
   2  21  -1   55.05    1.87
  -2  21   1   56.19    2.03
   2  21  -1   56.03    1.96
   1 -21  -1   21.25    1.21
   1 -21  -1   23.53    0.92
   1 -21  -1   23.63    1.01
  -1 -21   1   21.03    1.11
   1 -21  -1   23.06    0.90
  -1 -21   1   23.57    0.98
  -1 -21   1   23.35    0.95
   1  21  -1   22.51    0.96
  -1  21   1   22.24    0.95
   1  21  -1   22.39    0.90
   1  21  -1   22.23    0.97
  -1  21   1   23.81    1.29
   1  21  -1   22.10    0.91
  -1  21   1   21.86    0.99
   1  21  -1   23.25    1.49
  -1  21   1   22.42    0.96
   0 -21  -1   25.66    1.07
   0 -21   1   25.79    0.95
   0 -21   1   25.87    1.05
   0 -21   1   23.42    1.22
   0 -21  -1   25.66    0.96
   0 -21   1   25.95    1.02
   0 -21  -1   23.35    1.27
   0  21   1   24.58    1.01
   0  21   1   24.50    1.00
   0  21  -1   24.73    0.98
   0  21   1   24.96    1.05
   0  21   1   26.07    1.33
   0  21  -1   24.23    1.04
   0  21  -1   24.60    1.04
   0  21  -1   21.77    1.30
   0  21  -1   24.34    0.99
   0  21  -1   27.18    1.40
   0  21   1   24.50    1.04
   1 -21   1   36.77    1.36
  -1 -21  -1   38.05    1.31
  -1 -21  -1   37.82    1.40
   1 -21   1   38.13    1.42
   1 -21   1   35.22    1.61
   1  21   1   36.66    1.33
  -1  21  -1   32.95    1.71
  -1  21  -1   36.16    1.36
  -1  21  -1   36.47    1.73
  -1  21  -1   37.90    1.43
  -1  21  -1   37.28    1.36
   1  21   1   36.54    1.38
  -1  21  -1   35.94    1.42
   1  21   1   36.15    1.36
   1  21   1   37.63    1.63
   1  21   1   36.67    1.37
  -2 -21  -1    0.31    0.12
  -2 -21  -1    0.39    0.18
   2 -21   1    0.26    0.17
   2  21   1    0.50    0.17
   2  21   1    0.33    0.19
  -2  21  -1    0.72    0.26
  -2  21  -1    0.08    0.22
  -2  21  -1    0.21    0.21
   2  21   1    0.31    0.12
  -2  21  -1    0.23    0.12
  -2  21  -1    0.30    0.27
   3 -21   1   53.83    1.87
  -3 -21  -1   55.62    1.75
   3 -21   1   52.16    2.27
  -3 -21  -1   54.42    1.81
   3 -21   1   54.97    1.96
   3  21   1   52.71    1.85
   3  21   1   53.04    1.80
  -3  21  -1   51.58    1.97
  -3  21  -1   51.96    2.40
  -3  21  -1   54.82    1.92
   3  21   1   56.44    2.10
  -3  21  -1   57.27    1.99
  -3  21  -1   52.83    1.92
   3  21   1   54.05    1.81
   3  21   1   54.57    1.84
  -3  21  -1   51.50    2.43
   4 -21   1    0.82    0.33
   4  21   1    0.79    0.19
   4  21   1    0.56    0.20
   4  21   1    0.44    0.21
  -4  21  -1    0.81    0.26
  -4  21  -1    1.05    0.25
  -4  21  -1    0.69    0.29
   5 -21   1   38.66    1.53
   5 -21   1   37.77    1.92
   5  21   1   38.16    1.63
  -5  21  -1   34.98    2.07
   5  21   1   36.39    1.34
  -5  21  -1   38.21    1.52
  -5  21  -1   37.81    1.51
  -5  21  -1   38.29    1.67
   5  21   1   39.44    1.40
   5  21   1   38.07    1.33
   5  21   1   40.38    1.53
   5  21   1   39.01    1.36
  -5  21  -1   37.55    2.06
   6 -21   1    6.66    0.71
   6 -21   1    6.55    0.50
   6  21   1    6.59    0.42
   6  21   1    6.51    0.55
   6  21   1    6.49    0.62
  -6  21  -1    5.68    0.55
   6  21   1    5.94    0.39
  -6  21  -1    6.52    0.54
   6  21   1    7.15    0.49
   6  21   1    7.33    0.38
  -6  21  -1    6.58    0.50
   7 -21   1   15.55    1.15
   7 -21   1   15.31    0.84
   7  21   1   15.23    0.86
  -7  21  -1   12.13    1.33
  -7  21  -1   15.12    0.93
   7  21   1   13.83    0.90
  -7  21  -1   15.22    0.86
   7  21   1   15.53    0.68
   7  21   1   15.87    0.65
   8 -21   1   25.79    1.73
   8 -21   1   30.73    1.33
   8  21   1   28.14    1.34
   8  21   1   28.08    1.06
  -8  21  -1   30.43    1.96
  -8  21  -1   29.43    1.33
  -8  21  -1   29.89    1.63
   8  21   1   30.25    1.05
   9 -21   1    4.18    0.48
  -9  21  -1    5.47    1.16
   9  21   1    5.04    0.90
  -9  21  -1    3.68    0.67
  -9  21  -1    3.26    0.60
   9  21   1    3.91    0.82
   9  21   1    4.83    0.38
  10 -21   1   21.28    1.07
 -10  21  -1   19.73    1.15
 -10  21  -1   23.02    1.84
  10  21   1   21.10    1.60
  10  21   1   23.14    1.49
 -10  21  -1   20.98    1.31
  11 -21   1    4.23    0.57
  11 -21   1    2.95    0.54
 -11  21  -1    4.81    0.98
  11  21   1    5.81    1.23
  11  21   1    4.37    1.04
  12 -21   1    5.23    0.69
  12 -21   1    4.13    0.62
 -12  21  -1    4.76    0.85
  12  21   1    6.27    1.17
  13 -21   1    4.44    0.64
 -13  21  -1    4.12    1.20
  13  21   1    3.90    0.89
  13 -22  -1    0.46    0.87
 -13  22   1    1.64    1.21
  12 -22  -1    1.61    0.49
 -12  22   1    2.22    0.92
  12  22  -1    1.82    0.67
  11 -22  -1    2.41    0.57
  11 -22  -1    2.63    0.58
  11  22  -1    3.76    1.14
  10 -22  -1    1.40    0.38
 -10  22   1    1.97    0.80
 -10  22   1    1.56    0.73
   9 -22  -1   10.26    0.96
   9 -22  -1   12.36    0.77
   9 -22  -1   12.06    0.87
  -9  22   1   13.37    1.72
  -9  22   1   11.65    0.87
   9  22  -1   13.92    0.56
  -9  22   1   12.78    0.95
   8 -22  -1    3.09    0.52
   8 -22  -1    2.36    0.53
   8  22  -1    3.46    0.26
   8  22  -1    2.47    0.44
  -8  22   1    2.98    0.60
  -8  22   1    4.48    1.13
  -8  22   1    2.83    0.58
   8  22  -1    3.61    0.68
   7 -22  -1    1.16    0.33
   7 -22  -1    1.28    0.27
   7  22  -1    1.65    0.51
  -7  22   1    2.35    0.51
  -7  22   1    0.80    0.50
   7  22  -1    1.43    0.37
  -7  22   1    1.83    0.42
   7  22  -1    1.61    0.25
   6 -22  -1  129.01    4.75
   6 -22  -1  135.66    4.44
   6 -22  -1  137.33    4.33
   6  22  -1  135.64    4.07
  -6  22   1  121.12    5.17
  -6  22   1  132.58    4.37
   6  22  -1  134.23    3.95
   6  22  -1  138.01    4.01
  -6  22   1  139.09    4.50
  -6  22   1  133.28    4.25
  -6  22   1  126.44    4.83
  -6  22   1  133.36    4.35
   6  22  -1  127.00    4.33
   5 -22  -1   13.55    1.00
   5 -22  -1   15.07    0.81
   5 -22  -1   14.78    0.88
   5  22  -1   15.43    0.75
   5  22  -1   17.29    0.89
  -5  22   1   14.13    0.82
   5  22  -1   15.15    0.71
   5  22  -1   15.10    0.66
  -5  22   1   14.90    0.86
  -5  22   1   12.43    1.16
  -5  22   1   15.36    0.78
   5  22  -1   15.80    0.66
  -5  22   1   15.21    0.86
   4 -22  -1    0.05    0.20
   4 -22  -1    0.15    0.23
   4 -22  -1    0.33    0.23
  -4  22   1    0.42    0.28
  -4  22   1    0.38    0.29
   4  22  -1    0.20    0.23
  -4  22   1    0.21    0.29
   4  22  -1    0.41    0.21
  -4  22   1    0.50    0.27
  -3 -22   1    0.31    0.18
   3 -22  -1    0.21    0.20
   3 -22  -1    0.14    0.26
  -3  22   1    0.29    0.25
  -3  22   1    0.62    0.27
   3  22  -1    0.20    0.21
   3  22  -1   -0.02    0.15
   3  22  -1    0.36    0.21
  -3  22   1    0.10    0.27
   3  22  -1    0.18    0.11
  -3  22   1   -0.22    0.24
   2 -22  -1   52.83    1.83
   2 -22  -1   53.45    1.93
  -2 -22   1   53.42    1.79
   2 -22  -1   50.17    2.19
   2 -22  -1   52.33    1.78
  -2  22   1   52.74    1.92
   2  22  -1   52.84    1.86
   2  22  -1   52.08    1.75
  -2  22   1   50.81    1.88
   2  22  -1   51.91    1.84
   2  22  -1   54.75    2.14
  -2  22   1   51.30    1.86
   2  22  -1   51.17    1.77
  -2  22   1   49.73    2.24
  -1 -22   1    0.94    0.21
  -1 -22   1    0.82    0.19
   1 -22  -1    0.87    0.20
   1 -22  -1    0.56    0.15
  -1 -22   1    0.50    0.23
  -1  22   1    0.80    0.21
   1  22  -1    0.90    0.20
   1  22  -1    0.86    0.35
   1  22  -1    0.83    0.22
  -1  22   1    0.84    0.33
  -1  22   1    0.87    0.26
   1  22  -1    1.26    0.25
   0 -22   1    2.18    0.45
   0 -22  -1    2.91    0.31
   0 -22  -1    2.39    0.23
   0 -22  -1    2.54    0.45
   0 -22   1    3.17    0.27
   0 -22   1    2.29    0.29
   0  22   1    3.18    0.34
   0  22   1    3.18    0.49
   0  22   1    3.25    0.32
   0  22  -1    3.08    0.55
   0  22  -1    2.93    0.29
   0  22   1    2.10    0.29
   0  22  -1    2.89    0.36
   0  22   1    2.62    0.26
   0  22  -1    2.69    0.24
   1 -22   1    2.70    0.28
  -1 -22  -1    3.16    0.32
   1 -22   1    3.31    0.31
   1 -22   1    3.16    0.51
  -1 -22  -1    2.90    0.25
  -1  22  -1    2.77    0.26
   1  22   1    2.95    0.29
  -1  22  -1    3.27    0.31
  -1  22  -1    3.81    0.54
   1  22   1    3.76    0.51
   1  22   1    3.33    0.27
   1  22   1    3.36    0.31
  -2 -22  -1    1.31    0.24
   2 -22   1    0.98    0.23
  -2 -22  -1    1.49    0.27
   2 -22   1    0.94    0.22
   2 -22   1    1.01    0.39
   2  22   1    1.35    0.24
   2  22   1    1.63    0.22
   2  22   1    1.46    0.27
  -2  22  -1    1.00    0.33
   2  22   1    1.84    0.44
  -2  22  -1    1.30    0.26
  -2  22  -1    1.76    0.26
   2  22   1    1.81    0.27
  -2  22  -1    1.51    0.21
   3 -22   1    3.76    0.35
  -3 -22  -1    3.63    0.32
  -3 -22  -1    3.64    0.33
   3 -22   1    3.61    0.64
  -3  22  -1    3.35    0.31
  -3  22  -1    2.97    0.60
  -3  22  -1    4.15    0.42
  -3  22  -1    2.46    0.68
   3  22   1    3.94    0.33
  -3  22  -1    3.73    0.38
   3  22   1    3.67    0.31
   3  22   1    4.08    0.33
   3  22   1    3.31    0.33
   4 -22   1    2.37    0.32
   4 -22   1    3.52    0.62
  -4  22  -1    2.40    0.36
   4  22   1    2.86    0.30
   4  22   1    3.59    0.33
  -4  22  -1    3.69    0.35
  -4  22  -1    3.08    0.41
   4  22   1    3.34    0.29
  -4  22  -1    2.20    0.66
   5 -22   1   23.38    1.06
   5 -22   1   22.78    1.39
  -5  22  -1   19.45    1.41
   5  22   1   22.51    0.93
  -5  22  -1   21.67    1.03
  -5  22  -1   22.26    1.05
   5  22   1   21.80    0.87
   5  22   1   21.81    1.12
   5  22   1   21.37    0.88
   5  22   1   20.81    1.00
   5  22   1   22.88    0.89
  -5  22  -1   22.71    1.10
   6 -22   1   42.92    1.66
   6 -22   1   40.52    2.03
   6  22   1   42.41    1.50
  -6  22  -1   34.65    2.20
  -6  22  -1   42.45    1.79
  -6  22  -1   39.65    1.64
  -6  22  -1   42.38    1.66
  -6  22  -1   36.39    2.15
   6  22   1   40.07    1.71
   6  22   1   40.63    1.63
   6  22   1   43.41    1.50
   6  22   1   40.83    1.43
   6  22   1   42.35    1.42
   7 -22   1    3.60    0.57
   7 -22   1    3.73    0.42
   7  22   1    2.84    0.36
  -7  22  -1    3.35    0.53
  -7  22  -1    4.18    0.51
   7  22   1    3.55    0.58
   7  22   1    3.58    0.57
  -8  22  -1    0.58    0.55
   8  22   1    0.17    0.26
  -8  22  -1    0.59    0.40
   8  22   1    1.34    0.57
  -8  22  -1    0.51    0.56
   9 -22   1    3.50    0.48
  -9  22  -1    4.44    0.70
  -9  22  -1    4.18    0.63
   9  22   1    4.86    0.87
   9  22   1    5.26    0.42
  10 -22   1    6.94    0.59
 -10  22  -1    8.94    1.54
  10  22   1    8.67    0.98
 -10  22  -1    6.02    0.87
  10  22   1    6.09    1.07
  11 -22   1   -0.02    0.41
  11 -22   1   -0.41    0.50
  11  22   1    0.44    0.54
  11  22   1    0.58    0.60
 -11  22  -1   -0.26    0.85
  12 -22   1    0.06    0.71
  12 -22   1    0.99    0.51
 -12  22  -1    1.25    1.00
  12  22   1    1.72    0.70
  12  22   1    1.25    0.71
  12 -23  -1    0.72    0.54
 -12  23   1    0.67    1.10
  12  23  -1    1.21    0.69
  11 -23  -1    3.40    0.61
  11 -23  -1    3.25    0.72
 -11  23   1    4.72    0.98
  10 -23  -1    7.20    0.64
 -10  23   1    7.75    0.91
   9 -23  -1    2.15    0.44
   9 -23  -1    1.94    0.36
  -9  23   1    1.70    0.57
  -9  23   1    1.96    0.62
  -9  23   1    2.64    0.60
   8 -23  -1   14.99    1.14
   8 -23  -1   17.53    1.19
   8 -23  -1   16.87    0.92
   8  23  -1   16.54    1.08
  -8  23   1   18.18    1.60
   8  23  -1   16.22    0.82
  -8  23   1   15.60    1.15
   8  23  -1   18.15    0.69
  -8  23   1   17.33    1.04
   7 -23  -1   28.16    1.31
   7 -23  -1   25.74    1.90
   7 -23  -1   30.13    1.41
   7  23  -1   31.26    1.09
   7  23  -1   29.87    1.05
  -7  23   1   28.76    1.42
   7  23  -1   28.70    1.16
  -7  23   1   29.76    1.41
   7  23  -1   27.48    1.36
  -7  23   1   27.56    1.96
   7  23  -1   29.06    1.14
   6 -23  -1   38.61    1.56
   6 -23  -1   38.74    1.64
   6 -23  -1   36.16    1.85
  -6  23   1   31.53    2.00
  -6  23   1   36.29    1.47
   6  23  -1   37.57    1.28
   6  23  -1   36.57    1.37
   6  23  -1   34.58    1.53
   6  23  -1   36.53    1.30
  -6  23   1   37.46    1.60
  -6  23   1   37.75    1.63
   5 -23  -1    2.98    0.51
   5 -23  -1    3.49    0.36
  -5  23   1    2.43    0.47
  -5  23   1    2.67    0.41
   5  23  -1    2.85    0.37
   5  23  -1    2.82    0.27
  -5  23   1    2.90    0.41
   5  23  -1    2.47    0.26
   5  23  -1    1.97    0.36
  -5  23   1    2.45    0.43
   4 -23  -1    1.37    0.45
   4 -23  -1    0.71    0.27
   4 -23  -1    0.79    0.28
  -4  23   1    1.56    0.35
  -4  23   1    1.47    0.35
   4  23  -1    1.17    0.26
   4  23  -1    1.02    0.24
   4  23  -1    1.22    0.22
  -4  23   1    0.67    0.30
   4  23  -1    1.44    0.22
   3 -23  -1    0.11    0.23
   3 -23  -1    0.28    0.20
  -3 -23   1    0.11    0.17
  -3 -23   1    0.17    0.17
  -3  23   1    0.31    0.25
   3  23  -1    0.09    0.16
  -3  23   1    0.67    0.28
   3  23  -1    0.10    0.23
  -3  23   1   -0.23    0.28
   3  23  -1    0.11    0.23
  -3  23   1   -0.12    0.25
   3  23  -1    0.22    0.13
  -2 -23   1    0.63    0.17
  -2 -23   1    1.00    0.25
   2  23  -1    0.44    0.23
   2  23  -1    0.51    0.22
   2  23  -1    0.71    0.35
   2  23  -1    0.40    0.22
  -2  23   1    0.18    0.22
   2  23  -1    0.84    0.18
   1 -23  -1    0.62    0.24
   1 -23  -1    0.78    0.22
  -1 -23   1    0.70    0.21
  -1 -23   1    0.56    0.18
   1  23  -1    0.44    0.23
  -1  23   1    0.44    0.33
   1  23  -1    0.49    0.17
   1  23  -1    0.58    0.24
  -1  23   1    0.20    0.22
  -1  23   1    0.82    0.24
   1  23  -1    0.75    0.18
   0 -23   1   14.89    0.75
   0 -23   1   12.57    0.90
   0 -23  -1   14.82    0.68
   0 -23  -1   14.56    0.76
   0 -23   1   15.40    0.71
   0 -23  -1   13.63    0.94
   0  23  -1   14.38    0.70
   0  23  -1   15.33    1.06
   0  23   1   14.97    0.81
   0  23  -1   13.29    0.72
   0  23  -1   14.96    0.83
   0  23   1   13.54    0.70
   0  23   1   13.68    0.74
   0  23   1   15.78    1.11
   0  23  -1   14.47    0.69
   1 -23   1   31.02    1.21
  -1 -23  -1   31.33    1.14
   1 -23   1   29.20    1.46
   1 -23   1   30.88    1.23
  -1 -23  -1   30.60    1.23
  -1  23  -1   29.43    1.18
   1  23   1   28.62    1.19
   1  23   1   29.18    1.19
   1  23   1   30.38    1.45
  -1  23  -1   30.53    1.58
  -1  23  -1   28.57    1.17
   1  23   1   27.28    1.16
   1  23   1   29.36    1.16
  -1  23  -1   31.31    1.31
  -1  23  -1   28.17    1.22
  -1  23  -1   26.58    1.53
   2 -23   1    2.72    0.32
  -2 -23  -1    2.82    0.32
   2 -23   1    2.59    0.28
  -2 -23  -1    2.98    0.30
   2 -23   1    3.00    0.52
   2  23   1    3.37    0.50
  -2  23  -1    2.73    0.27
  -2  23  -1    2.54    0.57
  -2  23  -1    3.58    0.47
   2  23   1    3.11    0.28
   2  23   1    2.43    0.32
   2  23   1    2.71    0.29
  -2  23  -1    3.34    0.34
   3 -23   1    1.96    0.54
  -3 -23  -1    2.64    0.30
   3 -23   1    2.41    0.31
  -3  23  -1    2.72    0.34
  -3  23  -1    2.13    0.28
  -3  23  -1    2.44    0.40
   3  23   1    2.55    0.26
  -3  23  -1    1.58    0.45
   3  23   1    1.77    0.30
   3  23   1    1.71    0.27
   4 -23   1   15.73    1.10
   4 -23   1   15.36    0.83
  -4  23  -1   15.96    0.83
  -4  23  -1   15.58    0.82
   4  23   1   16.37    0.73
   4  23   1   15.86    0.71
   4  23   1   16.49    0.95
   4  23   1   15.17    0.73
  -4  23  -1   16.41    0.85
  -4  23  -1   14.28    1.16
   4  23   1   14.20    0.69
   5 -23   1  118.74    3.81
   5 -23   1  117.85    4.28
   5  23   1  115.84    3.74
   5  23   1  120.84    3.66
  -5  23  -1  117.79    3.79
   5  23   1  120.52    3.58
  -5  23  -1  110.83    4.55
   5  23   1  113.80    3.85
   5  23   1  117.45    3.56
  -5  23  -1  102.14    4.42
  -5  23  -1  116.32    3.91
   5  23   1  113.54    3.55
  -5  23  -1  112.56    3.79
   6 -23   1   29.01    1.27
   6 -23   1   28.19    1.61
  -6  23  -1   27.99    1.37
   6  23   1   28.88    1.19
   6  23   1   30.10    1.15
   6  23   1   26.52    1.32
  -6  23  -1   27.79    1.29
  -6  23  -1   29.24    1.29
   6  23   1   28.86    1.27
   6  23   1   29.49    1.09
   6  23   1   27.28    1.07
   7 -23   1    3.53    0.65
   7 -23   1    3.87    0.45
   7  23   1    3.17    0.38
  -7  23  -1    4.71    0.56
  -7  23  -1    4.45    0.52
   7  23   1    4.40    0.34
   7  23   1    3.94    0.63
   7  23   1    3.84    0.62
   8 -23   1   19.78    1.02
   8 -23   1   17.01    1.29
  -8  23  -1   18.59    1.01
   8  23   1   19.18    0.82
   8  23   1   20.57    0.80
  -8  23  -1   20.14    1.16
   8  23   1   19.23    1.10
   8  23   1   18.13    1.13
  -8  23  -1   19.59    1.70
   9 -23   1   13.88    0.82
   9  23   1   14.86    0.69
   9  23   1   14.02    1.05
  -9  23  -1   13.26    0.89
  -9  23  -1   15.84    1.68
   9  23   1   14.29    1.27
  -9  23  -1   14.30    1.04
   9  23   1   13.62    1.07
  10 -23   1   19.22    1.02
  10  23   1   19.98    1.42
 -10  23  -1   19.98    1.25
  10  23   1   17.35    1.52
  11 -23   1    0.38    0.46
  11 -23   1    0.24    0.54
  11  23   1    0.68    0.63
  11  23   1    0.39    0.59
 -11  23  -1    1.26    0.86
  12 -23   1    7.60    0.79
 -12  23  -1    6.41    1.17
  12  23   1    6.72    1.65
  12 -24  -1    0.09    0.56
  12 -24  -1   -0.49    0.73
  12  24  -1    0.78    0.74
 -12  24   1    0.63    1.07
  11  24  -1    1.92    0.60
 -11  24   1    2.55    0.84
  10 -24  -1    3.00    0.59
  10 -24  -1    2.05    0.43
   9 -24  -1    7.73    0.61
   9 -24  -1    7.48    0.78
  -9  24   1    8.56    0.84
  -9  24   1   10.57    1.45
   9  24  -1    9.38    0.46
  -9  24   1    7.51    0.84
   8 -24  -1    1.07    0.31
   8 -24  -1    0.76    0.38
   8 -24  -1    1.16    0.67
  -8  24   1    1.30    0.65
  -8  24   1    1.49    0.69
   8  24  -1    2.09    0.76
  -8  24   1    1.14    0.50
   8  24  -1    1.34    0.37
   7 -24  -1    0.95    0.36
   7 -24  -1    0.16    0.32
  -7  24   1    1.56    0.48
   7  24  -1    0.52    0.31
   7  24  -1    1.03    0.58
  -7  24   1    0.63    0.41
  -7  24   1    0.38    0.56
   6 -24  -1   86.14    3.01
   6 -24  -1   79.99    3.29
   6 -24  -1   84.13    2.91
   6  24  -1   77.35    2.90
  -6  24   1   84.76    3.00
   6  24  -1   85.34    2.57
  -6  24   1   73.70    3.44
   6  24  -1   73.97    2.86
  -6  24   1   79.01    2.81
   6  24  -1   83.20    2.62
   6  24  -1   82.86    2.68
  -6  24   1   86.49    3.04
   5 -24  -1   53.80    2.42
   5 -24  -1   54.37    2.05
   5 -24  -1   54.10    2.08
  -5  24   1   50.43    1.96
  -5  24   1   45.98    2.45
   5  24  -1   55.88    2.02
  -5  24   1   54.36    2.10
   5  24  -1   54.27    1.92
   5  24  -1   54.57    1.79
   5  24  -1   54.51    1.83
   5  24  -1   52.86    1.88
  -5  24   1   54.15    2.09
   4 -24  -1    3.17    0.52
   4 -24  -1    2.77    0.42
   4 -24  -1    2.58    0.36
  -4  24   1    2.72    0.68
   4  24  -1    2.30    0.35
  -4  24   1    2.38    0.41
   4  24  -1    1.93    0.37
  -4  24   1    2.46    0.44
  -4  24   1    2.84    0.39
  -4  24   1    2.25    0.45
   4  24  -1    2.85    0.26
  -3 -24   1    5.99    0.41
   3 -24  -1    5.62    0.65
   3 -24  -1    5.26    0.41
  -3 -24   1    6.06    0.40
   3 -24  -1    7.05    0.48
   3  24  -1    7.24    0.91
  -3  24   1    7.20    0.52
   3  24  -1    5.50    0.46
   3  24  -1    6.86    0.41
  -3  24   1    7.03    0.51
  -3  24   1    6.43    0.71
  -3  24   1    5.20    0.51
   3  24  -1    5.91    0.39
   3  24  -1    5.88    0.45
   2 -24  -1    9.23    0.81
  -2 -24   1    8.77    0.51
  -2 -24   1    8.69    0.51
   2 -24  -1    7.94    0.47
   2 -24  -1    9.15    0.54
   2  24  -1    9.74    0.50
   2  24  -1    7.81    0.54
   2  24  -1    7.35    0.45
   2  24  -1    7.91    0.53
  -2  24   1    8.61    0.61
  -2  24   1    6.84    0.79
  -1 -24   1   38.74    1.45
  -1 -24   1   34.68    1.65
  -1 -24   1   39.84    1.46
   1 -24  -1   40.02    1.54
   1 -24  -1   37.36    1.80
   1 -24  -1   36.26    1.38
   1  24  -1   36.22    1.40
  -1  24   1   36.08    1.44
   1  24  -1   39.24    1.41
  -1  24   1   37.72    1.86
   1  24  -1   36.43    1.47
  -1  24   1   37.92    1.51
   1  24  -1   37.43    1.47
  -1  24   1   38.07    1.49
   1  24  -1   40.40    1.81
   0 -24  -1    1.32    0.44
   0 -24   1    0.80    0.29
   0 -24   1    1.16    0.26
   0 -24  -1    0.99    0.27
   0 -24   1    0.97    0.25
   0 -24  -1    0.77    0.20
   0  24   1    1.43    0.30
   0  24   1    1.28    0.36
   0  24  -1    1.30    0.27
   0  24  -1    1.30    0.21
   0  24   1    0.88    0.24
   0  24  -1    1.07    0.37
   0  24  -1    1.45    0.27
   1 -24   1   15.14    0.76
   1 -24   1   13.46    0.94
  -1 -24  -1   14.38    0.76
   1 -24   1   14.26    0.68
   1 -24   1   14.79    0.72
  -1 -24  -1   13.83    0.68
   1  24   1   14.66    0.94
  -1  24  -1   12.96    0.74
   1  24   1   13.65    0.69
  -1  24  -1   15.36    1.06
   1  24   1   13.36    0.72
  -1  24  -1   15.89    0.88
   1  24   1   14.30    0.72
  -1  24  -1   11.51    0.97
  -1  24  -1   13.78    0.71
  -1  24  -1   14.16    0.71
   2 -24   1    0.52    0.19
  -2 -24  -1    0.33    0.16
   2 -24   1    0.69    0.20
  -2  24  -1    0.23    0.16
   2  24   1    0.52    0.24
  -2  24  -1    0.30    0.29
  -2  24  -1    0.49    0.31
  -3 -24  -1   13.84    0.64
   3 -24   1   13.69    0.70
   3 -24   1   14.05    1.02
   3 -24   1   14.13    0.76
  -3 -24  -1   13.89    0.68
   3  24   1   12.70    0.68
  -3  24  -1   12.54    1.06
   3  24   1   13.81    0.69
  -3  24  -1   13.78    0.75
  -3  24  -1   13.76    0.80
   3  24   1   14.75    0.75
   3  24   1   14.37    0.71
   3  24   1   15.23    0.90
  -3  24  -1   16.05    0.80
   4 -24   1   34.27    1.41
   4 -24   1   33.09    1.70
  -4  24  -1   33.20    1.42
   4  24   1   33.83    1.27
   4  24   1   31.22    1.24
  -4  24  -1   33.37    1.43
  -4  24  -1   33.51    1.39
  -4  24  -1   31.44    1.85
   4  24   1   33.29    1.26
   4  24   1   34.71    1.51
   4  24   1   34.63    1.32
  -5  24  -1    0.08    0.47
   5  24   1    0.94    0.39
  -5  24  -1    0.97    0.40
   5  24   1    0.63    0.25
   6 -24   1   22.51    1.42
   6 -24   1   23.33    1.10
   6  24   1   22.41    1.10
   6  24   1   22.56    0.97
   6  24   1   21.58    0.92
   6  24   1   22.95    1.35
   6  24   1   23.31    0.94
  -6  24  -1   24.67    1.15
   6  24   1   22.56    1.18
  -6  24  -1   22.46    1.11
  -6  24  -1   22.58    1.18
   7 -24   1   31.93    2.00
   7 -24   1   34.66    1.51
   7  24   1   34.06    1.26
   7  24   1   33.52    1.55
   7  24   1   35.00    1.27
  -7  24  -1   35.51    1.67
   7  24   1   35.81    1.35
  -7  24  -1   34.02    1.49
   7  24   1   33.75    1.49
   8 -24   1   20.24    1.03
   8 -24   1   17.83    1.32
  -8  24  -1   19.77    1.18
  -8  24  -1   15.95    1.77
   8  24   1   21.17    1.18
   8  24   1   19.95    0.85
  -8  24  -1   20.28    1.07
   8  24   1   22.27    0.85
   8  24   1   19.00    1.15
   9 -24   1    2.21    0.49
  -9  24  -1    3.15    0.65
   9  24   1    2.07    0.47
   9  24   1    2.41    0.83
  -9  24  -1    2.89    0.68
  10 -24   1   11.97    0.80
 -10  24  -1   11.15    1.05
  10  24   1   12.43    1.37
  10  24   1   14.32    1.24
  11 -24   1   -0.31    0.58
  11 -24   1    0.45    0.48
  11  24   1   -0.04    0.63
 -11  24  -1    0.68    0.96
  11  24   1    0.97    0.60
  12 -24   1    4.83    0.80
  12 -24   1    3.29    0.77
 -12  24  -1    4.02    1.00
  12  24   1    5.59    1.74
  12 -25  -1   10.26    0.96
 -12  25   1   12.65    1.45
  12  25  -1   11.00    1.82
  11 -25  -1   -0.56    0.51
 -11  25   1   -0.28    0.97
  10 -25  -1    6.60    0.65
  10 -25  -1    5.41    0.83
 -10  25   1    7.39    1.01
   9 -25  -1    1.82    0.52
   9 -25  -1    1.96    0.41
   9  25  -1    2.76    0.35
  -9  25   1    1.76    0.73
  -9  25   1    2.32    0.64
  -9  25   1    2.77    0.65
   8 -25  -1   13.60    1.09
   8 -25  -1   15.47    0.90
   8 -25  -1   16.39    1.01
  -8  25   1   16.47    1.05
  -8  25   1   17.32    2.07
   8  25  -1   16.59    0.85
   8  25  -1   17.53    0.71
  -8  25   1   15.92    1.03
   7 -25  -1    4.65    0.58
  -7  25   1    4.17    0.63
   7  25  -1    4.13    0.76
   7  25  -1    4.12    0.51
   7  25  -1    4.90    0.48
   7  25  -1    5.01    0.39
  -7  25   1    4.77    0.66
   6 -25  -1    4.33    0.52
   6 -25  -1    3.53    0.55
   6 -25  -1    3.76    0.57
   6  25  -1    3.97    0.65
   6  25  -1    2.94    0.34
   6  25  -1    3.97    0.31
  -6  25   1    3.99    0.53
   6  25  -1    3.94    0.46
  -6  25   1    4.97    0.60
  -6  25   1    4.08    0.54
   5 -25  -1    5.80    0.46
   5 -25  -1    5.82    0.64
   5 -25  -1    5.52    0.53
  -5  25   1    4.97    0.57
  -5  25   1    5.70    0.55
   5  25  -1    5.47    0.48
   5  25  -1    4.73    0.46
   5  25  -1    5.38    0.37
  -5  25   1    5.26    0.54
   5  25  -1    5.87    0.36
   4 -25  -1    3.50    0.44
   4 -25  -1    3.62    0.52
   4  25  -1    2.61    0.37
   4  25  -1    3.11    0.29
  -4  25   1    3.30    0.43
  -4  25   1    2.57    0.45
   4  25  -1    4.06    0.68
   4  25  -1    3.52    0.29
   4  25  -1    2.93    0.40
  -4  25   1    4.11    0.50
  -3 -25   1    1.81    0.27
   3 -25  -1    1.99    0.45
   3 -25  -1    1.41    0.28
  -3 -25   1    1.99    0.29
   3  25  -1    2.53    0.36
  -3  25   1    1.67    0.39
   3  25  -1    2.27    0.38
   3  25  -1    1.64    0.26
  -2 -25   1    6.30    0.45
   2 -25  -1    6.55    0.43
   2 -25  -1    6.30    0.49
   2 -25  -1    6.27    0.67
  -2 -25   1    6.04    0.45
   2 -25  -1    7.69    0.49
  -2  25   1    7.32    0.56
   2  25  -1    6.32    0.49
   2  25  -1    7.57    0.81
   2  25  -1    6.10    0.50
  -2  25   1    7.91    0.49
   2  25  -1    7.42    0.44
   2  25  -1    6.06    0.41
   1 -25  -1    5.47    0.60
   1 -25  -1    4.74    0.38
  -1 -25   1    5.17    0.43
   1 -25  -1    5.25    0.57
  -1 -25   1    5.14    0.44
  -1  25   1    6.03    0.47
   1  25  -1    4.79    0.76
  -1  25   1    4.21    0.69
   1  25  -1    5.12    0.39
   1  25  -1    4.75    0.47
   1  25  -1    5.05    0.45
   1  25  -1    6.07    0.39
  -1  25   1    4.35    0.41
   0 -25   1    0.18    0.19
   0 -25  -1    0.07    0.18
   0 -25   1   -0.11    0.24
   0 -25   1    0.14    0.21
   0 -25  -1    0.22    0.23
   0 -25  -1    0.48    0.28
   0  25  -1    0.52    0.29
   0  25   1    0.68    0.42
   0  25   1    0.02    0.26
   0  25  -1    0.62    0.35
   0  25   1    0.24    0.24
   0  25  -1    0.26    0.33
   0  25  -1    0.27    0.21
   1 -25   1    1.68    0.32
   1 -25   1    1.62    0.28
   1 -25   1    1.90    0.48
   1  25   1    1.25    0.30
   1  25   1    1.63    0.27
  -1  25  -1    1.41    0.24
   1  25   1    1.16    0.29
  -2 -25  -1   47.00    1.60
  -2 -25  -1   46.05    1.67
   2 -25   1   45.49    1.72
   2 -25   1   42.95    1.99
   2 -25   1   45.28    1.66
  -2  25  -1   44.63    2.17
   2  25   1   44.08    1.61
  -2  25  -1   37.40    2.10
  -2  25  -1   44.80    1.70
  -2  25  -1   46.10    1.76
  -2  25  -1   44.39    1.69
   2  25   1   45.50    1.66
   2  25   1   44.73    1.90
   2  25   1   44.15    1.68
   2  25   1   43.18    1.62
  -3 -25  -1    4.77    0.35
   3 -25   1    4.84    0.40
  -3 -25  -1    4.50    0.37
   3 -25   1    4.75    0.40
   3 -25   1    5.32    0.66
   3  25   1    5.46    0.77
   3  25   1    5.50    0.38
  -3  25  -1    5.48    0.46
  -3  25  -1    5.56    0.53
   3  25   1    5.64    0.41
  -3  25  -1    4.09    0.74
  -3  25  -1    5.29    0.42
   3  25   1    4.10    0.43
   4 -25   1    5.09    0.42
   4 -25   1    5.74    0.58
  -4  25  -1    5.01    0.48
   4  25   1    5.44    0.42
   4  25   1    5.57    0.41
  -4  25  -1    4.73    0.56
  -4  25  -1    4.11    0.83
  -4  25  -1    5.55    0.45
   4  25   1    4.71    0.40
   4  25   1    5.70    0.39
   5 -25   1    1.71    0.35
   5  25   1    2.67    0.39
  -5  25  -1    2.46    0.40
  -5  25  -1    2.38    0.55
   5  25   1    1.77    0.36
   5  25   1    1.73    0.28
   5  25   1    2.01    0.34
   5  25   1    2.05    0.50
  -5  25  -1    2.32    0.43
   6 -25   1   19.24    1.28
   6  25   1   18.05    0.99
  -6  25  -1   21.24    1.47
  -6  25  -1   19.53    1.01
  -6  25  -1   19.16    1.05
   6  25   1   18.23    1.07
   6  25   1   19.12    0.88
   6  25   1   18.57    0.83
   6  25   1   19.00    0.83
   7 -25   1    0.21    0.29
  -7  25  -1    0.50    0.42
   7  25   1    0.78    0.58
   7  25   1    0.18    0.31
   7  25   1    0.22    0.31
   7  25   1    0.71    0.38
   8 -25   1    1.00    0.34
   8 -25   1    0.55    0.37
  -8  25  -1    1.68    0.48
  -8  25  -1    0.11    0.77
  -8  25  -1    1.29    0.59
   8  25   1    2.35    0.73
   9 -25   1    2.00    0.52
   9  25   1    2.51    0.89
  -9  25  -1    2.83    0.75
   9  25   1    3.23    1.07
  -9  25  -1    1.45    0.56
  10 -25   1   11.76    0.77
  10  25   1   10.74    1.37
  10  25   1   12.71    1.25
 -10  25  -1   11.30    1.07
  11 -25   1    1.84    0.50
  11 -25   1    0.53    0.67
  11  25   1    1.01    0.62
 -11  25  -1    1.43    0.92
  11  25   1    1.39    0.68
  12 -25   1   -0.13    0.62
 -12  25  -1    0.43    1.18
  12  25   1    0.15    0.84
  11 -26  -1    0.00    0.55
  11 -26  -1   -0.72    0.71
  11  26  -1    0.54    0.66
 -11  26   1   -0.61    0.91
  10 -26  -1    0.60    0.64
  10 -26  -1    0.44    0.48
  10 -26  -1   -0.32    0.69
 -10  26   1   -0.08    0.81
   9 -26  -1    1.71    0.57
   9 -26  -1    1.24    0.41
  -9  26   1    2.31    0.68
  -9  26   1    2.66    0.72
   8 -26  -1    3.35    0.49
   8 -26  -1    4.69    0.69
   8  26  -1    4.67    0.63
  -8  26   1    3.55    0.74
  -8  26   1    5.45    1.63
  -8  26   1    4.71    0.76
   7 -26  -1    2.50    0.57
   7 -26  -1    1.85    0.38
   7  26  -1    2.76    0.36
  -7  26   1    1.66    0.85
  -7  26   1    2.87    0.65
   7  26  -1    3.56    0.82
  -7  26   1    2.09    0.51
   7  26  -1    2.72    0.55
   6 -26  -1   -0.01    0.36
   6 -26  -1    0.23    0.37
   6 -26  -1    0.24    0.31
   6  26  -1    0.41    0.36
   6  26  -1   -0.04    0.57
  -6  26   1   -0.01    0.45
  -6  26   1    0.29    0.44
   6  26  -1    0.05    0.34
   6  26  -1   -0.15    0.32
   5 -26  -1   21.61    1.04
   5 -26  -1   20.93    1.05
   5 -26  -1   19.73    1.27
   5  26  -1   19.15    0.93
  -5  26   1   19.76    1.09
  -5  26   1   19.82    1.07
   5  26  -1   19.31    0.96
   5  26  -1   20.68    1.13
   5  26  -1   19.83    0.87
   5  26  -1   21.98    0.87
  -5  26   1   19.89    1.04
   4 -26  -1    5.58    0.52
   4 -26  -1    4.66    0.44
   4 -26  -1    5.26    0.62
  -4  26   1    6.26    0.55
  -4  26   1    5.26    0.52
   4  26  -1    5.75    0.38
   4  26  -1    4.57    0.44
   4  26  -1    5.56    0.38
   4  26  -1    4.85    0.47
   3 -26  -1   27.36    1.16
   3 -26  -1   26.67    1.47
   3 -26  -1   26.93    1.21
  -3 -26   1   24.61    1.18
  -3 -26   1   27.16    1.06
  -3  26   1   27.04    1.19
   3  26  -1   29.83    1.44
  -3  26   1   26.11    1.52
  -3  26   1   26.56    1.25
   3  26  -1   27.34    1.07
   3  26  -1   25.48    1.14
  -3  26   1   26.96    1.20
   3  26  -1   26.89    1.16
   3  26  -1   26.32    1.09
   2 -26  -1    7.81    0.53
   2 -26  -1    8.32    0.53
   2 -26  -1    8.14    0.70
  -2 -26   1    7.63    0.48
   2 -26  -1    6.68    0.46
  -2 -26   1    7.31    0.50
  -2  26   1    7.32    0.56
  -2  26   1    8.66    0.52
   2  26  -1    7.12    0.45
   2  26  -1    7.66    0.47
   2  26  -1    8.51    0.85
   2  26  -1    6.77    0.52
   2  26  -1    7.98    0.54
  -2  26   1    9.17    0.74
  -2  26   1    9.04    0.59
  -1 -26   1   22.38    1.00
   1 -26  -1   22.17    1.29
   1 -26  -1   21.64    0.94
  -1 -26   1   19.78    1.19
   1 -26  -1   23.74    1.05
  -1 -26   1   23.11    1.04
   1  26  -1   21.28    1.05
  -1  26   1   24.57    1.11
   1  26  -1   23.22    1.32
   1  26  -1   22.23    1.04
   1  26  -1   21.75    0.98
  -1  26   1   23.21    1.06
  -1  26   1   19.52    1.33
   1  26  -1   21.54    0.96
  -1  26   1   19.90    0.94
   0 -26   1   11.45    0.65
   0 -26  -1   12.90    0.96
   0 -26   1   12.00    0.70
   0 -26  -1   12.38    0.73
   0 -26  -1   10.66    0.61
   0 -26   1   10.98    0.87
   0  26   1   11.39    0.68
   0  26  -1   12.25    0.74
   0  26   1   11.66    0.74
   0  26  -1   12.20    0.77
   0  26   1    9.58    0.63
   0  26  -1   10.93    0.92
   0  26   1   10.99    0.93
   0  26  -1   12.07    0.65
   0  26  -1   12.17    0.69
  -1 -26  -1  102.98    3.22
   1 -26   1  103.01    3.32
  -1 -26  -1  105.46    3.36
   1 -26   1  103.80    3.35
   1 -26   1   96.89    3.61
   1  26   1   98.58    3.28
  -1  26  -1   97.32    3.30
  -1  26  -1  100.15    3.31
  -1  26  -1   98.78    3.82
   1  26   1   97.19    3.29
   1  26   1  101.13    3.66
   1  26   1  100.85    3.35
  -1  26  -1  105.64    3.42
   2 -26   1   10.14    0.59
  -2 -26  -1    9.77    0.54
   2 -26   1   11.21    0.84
  -2 -26  -1    9.94    0.58
   2 -26   1   10.38    0.58
   2  26   1    9.24    0.57
   2  26   1    9.99    0.57
  -2  26  -1   11.31    0.70
   2  26   1    9.83    0.59
  -2  26  -1   10.19    0.59
  -2  26  -1   10.50    0.62
  -2  26  -1    8.32    0.89
   2  26   1   10.13    0.77
   2  26   1    8.78    0.55
   3 -26   1    0.59    0.26
  -3 -26  -1    0.34    0.18
   3 -26   1    0.16    0.24
  -3  26  -1    0.61    0.27
  -3  26  -1    0.41    0.41
  -3  26  -1    0.26    0.41
   3  26   1    0.61    0.29
   3  26   1    0.48    0.29
  -3  26  -1    0.53    0.21
   3  26   1    0.92    0.27
   4 -26   1   34.21    1.74
   4 -26   1   34.87    1.46
  -4  26  -1   34.91    1.50
   4  26   1   35.74    1.60
   4  26   1   35.04    1.35
   4  26   1   32.51    1.31
   4  26   1   35.90    1.36
  -4  26  -1   34.12    1.47
  -4  26  -1   33.39    1.97
  -4  26  -1   37.58    1.50
   4  26   1   35.56    1.41
   5 -26   1    2.11    0.35
   5 -26   1    1.84    0.52
   5  26   1    2.47    0.32
  -5  26  -1    2.52    0.47
  -5  26  -1    2.69    0.60
   5  26   1    2.86    0.42
   5  26   1    2.55    0.37
   5  26   1    3.41    0.64
  -5  26  -1    2.78    0.44
   5  26   1    2.44    0.48
   5  26   1    2.25    0.41
   6 -26   1    0.49    0.51
   6  26   1    0.07    0.52
  -6  26  -1    0.45    0.42
   6  26   1    0.75    0.32
  -6  26  -1    0.83    0.39
   7 -26   1    8.13    0.87
   7 -26   1    9.14    0.63
   7  26   1    8.21    0.84
   7  26   1    9.82    0.60
   7  26   1    8.80    0.84
  -7  26  -1    9.00    0.77
   7  26   1    9.50    0.57
  -7  26  -1    9.62    0.76
   8 -26   1   12.59    1.10
   8 -26   1   13.57    0.82
   8  26   1   15.68    1.10
   8  26   1   15.65    1.07
  -8  26  -1   14.60    1.03
  -8  26  -1   15.08    0.97
   8  26   1   14.99    0.77
   9 -26   1   13.13    0.82
  -9  26  -1   12.85    1.07
  -9  26  -1   13.76    0.97
  10 -26   1    6.25    0.86
  10 -26   1    7.53    0.72
 -10  26  -1    8.32    1.05
  10  26   1    8.61    1.40
  10  26   1    9.96    1.23
  11 -26   1    8.38    0.83
 -11  26  -1    7.24    1.21
  11  26   1    9.69    1.61
  11 -27  -1    0.16    0.61
 -11  27   1    0.91    1.00
  11  27  -1    0.60    0.73
  10 -27  -1    0.07    0.51
 -10  27   1    0.97    0.89
   9 -27  -1    6.55    0.66
   9 -27  -1    6.77    0.82
  -9  27   1    7.70    0.95
  -9  27   1    8.76    0.99
   8 -27  -1    1.59    0.40
  -8  27   1    1.86    0.64
   8  27  -1    2.02    0.50
  -8  27   1    1.55    0.61
   7 -27  -1    1.17    0.37
   7  27  -1    2.31    0.75
   7  27  -1    1.70    0.45
  -7  27   1    1.92    0.57
   7  27  -1    1.93    0.31
   6 -27  -1   -0.13    0.32
   6 -27  -1    0.78    0.39
   6 -27  -1    0.25    0.31
  -6  27   1   -0.37    0.48
   6  27  -1   -0.15    0.28
  -6  27   1    0.34    0.47
   6  27  -1    0.33    0.62
   6  27  -1    0.44    0.38
   5 -27  -1    6.47    0.60
   5 -27  -1    5.07    0.77
   5 -27  -1    6.77    0.69
  -5  27   1    4.98    0.61
   5  27  -1    6.88    0.56
  -5  27   1    4.61    0.68
   5  27  -1    7.07    0.79
   5  27  -1    5.26    0.54
   5  27  -1    7.28    0.43
  -5  27   1    4.68    0.59
   4 -27  -1    0.54    0.28
   4 -27  -1    0.33    0.27
   4  27  -1    0.86    0.34
  -4  27   1    0.63    0.38
   4  27  -1    1.21    0.35
  -4  27   1    0.77    0.38
   4  27  -1    0.74    0.24
   3 -27  -1   12.20    0.74
   3 -27  -1   13.64    0.95
   3 -27  -1   13.71    0.76
  -3 -27   1   12.80    0.65
   3  27  -1   14.96    1.10
  -3  27   1   12.65    0.78
   3  27  -1   11.99    0.71
   3  27  -1   12.02    0.71
   3  27  -1   12.30    0.65
   3  27  -1   13.02    0.65
  -3  27   1   14.81    0.80
  -3  27   1   12.59    0.75
  -2 -27   1   26.70    1.15
  -2 -27   1   27.59    1.15
   2 -27  -1   28.98    1.15
   2 -27  -1   23.03    1.08
   2 -27  -1   28.93    1.26
   2 -27  -1   28.75    1.53
   2  27  -1   26.85    1.13
   2  27  -1   26.80    1.19
  -2  27   1   28.65    1.18
   2  27  -1   28.81    1.49
  -2  27   1   29.04    1.24
   2  27  -1   27.43    1.20
  -2  27   1   27.98    1.26
   2  27  -1   27.85    1.13
  -2  27   1   23.33    1.58
   1 -27  -1   56.68    2.44
  -1 -27   1   60.47    2.09
  -1 -27   1   58.64    2.06
  -1 -27   1   53.13    2.29
   1 -27  -1   60.15    2.15
   1 -27  -1   57.31    1.99
   1  27  -1   56.02    2.11
  -1  27   1   53.67    2.04
   1  27  -1   55.21    2.10
   1  27  -1   58.05    2.43
  -1  27   1   51.97    2.47
  -1  27   1   58.15    2.14
   1  27  -1   56.29    2.03
   1  27  -1   55.95    2.00
  -1  27   1   59.01    2.12
   0 -27   1   12.01    0.69
   0 -27   1   11.54    0.67
   0 -27  -1   13.54    0.72
   0 -27   1   10.53    0.85
   0 -27  -1   11.57    0.91
   0 -27  -1   10.93    0.62
   0  27  -1   10.52    0.92
   0  27   1   12.41    0.77
   0  27  -1   13.34    0.82
   0  27  -1   11.41    0.71
   0  27  -1   11.58    0.64
   0  27   1   12.90    0.70
   0  27   1    9.69    0.63
   0  27  -1   11.87    0.66
   1 -27   1    2.90    0.35
  -1 -27  -1    2.83    0.32
   1  27   1    3.24    0.46
  -1  27  -1    2.76    0.32
  -1  27  -1    1.99    0.50
   1  27   1    2.75    0.43
   1  27   1    2.48    0.59
   2 -27   1   29.91    1.24
  -2 -27  -1   28.09    1.12
   2 -27   1   28.30    1.47
  -2 -27  -1   28.96    1.19
   2  27   1   26.47    1.39
  -2  27  -1   29.07    1.23
   2  27   1   28.64    1.16
  -2  27  -1   27.94    1.28
  -2  27  -1   28.07    1.23
  -2  27  -1   24.89    1.58
   2  27   1   26.48    1.18
   2  27   1   25.71    1.14
   2  27   1   27.27    1.19
  -3 -27  -1   46.38    1.83
  -3 -27  -1   49.47    1.73
   3 -27   1   46.97    2.15
   3 -27   1   49.31    1.87
   3  27   1   44.25    1.72
   3  27   1   47.76    1.77
  -3  27  -1   47.06    2.35
   3  27   1   47.05    2.02
  -3  27  -1   48.75    1.91
   3  27   1   48.40    1.75
  -3  27  -1   47.69    1.84
   3  27   1   48.79    1.82
   4 -27   1    8.25    0.77
   4 -27   1    7.55    0.55
   4  27   1    8.69    0.57
  -4  27  -1    8.99    0.62
  -4  27  -1    8.33    0.71
  -4  27  -1    9.02    0.60
   4  27   1    8.31    0.55
   4  27   1    8.92    0.77
   4  27   1    7.96    0.55
   4  27   1    8.19    0.50
   5 -27   1    2.77    0.54
   5  27   1    2.55    0.44
   5  27   1    3.49    0.69
   5  27   1    2.78    0.58
  -5  27  -1    2.42    0.49
  -5  27  -1    4.20    0.66
  -5  27  -1    2.81    0.47
   5  27   1    3.05    0.34
   6 -27   1   11.38    0.73
   6 -27   1   11.09    0.96
   6  27   1   12.24    0.68
   6  27   1   12.85    0.97
   6  27   1   11.33    0.68
   6  27   1   14.74    0.90
  -6  27  -1   13.04    0.84
  -6  27  -1   12.30    0.88
   6  27   1   13.76    0.68
   6  27   1   11.14    0.84
   7 -27   1    1.05    0.34
   7  27   1    1.82    0.40
  -7  27  -1    1.74    0.53
  -7  27  -1    1.65    0.48
   7  27   1    1.51    0.37
   7  27   1    2.48    0.71
   8 -27   1   -0.07    0.36
   8  27   1    1.10    0.82
  -8  27  -1    0.33    0.65
   8  27   1    0.14    0.44
  -8  27  -1    0.59    0.54
   9 -27   1    1.38    0.45
  -9  27  -1    1.23    0.70
  -9  27  -1    1.70    0.65
  10 -27   1    1.76    0.50
  10 -27   1    1.13    0.60
  10  27   1    2.21    0.64
 -10  27  -1    2.62    0.96
  11 -27   1    1.03    0.71
  11 -27   1    1.96    0.61
  11  27   1    1.97    0.75
 -11  27  -1    3.27    1.11
  11 -28  -1   -0.19    0.64
  11 -28  -1   -0.81    0.84
  11  28  -1    0.44    0.77
 -11  28   1    0.75    1.15
  10 -28  -1   -0.44    0.69
  10 -28  -1   -0.36    0.53
 -10  28   1   -0.69    0.99
   9 -28  -1    2.92    0.80
  -9  28   1    2.71    0.80
   8 -28  -1    7.23    0.82
   8 -28  -1    5.01    0.62
   8  28  -1    7.16    0.49
   8  28  -1    6.78    0.78
  -8  28   1    5.77    0.90
  -8  28   1    5.35    0.86
   7 -28  -1    7.71    1.00
   7 -28  -1    5.26    0.77
   7  28  -1    5.87    0.49
  -7  28   1    6.42    0.82
   7  28  -1    6.78    0.63
   7  28  -1    6.84    0.71
   7  28  -1    6.17    1.09
  -7  28   1    6.14    0.81
   6 -28  -1   14.25    1.06
   6 -28  -1   14.98    0.93
   6 -28  -1   13.92    0.81
   6  28  -1   15.33    0.73
   6  28  -1   14.63    0.88
   6  28  -1   13.70    0.83
  -6  28   1   12.50    0.90
   6  28  -1   12.11    0.99
   6  28  -1   15.00    0.70
  -6  28   1   15.00    0.99
   5 -28  -1    7.80    0.56
   5 -28  -1    7.70    0.66
   5 -28  -1    8.60    1.23
   5  28  -1    8.15    0.47
  -5  28   1    6.24    0.69
   5  28  -1    6.54    0.62
  -5  28   1    5.56    0.76
   5  28  -1    6.51    0.61
   5  28  -1    7.18    0.49
  -5  28   1    7.49    0.67
   4 -28  -1    9.94    0.70
   4 -28  -1    8.49    0.68
   4 -28  -1    9.98    0.84
   4  28  -1    8.63    0.63
   4  28  -1    9.37    0.53
   4  28  -1    9.25    0.66
  -4  28   1    9.10    0.66
  -4  28   1   10.02    0.77
   4  28  -1   11.12    0.96
  -4  28   1    9.55    0.70
  -3 -28   1    0.22    0.28
  -3 -28   1    0.13    0.25
   3 -28  -1    0.15    0.29
   3  28  -1    0.72    0.36
   3  28  -1    0.30    0.36
  -3  28   1    0.56    0.34
   3  28  -1   -0.05    0.25
   3  28  -1    0.35    0.18
  -3  28   1    0.42    0.34
  -2 -28   1   33.29    1.36
  -2 -28   1   33.51    1.34
   2 -28  -1   33.56    1.43
   2 -28  -1   35.14    1.34
   2 -28  -1   33.05    1.71
  -2  28   1   35.12    1.49
   2  28  -1   32.90    1.32
   2  28  -1   32.77    1.43
  -2  28   1   28.13    1.80
  -2  28   1   34.35    1.36
   2  28  -1   33.81    1.33
  -2  28   1   34.16    1.42
   2  28  -1   34.97    1.70
   2  28  -1   32.45    1.40
  -1 -28   1    6.48    0.50
   1 -28  -1    7.21    0.53
  -1 -28   1    5.67    0.47
   1 -28  -1    6.12    0.44
   1 -28  -1    6.94    0.71
   1  28  -1    6.69    0.83
   1  28  -1    5.99    0.45
  -1  28   1    7.30    0.55
   1  28  -1    6.48    0.57
  -1  28   1    7.42    0.65
   1  28  -1    6.43    0.66
   1  28  -1    6.25    0.44
   0 -28   1    2.65    0.51
   0 -28  -1    2.77    0.41
   0 -28   1    2.12    0.38
   0 -28   1    3.42    0.38
   0 -28  -1    2.96    0.56
   0 -28  -1    2.53    0.34
   0  28  -1    2.77    0.36
   0  28   1    2.33    0.60
   0  28  -1    1.88    0.46
   0  28  -1    2.45    0.31
   0  28  -1    3.88    0.70
   0  28  -1    3.36    0.53
  -1 -28  -1    0.76    0.28
   1 -28   1    0.39    0.26
   1 -28   1    0.45    0.22
  -1 -28  -1    0.73    0.24
   1 -28   1    0.60    0.27
   1  28   1    1.23    0.37
   1  28   1    0.68    0.28
   1  28   1    0.54    0.36
   1  28   1    0.00    0.34
  -1  28  -1    0.59    0.22
  -2 -28  -1   11.72    0.64
   2 -28   1   11.62    0.88
  -2 -28  -1   11.53    0.67
   2 -28   1   12.39    0.71
  -2  28  -1   10.96    0.68
  -2  28  -1   11.36    0.78
   2  28   1   11.71    0.68
   2  28   1   12.87    0.93
  -2  28  -1   12.90    0.71
   2  28   1   12.20    0.73
   2  28   1    9.68    0.66
  -3 -28  -1   27.82    1.13
   3 -28   1   28.18    1.53
   3 -28   1   28.51    1.23
  -3  28  -1   25.57    1.67
  -3  28  -1   28.29    1.25
  -3  28  -1   27.08    1.30
   3  28   1   27.67    1.18
   3  28   1   28.35    1.17
   3  28   1   27.54    1.43
   3  28   1   27.37    1.16
   3  28   1   22.96    1.12
  -4  28  -1    2.03    0.51
   4  28   1    1.78    0.47
   4  28   1    1.65    0.32
  -4  28  -1    1.91    0.46
   4  28   1    2.65    0.46
  -4  28  -1    1.68    0.38
  -5  28  -1    1.63    0.59
   5  28   1    1.30    0.34
   5  28   1    1.92    0.46
   5  28   1    0.97    0.53
  -5  28  -1    1.06    0.41
  -5  28  -1    0.46    0.39
   6 -28   1   13.02    1.02
   6 -28   1   12.60    0.78
  -6  28  -1   14.52    0.94
   6  28   1   14.57    0.76
   6  28   1   14.49    1.07
   6  28   1   12.36    0.75
   6  28   1   13.90    0.72
   6  28   1   12.80    0.91
   7 -28   1    0.85    0.36
   7  28   1    1.03    0.38
  -7  28  -1    1.77    0.56
   7  28   1    2.23    0.58
   7  28   1    1.67    0.41
   7  28   1    1.66    0.73
  -7  28  -1    1.36    0.55
   8 -28   1    4.00    0.58
  -8  28  -1    5.12    0.79
  -8  28  -1    4.97    0.80
   8  28   1    5.66    1.05
   8  28   1    5.74    1.06
   9 -28   1    7.25    0.69
  -9  28  -1    9.04    1.02
  10 -28   1   -0.49    0.55
  10 -28   1   -0.36    0.69
  10  28   1    0.92    0.65
 -10  28  -1    1.80    0.98
  11 -28   1    0.57    0.62
  11 -28   1   -0.03    0.84
 -11  28  -1    2.73    1.09
  11  28   1    1.36    0.78
  11 -29  -1    0.09    0.87
  11 -29  -1    0.23    0.68
 -11  29   1    2.75    1.22
  11  29  -1    0.88    0.79
  10 -29  -1   -0.44    0.77
 -10  29   1    0.49    1.05
   9 -29  -1    3.75    0.89
   9 -29  -1    2.22    0.51
  -9  29   1    3.69    0.83
   8 -29  -1    5.77    0.67
   8 -29  -1    6.79    0.81
  -8  29   1    6.78    0.91
  -8  29   1    6.24    0.95
   8  29  -1    6.86    0.53
   7 -29  -1    1.64    0.45
   7 -29  -1    2.04    0.71
   7 -29  -1    1.63    0.43
  -7  29   1    2.25    0.63
   7  29  -1    1.82    0.59
   7  29  -1    1.70    0.38
  -7  29   1    2.85    0.69
   7  29  -1    2.56    0.50
   6 -29  -1    0.52    0.37
   6 -29  -1    0.53    0.37
  -6  29   1    0.60    0.53
   6  29  -1    0.84    0.33
   6  29  -1    0.61    0.47
   6  29  -1    1.02    0.47
   6  29  -1    1.01    0.72
  -6  29   1    1.15    0.52
   5 -29  -1    9.66    0.71
   5 -29  -1    8.63    0.78
   5 -29  -1    8.22    0.61
   5  29  -1    9.56    0.94
  -5  29   1    7.47    1.18
   5  29  -1    8.48    0.49
  -5  29   1    8.26    0.71
  -5  29   1    6.93    0.71
   5  29  -1    7.17    0.67
   5  29  -1    8.11    0.52
   5  29  -1    8.28    0.67
   4 -29  -1    0.63    0.33
   4 -29  -1    1.03    0.39
   4  29  -1    0.51    0.42
  -4  29   1    0.68    0.42
   4  29  -1    0.76    0.29
   4  29  -1    0.56    0.40
  -4  29   1    1.62    0.57
  -4  29   1    0.76    0.43
   4  29  -1    0.99    0.22
  -3 -29   1    2.54    0.38
   3 -29  -1    3.10    0.49
   3 -29  -1    2.18    0.43
  -3 -29   1    2.79    0.38
   3  29  -1    3.73    0.81
  -3  29   1    2.71    0.48
   3  29  -1    3.26    0.52
   3  29  -1    3.02    0.31
  -3  29   1    2.61    0.46
   2 -29  -1   14.52    0.71
   2 -29  -1   14.67    0.78
   2 -29  -1   12.90    0.96
  -2 -29   1   13.39    0.74
  -2 -29   1   12.93    0.73
  -2  29   1   14.98    0.85
   2  29  -1   13.37    0.70
   2  29  -1   12.67    0.69
  -2  29   1   14.24    0.74
   2  29  -1   15.73    1.12
   2  29  -1   13.93    0.82
  -2  29   1   13.03    0.80
  -1 -29   1    8.17    0.55
   1 -29  -1    8.21    0.79
   1 -29  -1    9.42    0.60
  -1 -29   1    8.26    0.58
   1  29  -1    9.28    0.94
   1  29  -1    8.37    0.53
   1  29  -1    8.22    0.54
   1  29  -1    9.77    0.85
  -1  29   1    9.55    0.61
   0 -29   1   10.18    0.85
   0 -29  -1   11.51    0.66
   0 -29  -1   10.96    0.90
   0 -29   1   12.31    0.71
   0 -29  -1   11.72    0.70
   0 -29   1   11.36    0.68
   0  29  -1   11.63    0.67
   0  29   1   12.35    0.71
   0  29   1   11.81    0.78
   0  29  -1   11.68    0.67
   0  29  -1   10.10    1.01
  -1 -29  -1   10.43    0.64
   1 -29   1   10.38    0.63
  -1 -29  -1    9.95    0.60
   1 -29   1    8.69    0.76
   1 -29   1    9.91    0.56
  -1  29  -1    9.69    0.61
  -1  29  -1    9.51    0.59
   1  29   1    8.46    0.93
   1  29   1    9.33    0.62
  -1  29  -1    7.87    0.98
   1  29   1   10.02    1.04
  -1  29  -1   11.68    0.77
   2 -29   1   17.32    1.15
   2 -29   1   18.81    0.93
  -2 -29  -1   18.27    0.86
  -2 -29  -1   19.99    0.95
   2  29   1   18.96    0.94
  -2  29  -1   18.95    0.96
  -2  29  -1   16.75    1.33
  -2  29  -1   19.36    1.05
   2  29   1   18.67    1.22
   2  29   1   19.91    1.31
   2  29   1   18.33    0.94
  -2  29  -1   19.48    0.97
   3 -29   1    2.40    0.41
  -3 -29  -1    2.09    0.35
  -3 -29  -1    1.62    0.38
   3 -29   1    2.46    0.55
  -3  29  -1    1.99    0.53
  -3  29  -1    2.94    0.44
   3  29   1    2.64    0.51
   4 -29   1   24.14    1.17
   4 -29   1   26.19    1.50
  -4  29  -1   25.91    1.24
  -4  29  -1   26.41    1.32
   4  29   1   27.81    1.16
   4  29   1   26.93    1.43
   4  29   1   25.16    1.15
   4  29   1   22.52    1.09
  -4  29  -1   26.07    1.23
   5 -29   1   12.28    1.18
   5 -29   1   12.27    0.78
  -5  29  -1   12.84    0.83
   5  29   1   14.41    1.05
   5  29   1   12.78    0.76
   5  29   1   13.09    0.88
  -5  29  -1   13.98    0.87
   5  29   1   14.24    0.76
   5  29   1   12.84    0.84
   6 -29   1    4.34    0.70
   6 -29   1    4.46    0.50
   6  29   1    4.25    0.60
   6  29   1    5.30    0.80
  -6  29  -1    4.33    0.65
   6  29   1    5.78    0.89
   6  29   1    4.02    0.51
   6  29   1    5.61    0.65
  -6  29  -1    3.66    0.66
   7 -29   1    8.21    0.68
   7  29   1    9.28    0.72
  -7  29  -1    8.18    0.87
   7  29   1    8.59    0.64
   7  29   1    9.83    1.00
  -7  29  -1    8.43    0.83
   8 -29   1    0.03    0.43
  -8  29  -1    0.61    0.74
  -8  29  -1    0.47    0.63
   9 -29   1    3.34    0.83
   9 -29   1    1.91    0.49
  10 -29   1   -0.58    0.57
  10 -29   1    0.23    0.72
  10  29   1    0.49    0.71
 -10  29  -1    0.82    1.05
  10 -30  -1    0.91    0.81
 -10  30   1    0.83    1.11
   9 -30  -1    0.71    0.69
   9 -30  -1   -0.33    0.54
  -9  30   1    0.23    0.90
   8 -30  -1    0.24    0.49
   8 -30  -1    1.42    0.61
  -8  30   1    1.31    0.77
   8  30  -1    0.54    0.43
  -8  30   1    0.48    0.77
   7 -30  -1    3.97    0.74
   7 -30  -1    3.53    0.75
   7 -30  -1    3.27    0.49
  -7  30   1    4.14    0.84
  -7  30   1    4.20    0.83
   7  30  -1    4.57    0.67
   6 -30  -1   24.64    1.54
   6 -30  -1   29.06    1.37
   6 -30  -1   25.63    1.26
   6  30  -1   29.15    1.13
   6  30  -1   23.33    1.42
  -6  30   1   26.81    1.41
  -6  30   1   26.77    1.74
   6  30  -1   28.29    1.15
   6  30  -1   26.93    1.33
   5 -30  -1   73.50    3.17
   5 -30  -1   78.00    2.81
   5 -30  -1   74.58    2.77
  -5  30   1   74.03    2.83
   5  30  -1   78.59    2.90
   5  30  -1   74.39    2.69
  -5  30   1   73.88    2.85
   5  30  -1   75.00    2.53
   5  30  -1   75.34    2.59
   4 -30  -1    0.99    0.41
   4 -30  -1    0.30    0.34
  -4  30   1    1.68    0.64
   4  30  -1    0.32    0.31
   4  30  -1    0.38    0.23
  -4  30   1    0.18    0.44
   4  30  -1    0.71    0.43
  -4  30   1    0.27    0.46
   4  30  -1    0.55    0.47
  -3 -30   1   18.87    0.90
   3 -30  -1   17.76    1.18
   3 -30  -1   16.17    1.21
  -3 -30   1   19.11    0.86
   3 -30  -1   20.22    0.96
  -3  30   1   18.72    0.95
   3  30  -1   18.43    0.86
   3  30  -1   20.13    1.33
  -3  30   1   18.32    1.06
   3  30  -1   18.75    0.87
   3  30  -1   18.61    0.98
  -3  30   1   19.39    1.04
  -2 -30   1    3.06    0.45
   2 -30  -1    2.75    0.43
   2 -30  -1    3.63    0.59
   2 -30  -1    4.21    0.45
  -2 -30   1    3.00    0.42
   2  30  -1    3.45    0.34
   2  30  -1    4.74    0.89
  -2  30   1    3.08    0.43
  -2  30   1    4.51    0.54
   2  30  -1    4.14    0.56
   1 -30  -1    7.45    0.78
  -1 -30   1    7.41    0.57
   1 -30  -1    8.19    0.57
  -1 -30   1    6.88    0.54
   1  30  -1    8.00    0.68
   1  30  -1    6.92    0.53
   1  30  -1    7.29    0.50
  -1  30   1    7.14    0.60
   1  30  -1    7.84    0.96
   0 -30   1    1.71    0.51
   0 -30  -1    1.70    0.39
   0 -30  -1    1.54    0.34
   0 -30   1    1.62    0.34
   0  30   1    1.86    0.43
   0  30  -1    1.92    0.39
   0  30  -1    1.21    0.49
   0  30  -1    1.30    0.32
   1 -30   1    0.96    0.32
  -1 -30  -1    1.68    0.36
   1 -30   1    1.22    0.34
   1 -30   1    1.03    0.33
   1 -30   1    0.98    0.33
  -1  30  -1    1.70    0.39
  -1  30  -1    1.74    0.41
   1  30   1    0.55    0.47
  -1  30  -1    0.36    0.48
   1  30   1    1.49    0.35
  -2 -30  -1    2.71    0.44
   2 -30   1    2.93    0.57
   2 -30   1    2.00    0.42
  -2 -30  -1    2.15    0.40
   2 -30   1    2.84    0.41
  -2  30  -1    3.00    0.47
   2  30   1    3.45    0.55
   2  30   1    3.57    0.82
  -2  30  -1    1.79    0.57
  -2  30  -1    2.55    0.37
  -3 -30  -1    0.87    0.32
   3 -30   1    0.56    0.36
  -3 -30  -1    0.71    0.26
   3  30   1    0.94    0.41
  -3  30  -1    1.05    0.57
  -3  30  -1    0.95    0.38
   3  30   1    0.74    0.43
   3  30   1    0.17    0.34
   4  30   1    3.17    0.52
  -4  30  -1    2.29    0.49
  -4  30  -1    2.34    0.54
   4  30   1    3.12    0.80
   5  30   1    0.93    0.61
   5  30   1    2.32    0.55
   5  30   1    0.61    0.38
  -5  30  -1    1.39    0.46
   6 -30   1   22.40    1.48
   6 -30   1   22.55    1.15
  -6  30  -1   24.49    1.31
   6  30   1   24.34    1.13
   6  30   1   26.12    1.43
  -6  30  -1   24.85    1.28
   6  30   1   23.82    1.26
   6  30   1   24.61    1.22
   7 -30   1   -0.29    0.43
   7 -30   1   -0.43    0.45
  -7  30  -1   -0.65    0.64
   7  30   1   -0.30    0.44
  -7  30  -1    0.79    0.60
  -8  30  -1    0.23    0.67
  -8  30  -1    0.04    0.74
   9 -30   1    1.43    0.54
   9 -30   1    1.14    0.67
  -9  30  -1    1.95    0.95
  10 -30   1    1.04    0.77
  10 -30   1   -0.09    0.63
 -10  30  -1    1.35    1.14
  10  30   1    1.09    0.78
  10 -31  -1    4.86    0.71
 -10  31   1    7.31    1.39
   9 -31  -1    1.60    0.60
   9 -31  -1    1.69    0.75
  -9  31   1    3.43    1.02
   8 -31  -1    4.20    0.71
   8 -31  -1    4.81    0.89
  -8  31   1    5.33    1.04
   8  31  -1    5.91    0.55
  -8  31   1    4.38    1.04
   7 -31  -1   14.03    1.03
   7 -31  -1   12.19    1.08
   7 -31  -1   12.85    0.86
   7  31  -1   13.89    0.77
   7  31  -1   16.20    0.78
  -7  31   1   14.47    1.14
  -7  31   1   14.84    1.07
   6 -31  -1    0.22    0.41
   6 -31  -1    0.36    0.42
  -6  31   1    0.17    0.58
   6  31  -1    0.80    0.54
  -6  31   1    0.81    0.64
   6  31  -1    0.46    0.39
   5 -31  -1   10.92    0.87
   5 -31  -1   10.70    0.77
   5 -31  -1    8.48    0.63
   5  31  -1    8.43    0.74
  -5  31   1    8.42    0.80
   5  31  -1    9.80    0.57
   5  31  -1   11.43    1.18
  -5  31   1    9.16    0.80
   5  31  -1    8.40    0.58
   4 -31  -1    7.64    0.61
   4 -31  -1    7.96    0.70
   4 -31  -1    8.38    0.84
  -4  31   1    9.89    0.93
   4  31  -1    7.78    0.54
  -4  31   1    6.64    0.72
  -4  31   1    8.21    0.71
   4  31  -1    6.88    0.56
   4  31  -1    8.59    0.76
   3 -31  -1   18.10    1.40
  -3 -31   1   17.33    0.89
   3 -31  -1   18.35    0.99
   3 -31  -1   18.40    0.95
  -3 -31   1   18.54    0.85
   3  31  -1   17.86    0.88
  -3  31   1   19.42    1.10
  -3  31   1   18.45    0.97
   3  31  -1   21.03    1.41
   3  31  -1   19.48    0.90
   3  31  -1   18.80    1.03
  -3  31   1   18.04    1.04
  -2 -31   1    3.27    0.48
   2 -31  -1    3.22    0.54
  -2 -31   1    3.87    0.47
  -2  31   1    3.84    0.48
  -2  31   1    4.84    0.74
   2  31  -1    4.27    0.60
  -2  31   1    4.04    0.55
   2  31  -1    3.87    0.36
  -1 -31   1    0.78    0.33
  -1 -31   1    0.90    0.35
   1  31  -1    0.82    0.25
   1  31  -1    1.21    0.50
   1  31  -1    0.75    0.47
  -1  31   1    1.51    0.72
  -1  31   1    1.00    0.40
   0 -31  -1   24.00    1.21
   0 -31  -1   26.51    1.22
   0 -31   1   26.33    1.20
   0 -31   1   25.00    1.44
   0 -31   1   25.35    1.20
   0  31  -1   25.32    1.66
   0  31   1   22.73    1.60
   0  31   1   26.76    1.25
   0  31   1   28.76    1.28
   0  31  -1   27.00    1.20
   0  31  -1   26.82    1.32
   1 -31   1    9.83    0.65
   1 -31   1   10.34    0.86
  -1 -31  -1    9.73    0.62
  -1 -31  -1    9.87    0.69
  -1  31  -1   10.47    0.66
   1  31   1    9.73    1.14
   1  31   1    8.09    0.83
  -1  31  -1   11.17    1.15
  -1  31  -1   10.02    0.63
   1  31   1    9.53    0.76
  -1  31  -1   10.63    0.86
  -2 -31  -1    1.02    0.32
   2 -31   1    1.12    0.34
  -2 -31  -1    0.79    0.34
   2  31   1    1.48    0.48
   2  31   1    0.39    0.37
  -2  31  -1    1.33    0.57
   2  31   1    0.91    0.53
  -2  31  -1    0.74    0.61
  -2  31  -1    1.12    0.40
  -3 -31  -1    2.64    0.46
  -3 -31  -1    2.36    0.41
   3 -31   1    1.85    0.46
   3 -31   1    2.55    0.62
  -3  31  -1    3.93    0.83
   3  31   1    3.27    0.59
  -3  31  -1    2.31    0.54
   4 -31   1    9.75    1.21
   4 -31   1    9.77    0.69
   4  31   1   13.45    1.13
  -4  31  -1   10.68    1.05
   4  31   1   11.96    0.72
  -4  31  -1   10.53    0.78
   4  31   1   12.44    0.75
  -4  31  -1   11.48    0.79
   5 -31   1    6.06    0.79
  -5  31  -1    6.87    0.72
   5  31   1    6.70    0.84
  -5  31  -1    7.54    0.70
   5  31   1    7.04    0.60
   6 -31   1    0.88    0.42
   6  31   1    0.59    0.46
  -6  31  -1    1.66    0.57
  -6  31  -1    0.55    0.58
   6  31   1    1.48    0.77
   7 -31   1   14.45    0.87
   7 -31   1   12.80    1.18
  -7  31  -1   15.99    1.08
  -7  31  -1   17.76    1.15
   7  31   1   14.46    0.86
   8 -31   1    0.83    0.62
  -8  31  -1    0.49    0.77
  -8  31  -1    0.29    0.80
   9 -31   1    0.07    0.60
   9 -31   1    1.62    0.73
  -9  31  -1    0.77    0.97
  10 -31   1    3.22    0.69
  10  31   1    3.09    0.80
 -10  31  -1    3.89    1.14
   9 -32  -1    3.87    1.08
   9 -32  -1    5.78    0.86
   8 -32  -1    0.19    0.54
   8 -32  -1    0.51    0.70
   8  32  -1    1.08    0.42
  -8  32   1    0.27    0.93
  -8  32   1    0.82    0.89
   7 -32  -1   17.41    1.10
   7 -32  -1   13.79    1.17
   7 -32  -1   14.09    0.92
  -7  32   1   14.66    1.17
  -7  32   1   16.25    1.23
   7  32  -1   15.21    0.83
   6 -32  -1   34.78    1.61
   6 -32  -1   32.62    1.86
   6 -32  -1   35.10    1.59
  -6  32   1   35.94    1.74
   6  32  -1   36.35    1.41
   6  32  -1   35.64    1.44
  -6  32   1   35.65    1.69
   5 -32  -1   20.36    1.31
   5 -32  -1   20.58    1.12
   5 -32  -1   20.39    1.08
   5  32  -1   19.33    0.97
  -5  32   1   20.32    1.20
  -5  32   1   21.66    1.22
   5  32  -1   21.66    0.97
   5  32  -1   20.15    1.19
   5  32  -1   24.00    1.99
   4 -32  -1    0.25    0.46
   4 -32  -1    1.01    0.42
   4 -32  -1    0.68    0.40
  -4  32   1    1.71    0.78
  -4  32   1   -0.13    0.53
   4  32  -1    0.84    0.54
  -3 -32   1    1.26    0.35
   3 -32  -1    0.71    0.41
   3 -32  -1    1.16    0.38
   3 -32  -1    0.88    0.38
  -3 -32   1    1.03    0.37
  -3  32   1    2.12    0.64
  -3  32   1    1.67    0.46
   3  32  -1    1.28    0.37
  -3  32   1    0.97    0.47
  -2 -32   1   25.66    1.20
   2 -32  -1   28.25    1.56
  -2 -32   1   27.14    1.18
   2 -32  -1   27.50    1.28
  -2  32   1   26.75    1.35
   2  32  -1   25.16    1.18
   2  32  -1   26.62    1.30
  -2  32   1   26.32    1.23
  -2  32   1   25.59    1.27
   2  32  -1   28.05    1.67
   1 -32  -1   27.99    1.61
   1 -32  -1   30.15    1.33
  -1 -32   1   28.28    1.25
  -1 -32   1   27.77    1.28
  -1  32   1   28.53    1.50
  -1  32   1   30.26    1.40
   1  32  -1   28.06    1.25
   1  32  -1   28.03    1.38
   1  32  -1   29.37    1.71
   1  32  -1   27.14    1.25
   0 -32  -1    4.01    0.50
   0 -32  -1    4.61    0.54
   0 -32   1    4.00    0.50
   0 -32   1    4.15    0.68
   0  32   1    3.02    0.84
   0  32  -1    4.52    0.52
   0  32  -1    4.92    0.89
   0  32  -1    4.69    1.07
   0  32  -1    3.69    0.43
   0  32   1    5.49    0.87
   0  32   1    5.41    0.57
   1 -32   1    1.74    0.59
  -1 -32  -1    1.33    0.35
  -1 -32  -1    0.94    0.39
   1 -32   1    0.89    0.35
  -1  32  -1    0.95    0.61
   1  32   1    0.52    0.40
  -1  32  -1    0.93    0.30
  -1  32  -1    1.17    0.40
   1  32   1    1.48    0.63
   1  32   1    2.02    0.55
  -2 -32  -1   10.23    0.69
   2 -32   1   10.95    0.85
  -2 -32  -1    9.60    0.67
   2 -32   1    9.50    0.65
   2 -32   1   10.99    0.71
   2  32   1   11.87    0.82
   2  32   1   11.18    1.21
   2  32   1    8.88    0.70
  -2  32  -1   11.99    0.98
  -2  32  -1    9.69    0.71
  -3 -32  -1    0.88    0.32
   3 -32   1    0.14    0.36
  -3 -32  -1    0.78    0.34
  -3  32  -1    0.43    0.73
  -3  32  -1    1.54    0.45
   3  32   1    1.01    0.58
  -3  32  -1    0.70    0.41
   4 -32   1    3.25    0.73
   4  32   1    4.36    0.62
  -4  32  -1    2.79    0.63
  -5  32  -1    1.00    0.56
   5  32   1    1.60    0.52
   5  32   1    0.97    0.71
  -5  32  -1    0.19    0.53
   6 -32   1    1.29    0.44
   6 -32   1    0.82    0.48
  -6  32  -1    2.43    0.65
   6  32   1    1.88    0.48
   7 -32   1   17.92    1.03
  -7  32  -1   19.35    1.25
   7  32   1   17.07    0.98
  -7  32  -1   19.73    1.24
   8 -32   1   11.94    0.91
   8 -32   1   13.34    1.11
  -8  32  -1   14.44    1.15
   9 -32   1   -0.35    0.78
  -9  32  -1    0.41    0.99
   9 -33  -1    5.45    0.94
   9 -33  -1    3.82    1.14
   8 -33  -1    1.65    0.77
  -8  33   1    2.18    0.92
   7 -33  -1    0.96    0.69
   7 -33  -1    0.46    0.57
   7 -33  -1    0.35    0.54
   7  33  -1    0.85    0.51
  -7  33   1    1.52    0.84
   6 -33  -1    0.27    0.49
   6  33  -1    0.67    0.48
  -6  33   1    1.32    0.70
  -6  33   1    0.83    0.75
   5 -33  -1   16.99    0.97
   5 -33  -1   16.45    1.21
   5 -33  -1   16.97    1.01
  -5  33   1   16.53    1.13
   5  33  -1   15.53    0.87
   5  33  -1   15.85    1.14
   4 -33  -1    2.39    0.73
   4 -33  -1    1.36    0.50
  -4  33   1    3.00    0.69
   4  33  -1    2.17    0.44
  -3 -33   1    0.45    0.40
   3 -33  -1    0.83    0.41
  -3 -33   1    0.26    0.36
   3 -33  -1    0.12    0.42
   3 -33  -1    0.67    0.46
  -3  33   1    1.67    0.51
  -3  33   1    0.07    0.78
   3  33  -1    0.56    0.57
  -3  33   1    0.24    0.51
  -2 -33   1   10.06    0.73
  -2 -33   1   10.44    0.69
   2 -33  -1   10.10    0.73
  -2  33   1   11.62    0.76
   2  33  -1    9.60    0.68
   2  33  -1   11.41    1.04
   2  33  -1   11.19    0.65
  -2  33   1   13.45    1.00
   1 -33  -1    6.34    0.85
  -1 -33   1    6.57    0.59
  -1 -33   1    6.85    0.64
   1  33  -1    8.45    1.16
   1  33  -1    6.42    0.52
   1  33  -1    6.41    0.58
   1  33  -1    6.62    0.95
  -1  33   1    7.18    0.64
  -1  33   1    8.28    1.22
   0 -33   1    2.48    0.50
   0 -33  -1    2.24    0.44
   0 -33   1    3.24    0.72
   0  33  -1    2.66    0.50
   0  33  -1    2.25    0.42
   0  33  -1    3.68    1.12
   0  33   1    2.71    0.55
   0  33   1    3.61    0.76
   0  33  -1    2.60    0.62
   1 -33   1    2.67    0.69
  -1 -33  -1    3.51    0.56
  -1 -33  -1    2.91    0.55
   1  33   1    4.83    0.77
   1  33   1    5.20    1.47
  -1  33  -1    3.97    0.53
  -1  33  -1    3.49    0.44
   1  33   1    2.35    0.56
   2 -33   1    9.49    0.69
   2 -33   1   11.38    0.88
  -2 -33  -1    9.39    0.69
  -2 -33  -1   10.45    0.70
   2 -33   1    9.61    0.83
   2  33   1   11.33    1.37
  -2  33  -1   12.43    1.07
   2  33   1   11.77    0.87
  -3 -33  -1    0.74    0.38
   3 -33   1    0.75    0.51
   3 -33   1    0.02    0.37
  -3 -33  -1    0.34    0.37
   3 -33   1   -0.14    0.40
  -3  33  -1    0.43    0.79
  -3  33  -1    0.21    0.42
  -3  33  -1    0.85    0.48
   3  33   1    0.59    0.64
   4 -33   1    2.48    0.76
  -4  33  -1    1.72    0.54
  -4  33  -1    2.27    0.57
   5 -33   1    0.75    0.45
   5  33   1   -0.03    0.47
  -5  33  -1    1.06    0.62
   5  33   1    1.44    0.83
  -5  33  -1    1.22    0.63
   6 -33   1    2.72    0.61
   6 -33   1    3.09    0.84
   7 -33   1    5.34    0.71
  -7  33  -1    7.49    1.02
   7  33   1    4.63    0.63
  -7  33  -1    7.82    0.98
   8 -33   1   19.81    1.12
   8 -33   1   21.54    1.37
   8  33   1   20.95    1.11
  -8  33  -1   22.86    1.43
   9 -33   1    0.08    0.87
  -9  33  -1    0.72    1.15
   8 -34  -1    6.43    0.92
   8 -34  -1    8.98    1.12
  -8  34   1    8.98    1.29
   8  34  -1    7.58    0.80
   7 -34  -1   -0.20    0.60
   7 -34  -1    0.75    0.73
  -7  34   1    0.54    0.88
   7  34  -1   -0.09    0.55
  -7  34   1    0.14    0.89
   6 -34  -1   12.77    1.07
   6 -34  -1   11.50    1.11
   6 -34  -1   11.15    0.87
  -6  34   1   13.18    1.05
   6  34  -1   13.49    0.83
   6  34  -1   14.01    0.80
  -6  34   1   13.08    1.15
   5 -34  -1   11.99    1.05
   5 -34  -1   12.80    1.08
   5 -34  -1   12.95    0.95
  -5  34   1   10.51    1.02
   5  34  -1   11.55    0.75
   5  34  -1   11.53    0.79
  -5  34   1   14.02    1.02
   4 -34  -1    5.93    0.73
   4 -34  -1    6.33    0.87
   4  34  -1    4.99    0.52
  -4  34   1    4.80    0.80
   3 -34  -1    0.46    0.44
   3 -34  -1    0.70    0.49
  -3 -34   1    0.65    0.41
   3  34  -1    0.90    0.32
  -3  34   1    0.68    0.55
  -3  34   1    0.73    0.55
   3  34  -1   -0.07    0.43
  -3  34   1    1.09    0.81
  -2 -34   1    1.00    0.41
  -2 -34   1    0.82    0.44
   2 -34  -1    1.21    0.45
  -2  34   1    1.87    0.49
  -2  34   1    1.46    0.51
   2  34  -1    1.34    0.31
   1 -34  -1   27.11    1.27
  -1 -34   1   22.61    1.21
  -1 -34   1   25.43    1.19
   1  34  -1   22.92    1.16
   1  34  -1   26.98    2.32
   1  34  -1   25.01    1.17
   1  34  -1   25.59    1.53
  -1  34   1   26.62    1.19
  -1  34   1   25.66    1.37
  -1  34   1   23.96    1.23
   0 -34   1    6.12    0.62
   0 -34   1    8.05    0.89
   0 -34  -1    7.40    0.68
   0  34  -1    7.15    0.57
   0  34   1    6.65    0.69
   0  34  -1    8.75    1.33
   0  34   1    8.35    0.90
   0  34  -1    7.28    0.65
  -1 -34  -1    0.21    0.42
  -1 -34  -1    0.19    0.43
   1 -34   1    0.38    0.43
   1 -34   1   -0.35    0.42
  -1  34  -1    0.90    0.71
  -1  34  -1    0.96    0.47
   1  34   1   -0.51    0.46
   2 -34   1   19.06    1.00
  -2 -34  -1   17.75    1.04
   2 -34   1   17.24    0.95
   2 -34   1   19.97    1.40
  -2 -34  -1   17.63    0.98
  -2  34  -1   19.07    1.04
   2  34   1   16.35    0.99
  -2  34  -1   18.66    1.23
   3 -34   1    5.21    0.70
  -3 -34  -1    5.18    0.60
  -3  34  -1    4.90    1.02
  -3  34  -1    6.21    0.71
   3  34   1    5.82    1.36
  -3  34  -1    5.00    1.06
   4 -34   1    1.40    0.47
   4  34   1    0.90    0.74
  -4  34  -1    1.14    0.56
   5 -34   1   -0.08    0.48
   5 -34   1    0.69    0.51
  -5  34  -1    0.86    0.67
   6 -34   1    0.86    0.63
  -6  34  -1    1.25    0.73
   6  34   1    0.06    0.56
  -6  34  -1    0.61    0.76
   7 -34   1    1.74    0.71
  -7  34  -1    0.81    0.82
   8 -34   1    6.09    1.43
   8 -34   1    4.03    0.64
   8 -35  -1    2.04    0.89
   8  35  -1    1.19    0.68
  -8  35   1    1.91    1.10
   7 -35  -1    1.01    0.63
   7 -35  -1    1.12    0.65
  -7  35   1    2.31    1.14
  -7  35   1    2.58    0.96
   7  35  -1    1.79    0.60
   6 -35  -1    2.55    0.72
   6 -35  -1    1.72    0.57
   6  35  -1    2.89    0.61
   6  35  -1    0.94    0.57
  -6  35   1    2.45    0.83
   5 -35  -1    0.62    0.55
   5 -35  -1    1.21    0.55
   5 -35  -1    0.89    0.64
   5  35  -1    1.09    0.40
  -5  35   1    1.85    0.74
   5  35  -1    0.16    0.53
  -5  35   1    2.29    0.79
   4 -35  -1    5.10    0.91
   4 -35  -1    6.66    0.81
   4  35  -1    5.32    0.55
  -4  35   1    5.63    0.89
   3 -35  -1    8.05    0.73
  -3 -35   1    9.46    0.71
   3 -35  -1   10.40    1.01
  -3  35   1    8.25    0.85
   3  35  -1    9.60    0.63
  -3  35   1   10.32    0.88
  -2 -35   1    0.32    0.43
   2 -35  -1    0.73    0.54
  -2  35   1    1.16    0.55
  -2  35   1    0.65    0.59
   2  35  -1    1.00    0.35
  -2  35   1    2.20    0.84
  -1 -35   1    0.87    0.45
  -1 -35   1    0.64    0.49
   1 -35  -1    1.18    0.48
   1  35  -1    0.31    0.35
  -1  35   1    0.32    0.52
   1  35  -1    1.43    0.78
   0 -35   1    0.08    0.51
   0  35  -1    0.45    0.35
   0  35   1   -0.37    0.52
   0  35  -1    0.38    0.49
  -1 -35  -1    0.00    0.45
   1 -35   1   -0.17    0.46
   1 -35   1    0.67    0.47
  -1 -35  -1    0.01    0.47
   1  35   1   -0.15    0.50
  -1  35  -1    0.31    0.50
  -2 -35  -1    1.93    0.47
   2 -35   1    2.34    0.47
   2  35   1    1.55    0.51
  -2  35  -1    1.80    0.54
   3 -35   1   11.82    0.99
   3 -35   1    9.86    0.78
  -3 -35  -1   11.88    0.77
  -3  35  -1   12.28    0.83
  -3  35  -1   13.69    1.58
  -3  35  -1   11.60    0.88
   4 -35   1    4.51    0.89
   4 -35   1    5.80    0.81
  -4  35  -1    5.73    0.79
  -4  35  -1    5.61    0.82
   5 -35   1    0.06    0.53
   5 -35   1    1.21    0.63
  -5  35  -1    0.54    0.71
   5  35   1   -0.74    0.56
  -5  35  -1    0.22    0.70
   6 -35   1    0.08    0.60
   6 -35   1   -0.60    0.54
   6 -35   1    1.28    0.69
  -6  35  -1    0.19    0.79
   6  35   1    0.81    0.60
   7 -35   1    5.72    1.17
   7 -35   1    4.19    0.81
   7  35   1    5.48    0.86
   8 -35   1   -0.42    0.68
  -8  35  -1    0.82    1.03
   8  35   1   -0.03    0.74
   7 -36  -1    2.53    0.73
   7 -36  -1    2.33    0.70
   7  36  -1    2.41    0.68
  -7  36   1    3.73    1.04
  -7  36   1    3.12    1.09
   6 -36  -1    3.95    1.12
   6 -36  -1    5.22    1.01
  -6  36   1    3.65    0.92
  -6  36   1    3.83    0.96
   6  36  -1    3.07    0.69
   5 -36  -1    0.98    0.68
   5 -36  -1    0.07    0.58
   5 -36  -1    1.30    0.60
  -5  36   1    2.41    0.80
  -5  36   1    0.63    0.79
   5  36  -1    0.36    0.44
   5  36  -1    0.16    0.58
   4 -36  -1    1.75    0.56
   4  36  -1    0.62    0.54
   4  36  -1    2.49    0.58
  -4  36   1    1.28    0.76
  -4  36   1    1.61    0.74
   3 -36  -1    0.54    0.52
  -3 -36   1    0.92    0.46
   3  36  -1    0.21    0.52
   3  36  -1    1.46    0.40
  -3  36   1    0.92    0.70
  -2 -36   1    0.37    0.58
   2 -36  -1    0.01    0.50
   2 -36  -1    1.15    0.57
  -2  36   1    0.27    0.59
   2  36  -1    0.48    0.39
   2  36  -1   -0.24    0.50
  -2  36   1    1.44    0.58
  -1 -36   1   -0.02    0.47
   1 -36  -1    0.61    0.51
  -1  36   1   -0.65    0.57
  -1  36   1    0.74    0.50
   0 -36  -1   -0.30    0.50
   0 -36   1   -0.13    0.48
   0  36  -1    0.36    0.53
   0  36   1   -0.17    0.55
   1 -36   1    0.54    0.49
  -1 -36  -1    0.46    0.51
   1  36   1   -0.41    0.56
  -1  36  -1    1.26    0.54
  -2 -36  -1    8.38    0.75
   2 -36   1    6.94    0.74
   2  36   1    5.64    0.75
  -2  36  -1    6.54    0.78
  -3 -36  -1    1.92    0.48
   3 -36   1    1.48    0.51
   3  36   1    0.70    0.58
  -3  36  -1    2.50    0.63
  -3  36  -1    2.08    0.64
   4 -36   1   10.29    0.94
   4 -36   1   12.22    0.96
   4 -36   1   12.92    1.12
  -4  36  -1   10.45    0.99
  -4  36  -1   11.97    0.93
   4  36   1    9.01    0.84
   5 -36   1   14.39    1.23
   5 -36   1   14.45    1.78
  -5  36  -1   14.63    1.13
  -5  36  -1   14.02    1.16
   5  36   1   11.51    0.96
   6 -36   1    5.54    1.13
   6 -36   1    6.76    1.04
  -6  36  -1    4.80    1.10
   6  36   1    3.84    0.83
  -6  36  -1    6.82    1.10
   7 -36   1    0.38    0.73
   7 -36   1    0.05    0.66
  -7  36  -1    2.97    0.99
   7  36   1    1.28    0.74
   7 -37  -1    2.22    0.92
  -7  37   1    2.88    1.11
   6 -37  -1    5.94    1.10
   6 -37  -1    5.78    1.17
  -6  37   1    4.47    1.05
  -6  37   1    5.30    1.04
   6  37  -1    6.33    0.76
   5 -37  -1    1.66    0.63
   5  37  -1    0.98    0.62
   5  37  -1    2.22    0.49
  -5  37   1    1.82    0.97
  -5  37   1    2.62    0.87
   4 -37  -1    3.00    0.60
   4  37  -1    2.98    0.61
   4  37  -1    4.30    0.65
  -4  37   1    2.98    0.80
  -3 -37   1    1.16    0.50
   3 -37  -1    1.05    0.68
  -3  37   1    0.93    0.71
   3  37  -1    1.42    0.44
  -2 -37   1    2.05    0.52
   2 -37  -1    1.97    0.57
  -2  37   1    1.87    0.67
   2  37  -1    1.09    0.56
   2  37  -1    1.91    0.42
   1 -37  -1    0.42    0.54
   0 -37   1    1.93    0.55
   0 -37  -1    1.57    0.57
   0  37  -1    1.08    0.56
   1 -37   1    1.80    0.54
  -1 -37  -1    2.61    0.63
  -1  37  -1    2.45    0.62
   1  37   1    2.28    0.61
   2 -37   1    2.46    0.57
  -2 -37  -1    3.78    0.73
   2  37   1    1.98    0.61
  -2  37  -1    3.03    0.66
   3 -37   1    1.22    0.61
  -3 -37  -1    2.57    0.66
   3 -37   1    3.66    0.97
  -3  37  -1    2.50    0.70
  -3  37  -1    2.03    0.66
   4 -37   1    4.49    0.95
  -4  37  -1    3.03    0.79
  -4  37  -1    2.64    0.77
   5 -37   1    6.80    1.10
   5 -37   1    6.10    1.03
  -5  37  -1    6.66    1.08
  -5  37  -1    5.37    1.07
   6 -37   1    8.60    1.19
   6 -37   1    7.03    1.24
  -6  37  -1    5.47    1.28
  -6  37  -1    7.29    1.21
   7 -37   1    0.62    0.74
   7 -37   1    3.06    0.97
  -7  37  -1    1.53    1.08
   7  37   1    1.64    0.84
   6 -38  -1    0.39    0.72
   6 -38  -1    1.01    0.73
   6 -38  -1    1.94    1.03
  -6  38   1    0.72    1.07
   6  38  -1    1.05    0.59
  -6  38   1    1.70    1.10
   5 -38  -1    4.80    0.88
   5  38  -1    5.34    0.75
   5  38  -1    3.44    0.68
  -5  38   1    4.97    0.98
  -5  38   1    6.30    1.19
  -4  38   1    6.10    1.13
  -4  38   1    2.55    0.94
   4  38  -1    4.08    0.69
   3 -38  -1    1.62    0.64
  -3  38   1    2.07    0.80
   3  38  -1    1.20    0.63
  -3  38   1    2.20    0.80
  -2 -38   1    3.06    0.74
   2 -38  -1    4.70    1.21
   2 -38  -1    3.31    0.81
  -2  38   1    3.16    0.77
   1 -38  -1    0.43    0.61
  -1 -38   1    1.18    0.58
  -1  38   1    0.12    0.68
   1  38  -1    0.21    0.61
   0 -38  -1    3.28    0.82
   0 -38   1    2.55    0.58
   1 -38   1    0.69    0.57
  -1 -38  -1    0.57    0.61
  -1  38  -1   -0.36    0.65
   1  38   1    0.43    0.66
  -2 -38  -1    0.39    0.59
   2 -38   1    0.84    0.62
   2 -38   1   -0.36    0.58
   2  38   1    0.01    0.67
  -2  38  -1    0.69    0.63
  -2  38  -1   -0.26    0.68
  -3  38  -1    1.33    0.79
  -3  38  -1    2.72    0.73
   3  38   1    0.42    0.67
   4 -38   1    7.30    1.09
  -4  38  -1    6.57    0.99
  -4  38  -1    5.27    1.05
  -5  38  -1    1.87    0.96
  -5  38  -1    0.79    0.89
   6 -38   1   13.52    1.38
   6 -38   1   15.40    1.39
  -6  38  -1   12.07    1.38
  -6  38  -1   11.37    1.44
   5 -39  -1    0.08    0.73
  -5  39   1    1.30    1.12
  -5  39   1    0.53    1.07
   4 -39  -1   -0.20    0.71
  -4  39   1    0.94    0.94
  -4  39   1    1.03    0.96
   4  39  -1    0.02    0.71
   3 -39  -1    0.49    0.68
  -3  39   1    0.95    0.88
   3  39  -1   -0.01    0.69
  -3  39   1    0.59    0.89
   2 -39  -1    1.26    0.73
   2 -39  -1    0.60    0.67
  -2 -39   1    0.84    0.61
   2  39  -1    0.18    0.68
  -2  39   1    0.94    0.83
  -1 -39   1    2.41    0.63
   1 -39  -1    2.79    0.67
  -1  39   1    1.01    0.75
   1  39  -1    1.61    0.68
   0 -39  -1    7.78    0.92
   0 -39   1    6.69    0.86
   0  39   1    8.52    0.83
   1 -39   1    0.88    0.63
  -1 -39  -1    1.26    0.65
   1  39   1    1.18    0.73
  -1  39  -1    0.46    0.72
  -2 -39  -1    2.60    0.67
   2 -39   1    2.16    0.64
  -2  39  -1    3.30    0.69
  -2  39  -1    1.55    0.75
   2  39   1    1.83    0.73
   3 -39   1    4.09    0.70
  -3  39  -1    5.83    1.02
   3  39   1    5.01    0.78
  -3  39  -1    5.01    0.87
  -4  39  -1    2.91    0.93
  -4  39  -1    2.26    0.89
   5 -39   1    4.53    0.76
   5  39   1    4.21    0.99
  -4  40   1   -0.15    1.02
  -4  40   1    0.33    1.04
   3 -40  -1    1.00    0.76
  -3  40   1    1.42    0.94
  -3  40   1    2.71    0.97
   2 -40  -1    6.57    1.01
  -2  40   1    4.71    1.12
   2  40  -1    4.66    0.93
   1 -40  -1   16.97    1.21
  -1 -40   1   16.34    1.08
   1  40  -1   14.42    1.10
  -1  40   1   13.69    1.20
   0 -40  -1   19.79    1.25
   0 -40   1   19.79    1.22
   0  40  -1   16.97    1.21
   0  40   1   23.42    1.21
   0  40   1   18.80    1.29
  -1 -40  -1    0.83    0.70
   1 -40   1    0.96    0.69
   1  40   1   -0.09    0.79
  -1  40  -1    0.50    0.80
   2 -40   1    1.10    0.71
  -2  40  -1    0.14    0.75
   2  40   1   -0.05    0.79
  -2  40  -1   -0.47    0.82
  -3  40  -1    1.47    0.92
   4 -40   1    1.56    0.78
   4 -40   1    0.59    0.75
  -4  40  -1    2.63    1.05
   4  40   1   -0.10    0.85
  -4  40  -1    1.08    0.97
   3 -41  -1    3.55    0.84
  -3  41   1    5.32    1.09
   3  41  -1    2.43    0.87
   2 -41  -1    1.61    0.80
   2  41  -1    0.94    0.82
  -2  41   1    0.38    0.96
   1 -41  -1    1.00    0.80
  -1 -41   1    0.32    0.74
  -1  41   1    0.45    0.92
   1  41  -1    0.43    0.83
   0 -41  -1    2.71    0.79
   0 -41   1    1.72    0.75
   0  41  -1    0.85    0.84
   0  41   1    2.12    0.91
   1 -41   1    4.83    1.00
  -1 -41  -1    5.48    1.02
  -1  41  -1    4.56    1.09
   2 -41   1    1.86    0.79
   2  41   1    0.85    0.86
  -2  41  -1    2.66    0.98
  -2  41  -1    2.98    0.90
   3 -41   1    4.81    1.08
  -3  41  -1    5.56    1.03
  -3  41  -1    8.06    1.70
   3  41   1    3.62    1.05
  15   0  -2    0.66    0.69
  15   0  -2    1.11    0.61
  14   0  -2    4.19    0.97
  14   0  -2    3.76    0.76
  13   0  -2    0.85    0.44
  13   0  -2    0.78    0.55
  13   0  -2    1.48    0.36
  12   0  -2    1.77    0.44
 -12   0   2    2.88    0.54
  12   0  -2    2.49    0.33
  12   0  -2    1.74    0.50
 -11   0   2    0.15    0.77
  11   0  -2    0.34    0.27
  11   0  -2    0.39    0.32
  11   0  -2    0.17    0.16
  10   0  -2    0.66    0.29
  10   0  -2    0.87    0.30
 -10   0   2    1.15    0.44
   9   0  -2   -0.10    0.37
  -9   0   2   -0.04    0.33
   8   0  -2  210.11    6.62
   8   0  -2  213.79    6.84
  -8   0   2  223.13    6.77
  -8   0   2  220.81    7.11
   8   0  -2  208.41    6.19
   8   0  -2  213.98    6.68
   7   0  -2    0.38    0.14
  -7   0   2    0.14    0.23
  -7   0   2    0.18    0.20
   6   0  -2    5.52    0.40
  -6   0   2    4.91    0.30
   6   0  -2    5.10    0.28
  -6   0   2    5.07    0.48
   6   0  -2    5.16    0.42
   6   0  -2    4.42    0.29
  -6   0   2    4.78    0.41
  -5   0   2    0.06    0.15
   5   0  -2    0.23    0.18
   5   0  -2    0.33    0.08
   5   0  -2    0.28    0.09
  -5   0   2    0.21    0.12
  -5   0   2    0.13    0.11
   4   0  -2  130.37    4.01
  -4   0   2  132.47    4.03
   4   0  -2  125.89    3.96
  -4   0   2  130.52    4.10
   4   0  -2  131.10    3.83
   4   0  -2  129.86    3.77
  -4   0   2  134.24    3.87
   3   0  -2    0.25    0.10
   3   0  -2    0.38    0.16
   3   0  -2    0.13    0.08
  -3   0   2    0.25    0.09
  -3   0   2    0.10    0.16
  -2   0   2  220.17    6.32
   2   0  -2  217.99    6.32
   2   0  -2  222.10    6.31
   1   0  -2    0.11    0.06
   1   0  -2    0.07    0.04
  -1   0   2    0.04    0.06
   1   0  -2    0.18    0.07
  -1   0   2    0.11    0.06
   1   0   2    0.04    0.08
  -1   0  -2    0.01    0.06
  -1   0  -2   -0.01    0.04
  -1   0  -2    0.03    0.07
   1   0   2   -0.05    0.07
   1   0   2    0.08    0.04
   2   0   2    2.28    0.34
   2   0   2    1.87    0.13
  -2   0  -2    1.61    0.16
  -2   0  -2    1.93    0.27
   2   0   2    1.74    0.19
   3   0   2   -0.10    0.11
  -3   0  -2   -0.04    0.09
   3   0   2    0.06    0.16
  -3   0  -2   -0.04    0.07
  -4   0  -2  243.13    7.24
  -4   0  -2  250.77    7.13
   4   0   2  244.47    7.21
   4   0   2  245.26    7.70
   4   0   2  254.37    7.70
  -4   0  -2  256.36    7.65
   4   0   2  247.92    7.08
   5   0   2    0.95    0.30
  -5   0  -2    1.09    0.23
   5   0   2    0.95    0.14
   5   0   2    0.88    0.27
   5   0   2    0.65    0.15
   6   0   2    4.25    0.20
   6   0   2    4.44    0.24
  -6   0  -2    3.78    0.38
  -6   0  -2    4.64    0.47
   6   0   2    3.44    0.31
   6   0   2    3.98    0.49
   6   0   2    4.71    0.52
   7   0   2    0.28    0.19
   7   0   2    0.15    0.18
  -7   0  -2    0.44    0.23
  -8   0  -2   27.62    1.44
   8   0   2   30.88    1.75
   8   0   2   28.74    1.28
   8   0   2   30.72    1.66
  -8   0  -2   32.25    1.53
   9   0   2   -0.28    0.32
   9   0   2    0.33    0.27
  -9   0  -2    0.51    0.32
 -10   0  -2    0.56    0.40
  10   0   2    0.39    0.17
  10   0   2    0.31    0.33
  10   0   2    0.60    0.41
  10   0   2    0.19    0.27
  11   0   2   -0.06    0.33
 -11   0  -2   -0.25    0.47
  11   0   2   -0.02    0.21
  11   0   2    0.18    0.18
  11   0   2    0.07    0.31
 -12   0  -2    7.34    0.82
  12   0   2    6.40    0.96
  12   0   2    7.96    1.04
  12   0   2    7.87    0.48
  12   0   2    8.00    0.67
  12   0   2    7.88    0.56
  13   0   2    0.77    0.30
  13   0   2    0.31    0.51
 -13   0  -2    0.84    0.68
  13   0   2    0.31    0.47
 -14   0  -2    0.85    0.85
  14   0   2   -0.34    0.60
  14   0   2    0.02    0.62
  14   0   2    0.34    0.57
 -15   0  -2    0.03    0.99
  15   0   2   -0.04    0.74
  15  -1  -2    5.17    0.96
  15  -1  -2    7.02    1.33
  15   1  -2    6.40    0.96
  15   1  -2    6.25    1.16
  14  -1  -2    2.54    0.86
  14  -1  -2    2.78    0.56
  14  -1  -2    2.82    0.51
  14   1  -2    3.16    0.91
  14   1  -2    3.27    0.63
  13  -1  -2   35.89    1.37
  13  -1  -2   33.71    2.02
  13  -1  -2   34.07    1.73
 -13   1   2   36.21    1.82
  13   1  -2   34.79    1.32
  13   1  -2   34.07    1.72
  13   1  -2   31.21    2.71
  12  -1  -2    5.24    0.61
  12  -1  -2    5.04    0.78
  12  -1  -2    5.24    0.41
  12   1  -2    5.02    0.75
 -12   1   2    4.68    0.70
  12   1  -2    5.27    0.40
  12   1  -2    5.74    0.61
  11  -1  -2    3.24    0.31
  11  -1  -2    3.55    0.61
  11  -1  -2    3.21    0.50
  11   1  -2    3.39    0.30
  11   1  -2    3.19    0.62
  11   1  -2    3.85    0.48
 -11   1   2    3.11    0.74
 -10  -1   2    2.56    0.52
  10  -1  -2    2.97    0.46
  10  -1  -2    3.10    0.59
  10   1  -2    4.21    0.28
  10   1  -2    4.13    0.65
  10   1  -2    2.91    0.46
 -10   1   2    2.81    0.51
   9  -1  -2   87.13    2.66
   9  -1  -2   85.00    3.12
  -9  -1   2   89.55    3.25
   9  -1  -2   87.11    3.44
   9  -1  -2   88.07    2.72
   9   1  -2   87.13    2.68
  -9   1   2   88.87    3.25
  -9   1   2   90.10    3.61
   9   1  -2   88.82    3.37
   9   1  -2   87.60    3.25
   8  -1  -2    0.48    0.23
   8  -1  -2    0.66    0.28
   8   1  -2    0.27    0.29
   8   1  -2    0.49    0.23
  -8   1   2    1.25    0.42
  -8   1   2    0.89    0.32
   7  -1  -2    2.08    0.34
   7  -1  -2    2.71    0.19
  -7  -1   2    2.17    0.32
   7  -1  -2    2.26    0.31
  -7   1   2    1.93    0.33
   7   1  -2    2.23    0.33
  -7   1   2    1.81    0.39
   7   1  -2    2.38    0.30
  -6  -1   2   21.50    1.02
   6  -1  -2   21.92    1.11
   6  -1  -2   21.03    0.78
  -6  -1   2   21.01    1.10
   6  -1  -2   20.12    0.96
   6  -1  -2   21.23    0.99
   6  -1  -2   19.98    0.77
   6   1  -2   20.67    0.73
   6   1  -2   21.93    1.09
  -6   1   2   21.22    0.83
   6   1  -2   21.65    1.00
  -6   1   2   21.60    1.16
  -6   1   2   20.48    1.01
   6   1  -2   21.51    0.77
   6   1  -2   21.28    0.96
  -5  -1   2    8.93    0.61
   5  -1  -2    9.78    0.55
   5  -1  -2    8.05    0.62
   5  -1  -2   10.52    0.42
  -5  -1   2    9.75    0.57
   5  -1  -2    9.54    0.42
   5  -1  -2   10.73    0.70
  -5   1   2    8.47    0.72
   5   1  -2    9.04    0.38
   5   1  -2    8.81    0.41
   5   1  -2    8.18    0.61
  -5   1   2    9.66    0.58
  -5   1   2    9.11    0.45
   5   1  -2    9.85    0.74
   5   1  -2    9.75    0.55
   4  -1  -2   17.74    0.80
  -4  -1   2   17.63    0.82
   4  -1  -2   17.72    0.80
   4  -1  -2   18.61    0.94
   4  -1  -2   18.80    0.65
   4  -1  -2   18.64    0.70
  -4  -1   2   18.48    0.70
  -4  -1   2   18.56    0.87
   4   1  -2   18.07    0.63
   4   1  -2   17.86    0.79
   4   1  -2   18.80    0.83
  -4   1   2   18.52    0.73
   4   1  -2   17.57    0.68
  -4   1   2   18.93    0.61
  -4   1   2   19.03    0.90
  -4   1   2   18.29    0.83
   4   1  -2   18.91    0.83
   3  -1  -2  204.65    6.01
  -3  -1   2  211.30    5.93
   3  -1  -2  204.60    6.02
   3  -1  -2  212.09    5.93
  -3  -1   2  207.13    6.02
  -3   1   2  202.74    6.00
  -3   1   2  202.06    6.06
  -3   1   2  207.76    6.03
   3   1  -2  205.59    5.96
   3   1  -2  200.12    6.01
   3   1  -2  207.74    5.92
   3   1  -2  206.97    6.00
   2  -1  -2    0.89    0.13
   2  -1  -2    0.83    0.17
   2  -1  -2    0.87    0.12
   2  -1  -2    0.69    0.12
  -2   1   2    1.22    0.16
  -2   1   2    0.99    0.10
   2   1  -2    0.65    0.12
   1  -1  -2  116.05    3.59
   1  -1  -2  127.12    3.62
  -1  -1   2  124.16    3.56
   1  -1  -2  122.87    3.57
   1  -1  -2  119.23    3.57
  -1  -1   2  124.11    3.58
  -1  -1   2  118.65    3.60
  -1  -1   2  125.15    3.60
   1  -1  -2  122.92    3.60
  -1   1   2  121.46    3.57
   1   1  -2  126.88    3.61
  -1   1   2  124.18    3.61
  -1   1   2  125.06    3.63
   1   1  -2  125.27    3.58
  -1   1   2  122.26    3.55
  -1   1   2  115.34    3.57
   1   1  -2  124.78    3.57
   1   1  -2  123.20    3.64
   0  -1  -2   19.09    0.80
   0  -1   2   19.48    0.82
   0  -1   2   18.48    0.70
   0  -1   2   17.99    0.66
   0  -1  -2   21.30    0.67
   0  -1  -2   19.30    0.69
   0  -1  -2   18.30    0.70
   0  -1   2   18.64    0.68
   0   1   2   19.08    0.81
   0   1   2   18.74    0.71
   0   1  -2   18.60    0.68
   0   1  -2   19.01    0.81
   0   1  -2   18.06    0.66
   0   1   2   20.88    0.67
   0   1  -2   18.58    0.70
[truncated: 2,247,855 more chars]
