# Supplementary material for: Crystal structure of 3-[(4-benzyl­piperazin-1-yl)meth­yl]-5-(thio­phen-2-yl)-2,3-di­hydro-1,3,4-oxa­diazole-2-thione
Source: Acta Crystallogr E Crystallogr Commun. 2015 Feb 13;71(Pt 3):o175–6. doi: 10.1107/S2056989015002273 (PMC4350721; doi:10.1107/S2056989015002273)
Supplement: Supplementary file 2 [file e-71-0o175-Isup2.hkl]

#
# h,k,l, Fc-squared, Fo-squared, sigma(Fo-squared), status flag
#
data_I
_shelx_title ' nm5 P21/c'
_shelx_refln_list_code          4
_shelx_F_calc_maximum      158.65
_exptl_crystal_F_000      1568.00
_reflns_d_resolution_high  0.6983

loop_
 _space_group_symop_operation_xyz
 'x, y, z'
 '-x, y+1/2, -z+1/2'
 '-x, -y, -z'
 'x, -y-1/2, z-1/2'

_cell_length_a    10.6909
_cell_length_b    29.3658
_cell_length_c    15.6179
_cell_angle_alpha  90.000
_cell_angle_beta  130.283
_cell_angle_gamma  90.000

_shelx_F_squared_multiplier     1.000

loop_
 _refln_index_h
 _refln_index_k
 _refln_index_l
 _refln_F_squared_calc
 _refln_F_squared_meas
 _refln_F_squared_sigma
 _refln_observed_status
   2   0   0       5843.80       5293.52        87.71 o
   3   0   0         11.81         76.45         3.24 o
   4   0   0        802.14        713.64         9.84 o
   5   0   0         14.46         33.60         2.40 o
   6   0   0        731.40        871.91        13.73 o
   7   0   0        841.36        765.21        11.93 o
   8   0   0        532.25        480.10         9.69 o
   9   0   0        359.95        374.36        10.87 o
  10   0   0          3.34          6.26        16.47 o
  11   0   0        234.63        150.07        22.13 o
   1   1   0        381.21        335.78         3.18 o
   2   1   0         10.69         21.55         1.36 o
   3   1   0       2380.44       2356.05        18.61 o
   4   1   0       6264.74       6584.71        49.56 o
   5   1   0       3093.93       3197.50        24.98 o
   6   1   0        487.68        526.36         6.19 o
   7   1   0          4.96         52.44         2.79 o
   8   1   0        202.60        210.24         4.58 o
   9   1   0        472.72        447.58         8.51 o
  10   1   0         73.07         61.50        11.05 o
  11   1   0        183.88        177.30        17.46 o
   1   2   0         85.05         90.79         1.19 o
   3   2   0          0.41         18.80         2.01 o
   4   2   0      16316.97      15515.92       254.80 o
   5   2   0        334.44        369.94         4.61 o
   6   2   0       1834.26       1918.52        15.58 o
   7   2   0       3183.13       2949.80        24.34 o
   8   2   0        713.08        624.78         9.10 o
   9   2   0        220.35        190.49         5.35 o
  10   2   0          1.30         14.14         5.71 o
  11   2   0        328.79        290.80        12.64 o
   1   3   0       4465.97       3824.31        36.28 o
   2   3   0        281.30        312.29         3.47 o
   3   3   0          0.52          5.07         0.77 o
   5   3   0       2247.33       2079.87        16.17 o
   6   3   0        213.33        236.61         3.44 o
   7   3   0         51.27         96.27         2.68 o
   8   3   0        776.08        797.43        11.05 o
   9   3   0        459.33        480.65         8.57 o
  10   3   0        144.20        138.97        10.93 o
  11   3   0         29.87         48.90         7.45 o
   0   4   0        128.75        171.01         2.57 o
   1   4   0         22.28         40.00         0.90 o
   2   4   0       1344.48       1392.84        10.99 o
   3   4   0          0.48          2.78         0.62 o
   4   4   0        611.72        639.39         7.17 o
   5   4   0         87.09         92.95         2.60 o
   6   4   0        567.72        621.51         6.99 o
   7   4   0         87.89         88.24         2.80 o
   8   4   0          1.06         12.09         2.08 o
   9   4   0        142.60        149.12         5.33 o
  10   4   0         25.41         25.62         5.59 o
  11   4   0        255.29        215.70        13.77 o
   3   5   0       3193.32       3146.56        23.00 o
   4   5   0       9487.78       9714.79        69.92 o
   5   5   0       1362.81       1441.68        12.67 o
   6   5   0        368.21        407.66         5.17 o
   7   5   0         52.14         56.86         2.49 o
   8   5   0        649.55        619.39         9.29 o
   9   5   0        602.31        628.41         9.93 o
  10   5   0         77.82         79.59         7.43 o
  11   5   0          1.52         -0.17         9.15 o
   1   6   0        635.64        576.64         6.88 o
   2   6   0          5.67          7.41         0.74 o
   3   6   0        631.08        807.54         7.17 o
   4   6   0       8203.25       8438.22        61.12 o
   5   6   0          2.71          2.44         1.12 o
   6   6   0         38.32         90.22         2.43 o
   7   6   0        183.14        173.79         3.79 o
   8   6   0         71.98         74.52         3.46 o
   9   6   0         34.40         33.32         3.63 o
  10   6   0         24.59         28.91         5.82 o
  11   6   0          4.64         24.14         9.20 o
   1   7   0       2310.24       2196.74        15.74 o
   2   7   0        504.12        401.54         4.13 o
   3   7   0       3086.41       2833.64        21.63 o
   4   7   0       7604.60       7785.56        54.69 o
   5   7   0          8.12         19.04         1.21 o
   6   7   0         68.82         69.28         2.29 o
   7   7   0       1060.20       1061.33        11.64 o
   8   7   0          2.08          7.34         2.26 o
   9   7   0         57.58         60.28         4.33 o
  10   7   0         85.12         86.38         7.97 o
  11   7   0         44.56         33.26         8.00 o
   1   8   0       1188.08       1089.44         8.12 o
   2   8   0       2315.31       2422.17        18.87 o
   3   8   0       4345.98       4188.69        29.28 o
   4   8   0        596.22        537.70         5.37 o
   5   8   0         64.64         85.92         2.80 o
   6   8   0       1360.45       1455.69        13.96 o
   7   8   0       1210.00       1124.59        12.66 o
   8   8   0         17.26         22.24         2.51 o
   9   8   0         72.70         78.28         4.79 o
  10   8   0          0.00         10.84         6.14 o
  11   8   0        146.41        187.17        13.34 o
   1   9   0         18.15         21.10         1.67 o
   2   9   0        763.40        800.18         7.76 o
   3   9   0        511.25        445.18         4.57 o
   4   9   0        794.17        833.30         7.92 o
   5   9   0        259.74        253.22         3.58 o
   6   9   0        123.75        138.41         3.14 o
   7   9   0       1682.30       1728.74        17.07 o
   8   9   0          1.86         12.77         2.93 o
   9   9   0        104.46         98.26         4.97 o
  10   9   0        421.24        426.98        16.05 o
  11   9   0          9.63         24.87         9.20 o
   1  10   0       1925.92       1745.21        13.88 o
   2  10   0       3490.23       3570.64        30.49 o
   3  10   0          0.52          5.37         0.93 o
   4  10   0       2565.47       2561.89        19.69 o
   5  10   0         61.35         61.84         2.15 o
   6  10   0        616.30        649.71         8.04 o
   7  10   0       1538.46       1468.92        15.08 o
   8  10   0       1549.51       1486.10        19.13 o
   9  10   0        190.38        205.23         6.91 o
  10  10   0          4.37         11.23         6.31 o
  11  10   0        754.77        703.77        22.65 o
   1  11   0          1.18         16.35         4.33 o
   2  11   0        261.47        282.99         3.58 o
   3  11   0       4087.95       4018.22        30.13 o
   4  11   0       1297.71       1416.17        11.88 o
   5  11   0        535.81        483.93         6.06 o
   6  11   0       3259.43       3165.28        27.73 o
   7  11   0        593.43        570.31         8.11 o
   8  11   0        418.32        411.21         8.08 o
   9  11   0         24.33         43.30         5.12 o
  10  11   0          0.19          8.66         6.26 o
  11  11   0          1.94         33.98         9.68 o
   1  12   0       9890.78       9149.09        82.44 o
   2  12   0       3037.58       3362.35        26.00 o
   3  12   0       1570.63       1659.32        13.76 o
   4  12   0        301.62        340.85         4.33 o
   5  12   0        348.83        371.35         5.20 o
   6  12   0       1061.82       1098.80        11.90 o
   7  12   0        128.22        154.82         4.07 o
   8  12   0       1455.80       1421.44        17.14 o
   9  12   0         55.39         56.12         5.03 o
  10  12   0          7.45         16.05         5.91 o
  11  12   0        258.47        238.61        15.46 o
   1  13   0        505.40        561.33         6.01 o
   2  13   0        258.39        317.50         4.16 o
   3  13   0        331.54        342.98         4.40 o
   4  13   0       1063.42       1182.84        11.14 o
   5  13   0        260.19        254.27         4.14 o
   6  13   0        259.42        258.13         4.51 o
   7  13   0        285.59        286.18         5.53 o
   8  13   0        163.42        158.14         5.31 o
   9  13   0        318.75        324.92         9.42 o
  10  13   0        277.12        281.70        16.99 o
  11  13   0         20.92         34.52        10.42 o
   0  14   0       1410.43       1589.36        18.16 o
   1  14   0         80.73        148.82         2.48 o
   2  14   0       2019.27       2125.86        16.73 o
   3  14   0        171.63        220.06         3.29 o
   4  14   0         21.97         39.64         1.75 o
   5  14   0        108.83        106.64         2.67 o
   6  14   0         65.23         71.65         2.94 o
   7  14   0        314.69        276.56         5.41 o
   8  14   0        124.92        116.32         4.55 o
   9  14   0          5.34         13.01         4.87 o
  10  14   0          3.02         17.41         6.90 o
  11  14   0         82.93         15.87        20.44 o
   1  15   0         74.97         81.30         2.81 o
   2  15   0       2709.93       2814.89        21.61 o
   3  15   0       4712.60       4646.07        34.86 o
   4  15   0         82.41         97.67         2.17 o
   5  15   0          1.51          8.85         1.73 o
   6  15   0        718.65        764.12         8.73 o
   7  15   0         14.75         22.12         3.41 o
   8  15   0        582.88        550.61         9.29 o
   9  15   0        127.15        137.64         8.70 o
  10  15   0         60.08         70.53         8.71 o
   0  16   0      13652.80      13187.89       172.27 o
   1  16   0         45.92         59.00         1.75 o
   2  16   0          0.01          4.83         1.12 o
   3  16   0        257.02        299.52         4.18 o
   4  16   0         26.97         20.26         1.47 o
   5  16   0        151.93        138.44         3.29 o
   6  16   0        188.76        199.01         3.74 o
   7  16   0        124.51        134.74         3.83 o
   8  16   0          6.09         12.95         3.36 o
   9  16   0         76.48         89.07         8.26 o
  10  16   0          0.31          3.98         6.53 o
   1  17   0        998.85        939.09         9.11 o
   2  17   0         57.84         50.46         1.85 o
   3  17   0       1952.00       1833.87        15.34 o
   4  17   0        101.09        116.57         2.31 o
   5  17   0        298.34        286.24         4.88 o
   6  17   0        498.55        501.31         6.59 o
   7  17   0        884.88        906.53        10.67 o
   8  17   0        465.53        477.29         8.92 o
   9  17   0         38.61         51.96         7.27 o
  10  17   0        130.96        114.65        10.21 o
   0  18   0       3688.35       4189.39        44.79 o
   1  18   0        325.18        349.39         4.21 o
   2  18   0        237.07        226.87         3.33 o
   3  18   0       1046.73       1091.97        10.43 o
   4  18   0         71.05         79.08         2.11 o
   5  18   0        570.89        544.84         7.28 o
   6  18   0         34.99         44.95         2.62 o
   7  18   0       1330.99       1229.89        13.90 o
   8  18   0        397.61        396.20        10.42 o
   9  18   0        321.19        326.10        14.70 o
  10  18   0         37.91         25.95         7.57 o
   1  19   0       1121.76       1046.61         9.93 o
   2  19   0        291.72        265.73         3.75 o
   3  19   0        135.16        135.34         2.79 o
   4  19   0        187.18        209.09         3.51 o
   5  19   0         88.74        110.57         3.43 o
   6  19   0        122.09        124.37         4.16 o
   7  19   0        618.22        634.16         8.59 o
   8  19   0        261.89        279.54         7.90 o
   9  19   0         43.34         50.09         6.64 o
  10  19   0         40.78         48.28         8.98 o
   0  20   0       3525.51       3983.59        42.94 o
   1  20   0        330.28        335.51         6.42 o
   2  20   0        283.11        331.36         4.55 o
   3  20   0        216.60        241.15         3.90 o
   4  20   0        867.86        916.14         9.29 o
   5  20   0        311.99        297.93         5.08 o
   6  20   0         69.51         55.31         3.13 o
   7  20   0         84.96         89.49         4.15 o
   8  20   0        637.09        643.88        12.19 o
   9  20   0        389.89        356.99        13.76 o
  10  20   0          5.33         12.66         9.40 o
   1  21   0        533.54        545.14         6.03 o
   2  21   0          0.26          8.36         1.74 o
   3  21   0        420.93        479.67         6.54 o
   4  21   0       2901.18       2944.84        29.17 o
   5  21   0        494.07        490.25         7.35 o
   6  21   0          0.81         55.08         7.43 o
   7  21   0          3.12          5.66         2.87 o
   8  21   0        327.65        352.57        13.59 o
   9  21   0         23.26         38.06         7.00 o
  10  21   0         14.18         17.11         8.23 o
   1  22   0         11.74         20.25         1.51 o
   2  22   0        672.04        718.31         7.43 o
   3  22   0       1118.47       1074.46        13.96 o
   4  22   0          0.59         10.07         2.59 o
   5  22   0         31.72         30.36         3.07 o
   6  22   0         54.12         66.40         3.90 o
   7  22   0          6.27         15.08         3.22 o
   8  22   0        396.33        375.72        11.03 o
   1  23   0          3.22         14.35         1.55 o
   2  23   0        159.78        157.23         3.36 o
   3  23   0         72.70         96.35         3.36 o
   4  23   0        215.10        248.12         4.61 o
   5  23   0       1080.62       1070.54        13.70 o
   6  23   0        420.01        409.92         6.94 o
   7  23   0        107.03        119.30         5.23 o
   8  23   0        593.41        603.61        24.57 o
   9  23   0         22.40         18.28        17.08 o
   0  24   0       1204.07       1751.47        54.46 o
   1  24   0        942.37        908.75         9.45 o
   2  24   0        435.34        431.10         6.27 o
   3  24   0          1.11          2.54         2.17 o
   4  24   0        628.08        632.57         8.89 o
   5  24   0         40.88         57.63         3.43 o
   6  24   0        152.31        202.12         5.40 o
   7  24   0         75.78        100.10         6.11 o
   8  24   0          9.07         19.03         5.61 o
   9  24   0        117.80        132.33        10.55 o
   1  25   0        121.23        124.63         3.10 o
   2  25   0        377.17        417.07         5.67 o
   3  25   0         42.12         32.32         2.44 o
   4  25   0          5.10          8.22         2.14 o
   5  25   0        108.11        100.86         4.31 o
   6  25   0         85.36        102.46         4.84 o
   7  25   0          1.97         10.06         3.95 o
   8  25   0        301.35        320.52        13.11 o
   9  25   0         31.52         38.02         8.30 o
   0  26   0         29.12        326.26        25.71 o
   1  26   0        492.36        531.13         7.34 o
   2  26   0         81.89         72.25         3.09 o
   3  26   0         44.83         51.35         2.57 o
   4  26   0        303.57        284.69         5.20 o
   5  26   0        266.64        251.84         6.62 o
   6  26   0         27.57         37.03         3.79 o
   7  26   0         19.10         13.72         7.25 o
   8  26   0         13.46         21.23         9.16 o
   9  26   0        207.71        219.07        13.30 o
   1  27   0       1399.70       1368.31        13.34 o
   2  27   0         66.48         69.32         3.31 o
   3  27   0          1.28          9.66         2.01 o
   4  27   0         76.78         77.91         3.88 o
   5  27   0        555.70        608.62        15.92 o
   6  27   0         10.92         13.96         4.06 o
   7  27   0          5.58         15.01         5.62 o
   8  27   0         14.57         33.59         7.36 o
   0  28   0        826.74       1077.44        31.82 o
   1  28   0        139.58        156.61         3.72 o
   2  28   0         82.44         64.38         3.33 o
   3  28   0        158.39        132.10         3.86 o
   4  28   0        204.67        231.32         5.71 o
   5  28   0         79.88        117.75         9.61 o
   6  28   0         39.04         66.20         6.90 o
   7  28   0        140.51        141.71         9.55 o
   8  28   0        127.79        159.77        11.03 o
   1  29   0        185.48        210.00         5.22 o
   2  29   0          7.54         11.40         2.43 o
   3  29   0         75.18        101.32         6.48 o
   4  29   0       1221.95       1155.33        14.54 o
   5  29   0       1156.72       1193.20        18.97 o
   6  29   0        165.74        157.75         8.28 o
   7  29   0         16.63         33.77         6.79 o
   8  29   0          2.23         17.78        10.46 o
   0  30   0        196.01        450.52        15.76 o
   1  30   0        135.43        178.29         4.83 o
   2  30   0        557.55        577.96         9.14 o
   3  30   0        422.61        441.54         7.03 o
   4  30   0         86.71        113.21         5.33 o
   5  30   0         52.91         87.09         7.11 o
   6  30   0        323.65        358.66        11.21 o
   7  30   0          6.34          7.24         6.62 o
   8  30   0         22.11         26.93        12.70 o
   1  31   0          0.14         22.55         3.40 o
   2  31   0          2.58         14.33         3.30 o
   3  31   0          0.00          3.49         2.93 o
   4  31   0        612.13        615.30        11.32 o
   5  31   0         45.91         63.70         5.60 o
   6  31   0          0.16         12.65         6.21 o
   7  31   0        164.04        193.32        10.84 o
   0  32   0        565.86        722.56        29.69 o
   1  32   0        656.10        686.09        10.44 o
   2  32   0        102.12        118.29         5.36 o
   3  32   0        129.06        134.32         4.98 o
   4  32   0          2.45         10.02         4.56 o
   5  32   0        253.60        249.75         9.73 o
   6  32   0         40.05         92.61        10.73 o
   7  32   0         15.65         24.12         8.85 o
   1  33   0        154.19        163.53         5.62 o
   2  33   0        137.64        147.10         5.96 o
   3  33   0         78.94         85.68         5.55 o
   4  33   0         51.97         65.11         6.50 o
   5  33   0         38.64         43.86         6.05 o
   6  33   0         28.74         43.17         6.85 o
   7  33   0         64.55         76.00        17.08 o
   0  34   0         60.75        175.60         9.87 o
   1  34   0        543.00        602.93        10.22 o
   2  34   0          9.67         26.82         4.18 o
   3  34   0          4.14         17.03         7.18 o
   4  34   0         51.23         59.14         8.03 o
   5  34   0         10.78         19.25        10.83 o
   6  34   0          5.05          8.66         7.00 o
   1  35   0         13.10         17.51         4.63 o
   2  35   0        136.55        180.34         7.69 o
   3  35   0         50.94         63.56         6.56 o
   4  35   0         11.59         20.50         5.88 o
   5  35   0         68.22         49.07         9.28 o
   6  35   0         69.13         64.53        11.54 o
   0  36   0          7.95        113.60        11.87 o
   1  36   0          1.96          4.58         7.01 o
   2  36   0        130.01        126.58         9.24 o
   3  36   0         28.38         36.50         5.85 o
   4  36   0        123.26        108.45         9.06 o
   5  36   0         35.45         21.37         8.13 o
   6  36   0         45.56         37.63        10.85 o
   1  37   0         10.17         10.10        12.99 o
   2  37   0          0.11          9.08         5.42 o
   3  37   0         88.22         71.40         7.48 o
   4  37   0         43.47         32.62         8.11 o
   5  37   0        275.87        237.10        18.87 o
   0  38   0          5.42         69.24        12.16 o
   1  38   0         13.23         12.11         7.42 o
   2  38   0         41.55         40.49         6.33 o
   3  38   0          0.04          2.41         7.29 o
   4  38   0         76.24         78.89        10.89 o
   1  39   0         39.93         50.10         8.96 o
   2  39   0        154.09        120.86         8.74 o
   3  39   0         13.73         14.74         7.91 o
   4  39   0          7.84         -1.47        11.47 o
   0  40   0        158.94        232.45        19.36 o
   1  40   0        366.66        372.13        18.05 o
   2  40   0        118.95        108.47         9.91 o
   3  40   0        228.81        189.21        14.29 o
   1  41   0          0.69         13.22         9.80 o
   2  41   0          9.97          6.26        10.66 o
   0  42   0          2.92        -15.15        22.37 o
 -12   1   1         49.54         30.89        10.41 o
 -11   1   1          2.91          3.16         6.51 o
 -10   1   1         66.33         68.75         5.48 o
  -9   1   1       1650.88       1595.68        18.04 o
  -8   1   1        989.25        941.50        10.96 o
  -7   1   1       8749.59       8339.51        58.13 o
  -6   1   1       2216.06       2043.56        16.10 o
  -5   1   1       6609.69       6807.30        51.37 o
  -4   1   1       2736.05       2736.16        20.33 o
  -3   1   1       5002.47       4958.01        41.59 o
   1   1   1       3101.37       2952.86        20.35 o
   2   1   1        381.24        482.50         5.63 o
   3   1   1       1121.97       1227.99         9.59 o
   4   1   1       1777.65       1831.93        14.41 o
   5   1   1        964.55        895.46         8.53 o
   6   1   1        839.55        869.40         8.92 o
   7   1   1        176.40        206.89         4.51 o
   8   1   1         18.47         22.62         3.10 o
   9   1   1         50.44         51.02         4.12 o
  10   1   1       1533.08       1506.08        32.40 o
  11   1   1         16.27          1.69         9.69 o
 -12   2   1         62.98         88.33        15.51 o
 -11   2   1        358.00        348.39        12.98 o
 -10   2   1         64.70         72.26         4.76 o
  -9   2   1        523.69        515.08         8.38 o
  -8   2   1          3.15          7.76         1.79 o
  -7   2   1       1619.26       1604.58        14.80 o
  -6   2   1        667.71        743.62         8.16 o
  -5   2   1        423.48        491.55         5.29 o
  -4   2   1         95.18        127.45         2.86 o
  -3   2   1       8754.64       8151.00       134.69 o
  -2   2   1       1302.36       1368.05        15.72 o
  -1   2   1        307.84        273.93         3.54 o
   0   2   1         12.56          9.77         0.86 o
   3   2   1       2345.37       2519.89        17.95 o
   4   2   1        340.58        411.68         4.49 o
   5   2   1        105.40         78.63         2.06 o
   6   2   1       1851.53       1864.97        16.46 o
   7   2   1         36.63         40.83         2.35 o
   8   2   1          9.83         11.96         2.57 o
   9   2   1        883.61        840.79        12.95 o
  10   2   1        340.82        422.35        13.85 o
  11   2   1         22.42         19.57         8.55 o
 -12   3   1          9.51         -0.68         8.98 o
 -11   3   1        169.91        189.13        11.83 o
 -10   3   1         10.98         17.56         4.06 o
  -9   3   1         84.80        105.66         3.95 o
  -8   3   1         54.62         57.12         2.63 o
  -7   3   1       1374.92       1389.52        13.37 o
  -6   3   1       1208.90       1243.00        11.94 o
  -5   3   1        888.91        748.70         7.65 o
  -4   3   1        947.27       1064.91         9.00 o
  -3   3   1         24.38         35.21         1.11 o
  -1   3   1        908.91        819.86         7.66 o
   0   3   1          0.82          0.65         0.21 o
   2   3   1         47.50        100.05         2.89 o
   3   3   1       1115.72       1185.38         9.92 o
   4   3   1         10.32         18.51         1.29 o
   5   3   1        951.91        949.48        10.24 o
   6   3   1       2826.32       2796.80        23.14 o
   7   3   1        116.17         98.36         3.28 o
   8   3   1        231.29        199.41         5.01 o
   9   3   1         54.32         64.01         4.52 o
  10   3   1        635.92        580.73        16.97 o
  11   3   1         48.75         36.05         9.08 o
 -12   4   1         26.74         27.40        10.72 o
 -11   4   1        872.40        799.92        20.73 o
 -10   4   1         47.51         60.55         5.78 o
  -9   4   1          2.21         13.24         2.83 o
  -8   4   1         70.24         53.92         2.87 o
  -7   4   1         44.64         47.23         2.55 o
  -6   4   1        468.92        487.80         5.55 o
  -5   4   1         17.60         43.14         1.44 o
  -4   4   1         52.45         69.13         1.56 o
  -3   4   1       5950.27       5562.82        44.63 o
  -1   4   1        242.36        270.86         2.62 o
   0   4   1         10.39         15.04         0.46 o
   3   4   1      13634.13      13186.26       241.53 o
   4   4   1       1407.72       1485.73        13.31 o
   5   4   1       1301.73       1060.09        10.69 o
   6   4   1       9212.92       8554.57        65.49 o
   7   4   1       1307.06       1220.96        13.49 o
   8   4   1        165.50        134.98         4.40 o
   9   4   1        206.95        198.54         6.57 o
  10   4   1        196.02        200.16        10.32 o
  11   4   1          2.93          1.36         8.71 o
 -12   5   1         32.63         26.46        11.09 o
 -11   5   1          8.34         22.10         6.70 o
 -10   5   1        150.18        130.13         6.74 o
  -9   5   1         16.53         26.70         3.27 o
  -8   5   1        100.84         94.54         3.54 o
  -7   5   1         23.82         35.44         2.10 o
  -6   5   1        416.12        423.04         5.42 o
  -5   5   1       2010.61       2073.97        16.97 o
  -4   5   1        856.82        901.05         7.95 o
  -3   5   1        515.82        601.53         6.17 o
  -2   5   1       3426.64       2956.28        22.23 o
  -1   5   1       2029.00       1949.79        18.96 o
   0   5   1        610.84        569.90         4.92 o
   1   5   1       1235.71       1267.42         9.96 o
   2   5   1       3154.84       2895.67        21.87 o
   3   5   1        535.86        633.34         6.37 o
   4   5   1        548.67        525.15         6.05 o
   5   5   1          0.10          5.78         1.20 o
   6   5   1          5.47         50.39         5.10 o
   7   5   1        245.28        258.15         5.95 o
   8   5   1         61.80         51.46         4.36 o
   9   5   1        401.51        386.33         9.03 o
  10   5   1        182.94        177.14        10.22 o
  11   5   1         51.08         65.81        10.47 o
 -11   6   1        979.54        900.60        23.33 o
 -10   6   1         34.73         34.15         5.12 o
  -9   6   1          0.08          3.92         3.00 o
  -8   6   1        489.02        406.12         6.96 o
  -7   6   1         25.59         46.25         2.37 o
  -6   6   1       1993.50       2009.50        16.60 o
  -5   6   1        179.32        180.55         2.83 o
  -4   6   1       3160.11       2974.49        23.54 o
  -3   6   1        418.62        443.26         4.94 o
  -2   6   1       3183.63       2966.31        24.02 o
  -1   6   1        271.79        293.00         5.99 o
   0   6   1        218.85        200.95         2.24 o
   1   6   1       5892.68       5497.82        47.49 o
   2   6   1      10685.75       9253.02        83.35 o
   3   6   1       1695.20       1916.65        15.10 o
   4   6   1        214.11        220.32         3.49 o
   5   6   1       1120.07       1095.84        10.95 o
   6   6   1       1351.56       1285.41        12.92 o
   7   6   1       1836.77       1765.80        19.01 o
   8   6   1        172.20        133.73         4.78 o
   9   6   1        364.55        350.75         9.10 o
  10   6   1        515.73        524.22        16.22 o
  11   6   1         62.70         57.81        10.66 o
 -11   7   1          1.35         22.29         7.95 o
 -10   7   1        277.53        244.79         8.37 o
  -9   7   1        252.05        228.80         5.63 o
  -8   7   1         17.50         18.37         2.16 o
  -7   7   1       3110.78       3014.75        27.45 o
  -6   7   1        823.82        810.61         9.07 o
  -5   7   1        436.79        560.34         6.13 o
  -4   7   1        243.48        278.11         3.65 o
  -3   7   1        611.00        531.16         5.84 o
  -2   7   1       2378.81       2133.56        15.84 o
   0   7   1        148.73        145.43         2.03 o
   2   7   1       3285.60       3135.38        24.41 o
   3   7   1        646.24        763.46         7.18 o
   4   7   1        949.46        909.81         8.88 o
   5   7   1        643.00        736.98         8.01 o
   6   7   1       1678.96       1672.12        15.22 o
   7   7   1         19.27         24.32         3.14 o
   8   7   1         28.85         42.03         3.54 o
   9   7   1        100.50         88.02         5.85 o
  10   7   1        601.76        550.34        20.03 o
  11   7   1        133.97        138.32        13.25 o
 -11   8   1         14.16         29.00         8.08 o
 -10   8   1        260.30        264.37         8.86 o
  -9   8   1        938.90        907.14        14.25 o
  -8   8   1          0.18          4.07         2.16 o
  -7   8   1        182.83        199.31         4.67 o
  -6   8   1       1168.87       1110.60        10.68 o
  -5   8   1        200.01        200.75         3.23 o
  -4   8   1          9.94         38.33         2.21 o
  -3   8   1       2182.84       2193.60        18.84 o
  -2   8   1       9314.83       8337.50       138.15 o
  -1   8   1       5438.19       4800.67        39.79 o
   0   8   1        467.50        416.79         5.74 o
   1   8   1        727.75        725.60         6.39 o
   2   8   1        117.54        152.11         2.36 o
   3   8   1        973.47       1070.12         9.67 o
   4   8   1       2607.63       2681.23        22.26 o
   5   8   1        523.77        520.35         6.22 o
   6   8   1         98.09        100.30         2.69 o
   7   8   1       2126.32       2080.66        21.06 o
   8   8   1        506.77        482.06         9.29 o
   9   8   1        498.96        450.70        11.62 o
  10   8   1         41.47         80.78        10.13 o
  11   8   1         27.39         45.70        18.04 o
 -11   9   1         32.76         35.93         7.19 o
 -10   9   1        142.29        166.34         8.68 o
  -9   9   1        588.97        583.69         9.60 o
  -8   9   1        298.55        243.28         5.11 o
  -7   9   1       4167.41       4004.02        34.04 o
  -6   9   1        678.23        606.70         7.09 o
  -5   9   1        318.20        344.64         4.70 o
  -4   9   1       1766.87       1814.89        15.94 o
  -3   9   1       1049.47       1083.00        10.21 o
  -2   9   1         37.93         82.83         3.46 o
  -1   9   1      12612.31      11902.27       334.54 o
   0   9   1          0.31          0.96         0.70 o
   1   9   1        125.94        135.85         2.05 o
   2   9   1       3078.10       3259.14        24.53 o
   3   9   1        504.29        467.93         5.46 o
   4   9   1        327.42        371.77         4.67 o
   5   9   1        598.82        646.43         7.32 o
   6   9   1         46.95         52.36         2.46 o
   7   9   1        612.75        537.40         8.47 o
   8   9   1        106.37        104.87         5.21 o
   9   9   1        133.42        123.93         7.33 o
  10   9   1       1329.50       1236.22        28.22 o
 -11  10   1        112.44        105.85         9.60 o
 -10  10   1       1508.29       1499.24        33.42 o
  -9  10   1        629.51        629.45        11.02 o
  -8  10   1        642.43        555.74        10.04 o
  -7  10   1         76.61        114.09         3.50 o
  -6  10   1       4472.30       4328.65        34.73 o
  -5  10   1         31.88         91.43         4.11 o
  -4  10   1        100.48        119.86         2.98 o
  -3  10   1          0.25          6.18         0.91 o
  -2  10   1       4443.22       4158.07        35.07 o
  -1  10   1       7225.38       6693.51        57.69 o
   0  10   1         27.13         37.15         1.70 o
   1  10   1        419.08        481.19         5.02 o
   2  10   1         83.01        118.18         2.04 o
   3  10   1       3851.35       3656.73        27.09 o
   4  10   1        136.28        173.99         2.81 o
   5  10   1        112.77        115.65         2.57 o
   6  10   1       1399.73       1363.47        13.27 o
   7  10   1        558.20        571.61         8.49 o
   8  10   1         30.92         50.40         4.33 o
   9  10   1         53.94         49.44         6.74 o
  10  10   1        203.46        240.61        11.56 o
 -11  11   1        802.39        759.78        22.68 o
 -10  11   1         70.92         93.68         7.98 o
  -9  11   1        592.28        560.11        12.61 o
  -8  11   1        104.23         99.05         3.43 o
  -7  11   1       3052.14       3061.33        26.24 o
  -6  11   1        193.19        274.08         5.01 o
  -5  11   1      11630.08      10873.00        78.47 o
  -4  11   1        121.00         99.36         2.23 o
  -3  11   1        387.56        416.36         4.33 o
  -2  11   1        626.74        549.80         8.29 o
  -1  11   1        104.45        101.39         2.83 o
   0  11   1         16.22         11.36         1.02 o
   1  11   1       1663.05       1674.36        12.49 o
   2  11   1        721.75        714.46         7.07 o
   3  11   1       1134.72       1180.49        10.28 o
   4  11   1        274.85        305.32         3.98 o
   5  11   1        169.72        150.52         2.80 o
   6  11   1        112.13        161.63         3.79 o
   7  11   1        137.21        138.12         4.24 o
   8  11   1          0.80          6.68         4.20 o
   9  11   1         60.26         61.66         8.30 o
  10  11   1        146.22        171.70        13.89 o
 -11  12   1         84.93         86.76        11.52 o
 -10  12   1         82.39         95.05         7.55 o
  -9  12   1         23.09         33.99         4.26 o
  -8  12   1         40.33         39.03         2.84 o
  -7  12   1        494.27        522.98         6.83 o
  -6  12   1       2940.21       2873.03        24.48 o
  -5  12   1         37.64         51.49         2.63 o
  -4  12   1        666.60        707.71         7.89 o
  -3  12   1         80.15        112.21         1.93 o
  -2  12   1         58.80        104.02         1.87 o
  -1  12   1       3514.44       3556.29        28.69 o
   0  12   1       1586.79       1534.79        13.54 o
   1  12   1       2313.86       2306.47        17.30 o
   2  12   1        301.30        262.85         3.56 o
   3  12   1       3570.84       3768.43        29.89 o
   4  12   1         35.31         29.42         1.63 o
   5  12   1          0.04          5.89         1.27 o
   6  12   1       3175.71       3103.09        25.49 o
   7  12   1        142.14        121.99         4.03 o
   8  12   1         39.29         50.16         5.74 o
   9  12   1         74.56         90.99         9.85 o
  10  12   1        100.92        105.26         9.79 o
 -11  13   1         37.88         68.22        10.64 o
 -10  13   1        228.95        215.97        11.28 o
  -9  13   1         17.02         35.54         4.77 o
  -8  13   1        208.77        210.56         5.05 o
  -7  13   1       1336.94       1345.42        14.04 o
  -6  13   1        472.57        483.11         6.15 o
  -5  13   1       5231.37       5179.53        40.38 o
  -4  13   1          0.18          6.70         1.34 o
  -3  13   1          9.37         23.48         1.33 o
  -2  13   1        554.57        403.47         4.60 o
  -1  13   1      11333.38      10568.79       124.98 o
   0  13   1          3.27         14.05         1.63 o
   1  13   1        547.12        501.02         4.67 o
   2  13   1       1180.26       1078.19         9.80 o
   3  13   1        816.18        947.71         9.30 o
   4  13   1        191.39        179.21         2.97 o
   5  13   1        534.01        557.01         6.15 o
   6  13   1        854.99        883.69        10.40 o
   7  13   1          2.69         10.77         2.73 o
   8  13   1          0.15          8.11         3.43 o
   9  13   1        576.66        543.73        14.80 o
  10  13   1        144.44        123.54         9.48 o
 -11  14   1         55.83         45.12        11.21 o
 -10  14   1        315.70        305.07        11.92 o
  -9  14   1         69.48         66.97         5.45 o
  -8  14   1        564.24        528.47         8.25 o
  -7  14   1        270.31        289.20         4.86 o
  -6  14   1       1940.93       1904.74        16.71 o
  -5  14   1       2634.30       2704.04        24.32 o
  -4  14   1        499.16        477.19         6.55 o
  -3  14   1       4911.01       4744.91        35.06 o
  -2  14   1         11.24         34.60         2.86 o
  -1  14   1       1122.95       1207.01        10.09 o
   0  14   1        168.70        121.96         2.12 o
   1  14   1        318.81        412.91         4.51 o
   2  14   1       1717.90       1886.28        15.38 o
   3  14   1        483.03        571.51         6.47 o
   4  14   1       1432.92       1408.44        12.38 o
   5  14   1        230.49        247.69         3.92 o
   6  14   1          0.03          4.82         1.89 o
   7  14   1        180.69        164.88         5.40 o
   8  14   1         70.02         72.86         4.90 o
   9  14   1        122.88        154.11        11.49 o
  10  14   1        375.99        340.61        15.51 o
 -11  15   1          2.25         13.71         8.19 o
 -10  15   1        385.93        350.16        15.95 o
  -9  15   1         16.02         15.90         4.43 o
  -8  15   1        121.20         97.16         4.66 o
  -7  15   1        163.53        160.33         3.64 o
  -6  15   1          0.01         13.51         2.60 o
  -5  15   1        253.38        236.71         3.75 o
  -4  15   1        178.89        209.45         3.51 o
  -3  15   1        112.74        131.91         2.50 o
  -2  15   1       4041.38       4005.39        31.93 o
  -1  15   1         48.51         77.08         1.78 o
   0  15   1          0.61          3.43         0.76 o
   1  15   1        193.81        180.81         2.65 o
   2  15   1       2961.00       2961.71        22.30 o
   3  15   1       2262.75       2333.77        20.43 o
   4  15   1        214.48        230.40         3.79 o
   5  15   1       4688.47       4657.92        34.12 o
   6  15   1        214.46        186.13         4.49 o
   7  15   1          6.53         18.40         3.00 o
   8  15   1          9.97         11.92         3.95 o
   9  15   1        196.64        172.88        12.12 o
  10  15   1         54.14         53.71         9.17 o
 -11  16   1         41.20         45.21         9.81 o
 -10  16   1       1357.21       1303.62        39.19 o
  -9  16   1        358.17        371.33        15.13 o
  -8  16   1         93.30         98.70         4.97 o
  -7  16   1        228.57        235.54         4.77 o
  -6  16   1       2133.30       2134.12        18.49 o
  -5  16   1          1.46          3.67         1.34 o
  -4  16   1        937.27        889.99         9.54 o
  -3  16   1        302.14        296.79         3.96 o
  -2  16   1        905.04        898.50         8.74 o
  -1  16   1        590.07        569.56         6.12 o
   0  16   1          0.06          3.81         1.00 o
   1  16   1        177.71        187.75         2.62 o
   2  16   1        189.59        229.38         3.31 o
   3  16   1        330.96        321.04         4.43 o
   4  16   1         27.42         35.51         2.08 o
   5  16   1          1.34          9.79         2.13 o
   6  16   1          4.56         14.59         2.35 o
   7  16   1       1690.31       1625.20        19.26 o
   8  16   1         78.46         63.23         5.49 o
   9  16   1        157.71        145.55        12.05 o
  10  16   1         64.38         61.40         9.36 o
 -11  17   1         74.44         97.59        12.24 o
 -10  17   1         50.45         84.15        13.08 o
  -9  17   1          2.87          4.42         4.69 o
  -8  17   1          5.75          8.14         3.40 o
  -7  17   1       1120.45       1155.03        12.48 o
  -6  17   1        108.88        165.02         5.18 o
  -5  17   1          2.79          5.39         1.60 o
  -4  17   1        274.81        249.97         3.97 o
  -3  17   1        521.83        566.87         6.34 o
  -2  17   1        572.64        621.22         6.62 o
  -1  17   1        522.84        592.87         6.13 o
   0  17   1        312.40        321.76         4.13 o
   1  17   1       3073.01       3044.35        22.89 o
   2  17   1         13.35         17.13         1.26 o
   3  17   1          3.95          6.97         1.33 o
   4  17   1         19.88         12.82         1.79 o
   5  17   1        170.68        212.96         3.59 o
   6  17   1        210.64        193.82         4.43 o
   7  17   1       1061.89       1073.16        14.36 o
   8  17   1         15.47         46.58        10.04 o
   9  17   1         15.30         12.90         6.49 o
  10  17   1         99.27         94.60        10.86 o
 -10  18   1        762.28        773.96        24.72 o
  -9  18   1        228.56        227.45         9.11 o
  -8  18   1          1.74         14.94         4.10 o
  -7  18   1        158.37        156.35         3.93 o
  -6  18   1       2966.45       2905.84        26.65 o
  -5  18   1        118.44        134.24         3.15 o
  -4  18   1          0.07          2.92         1.24 o
  -3  18   1         19.70         25.79         1.37 o
  -2  18   1       3932.03       3832.47        31.11 o
  -1  18   1        256.90        302.63         3.84 o
   0  18   1          0.09          6.58         1.35 o
   1  18   1        807.35        837.33         8.06 o
   2  18   1        620.88        626.44         6.58 o
   3  18   1        338.48        352.88         4.40 o
   4  18   1         60.26         73.71         3.19 o
   5  18   1       1982.33       2052.01        18.32 o
   6  18   1        268.20        278.05         5.08 o
   7  18   1       1264.38       1275.49        16.30 o
   8  18   1         19.74         31.01         6.21 o
   9  18   1        378.82        325.36        12.40 o
  10  18   1         33.30         51.34        10.18 o
 -10  19   1         17.88         25.83         7.65 o
  -9  19   1         25.63         28.18         6.87 o
  -8  19   1          5.05         18.86         4.10 o
  -7  19   1        809.56        774.24        13.64 o
  -6  19   1       1047.65       1014.35        11.07 o
  -5  19   1       3460.06       3470.62        30.80 o
  -4  19   1         33.58         41.05         1.88 o
  -3  19   1        137.51        135.05         2.59 o
  -2  19   1       1543.78       1499.38        13.66 o
  -1  19   1       1882.82       1969.03        16.27 o
   0  19   1        319.64        290.83         3.65 o
   1  19   1        287.12        268.68         3.80 o
   2  19   1          1.54          6.05         1.36 o
   3  19   1        893.45        897.76         8.57 o
   4  19   1        742.18        786.63         8.86 o
   5  19   1        263.30        291.08         4.65 o
   6  19   1        155.76        163.09         4.32 o
   7  19   1         38.03         46.13         3.98 o
   8  19   1          9.01         25.48         6.21 o
   9  19   1         50.91         58.65         7.90 o
 -10  20   1         28.27         36.26         7.87 o
  -9  20   1         43.44         40.33         7.15 o
  -8  20   1        102.52        102.18         5.22 o
  -7  20   1        363.80        364.64         6.79 o
  -6  20   1        484.70        474.02         6.82 o
  -5  20   1          3.18         13.56         2.36 o
  -4  20   1        761.65        742.16         8.24 o
  -3  20   1        961.81       1041.05        10.44 o
  -2  20   1       1543.41       1585.06        14.46 o
  -1  20   1        745.71        797.91         7.89 o
   0  20   1        661.88        638.86         6.31 o
   1  20   1        829.05        934.19         8.96 o
   2  20   1         88.72         73.01         2.31 o
   3  20   1       2420.25       2573.43        21.09 o
   4  20   1       1738.78       1668.65        15.91 o
   5  20   1       1300.90       1329.26        13.82 o
   6  20   1         77.50         74.97         3.57 o
   7  20   1        187.92        199.62         5.80 o
   8  20   1          5.00         13.33         6.15 o
   9  20   1        464.04        495.67        18.98 o
 -10  21   1          0.64         12.14         8.13 o
  -9  21   1         23.90         24.29         8.45 o
  -8  21   1         10.33         11.88         3.71 o
  -7  21   1        356.82        313.72         6.19 o
  -6  21   1        173.14        176.33         4.49 o
  -5  21   1         76.57         75.58         3.16 o
  -4  21   1       3386.50       3303.52        28.33 o
  -3  21   1        190.54        200.01         3.76 o
  -2  21   1       1352.30       1360.08        12.86 o
  -1  21   1        923.35        871.09         8.50 o
   0  21   1        610.53        599.48         6.09 o
   1  21   1        221.75        234.30         4.06 o
   2  21   1       1059.92       1070.15        10.32 o
   3  21   1         64.47         95.24         3.56 o
   4  21   1        271.99        278.87         4.72 o
   5  21   1        127.36        136.09         3.68 o
   6  21   1         66.94         74.91         3.68 o
   7  21   1        132.31        152.85         6.08 o
   8  21   1          2.40          5.04         5.20 o
   9  21   1        654.34        603.74        17.01 o
 -10  22   1         28.66         35.74         9.75 o
  -9  22   1         31.48         24.44         7.32 o
  -8  22   1        339.16        339.61         7.49 o
  -7  22   1        387.13        402.37         7.25 o
  -6  22   1          0.75          8.86         3.25 o
  -5  22   1       3319.02       3372.70        33.27 o
  -4  22   1         58.17         82.59         3.54 o
  -3  22   1       1673.42       1676.59        14.92 o
  -2  22   1       1244.85       1254.95        12.19 o
  -1  22   1         24.50         36.77         1.84 o
   0  22   1         70.79         66.58         2.15 o
   1  22   1        895.45        896.09         9.43 o
   2  22   1       1325.78       1309.10        12.91 o
   3  22   1        215.37        215.51         5.28 o
   4  22   1         27.99         28.26         2.31 o
   5  22   1       1109.17       1100.16        12.56 o
   6  22   1         41.66         56.83         3.61 o
   7  22   1         19.78         25.70         4.62 o
   8  22   1         54.90         48.24         6.48 o
   9  22   1          5.93         18.41         7.70 o
 -10  23   1          1.01          7.72         7.44 o
  -9  23   1         37.98         39.25         7.27 o
  -8  23   1         12.12         18.06         4.51 o
  -7  23   1        220.80        223.57         6.92 o
  -6  23   1        101.39        111.25         4.18 o
  -5  23   1         74.84        109.25         4.18 o
  -4  23   1          0.04          4.50         1.84 o
  -3  23   1         19.43         40.39         2.04 o
  -2  23   1          2.46         14.90         1.87 o
  -1  23   1        314.44        320.23         5.29 o
   0  23   1        350.60        346.84         4.85 o
   1  23   1        382.03        375.49         5.09 o
   2  23   1         24.26         46.15         2.41 o
   3  23   1       3225.24       3308.28        32.24 o
   4  23   1         26.76         29.84         2.43 o
   5  23   1       1326.38       1352.55        17.82 o
   6  23   1         42.94         67.34         4.07 o
   7  23   1        473.67        508.26        11.71 o
   8  23   1         64.48         79.33         8.57 o
   9  23   1         11.79          4.45        10.26 o
 -10  24   1        201.40        207.79        21.16 o
  -9  24   1         65.78         78.09        10.22 o
  -8  24   1        343.12        355.33        11.04 o
  -7  24   1        617.81        645.28        10.41 o
  -6  24   1        191.06        185.97         4.88 o
  -5  24   1         63.52         84.17         3.68 o
  -4  24   1        184.78        186.48         4.14 o
  -3  24   1        289.96        269.47         4.68 o
  -2  24   1        227.44        203.03         5.46 o
  -1  24   1         71.53         73.35         2.66 o
   0  24   1         28.57         27.59         1.79 o
   1  24   1          8.99         22.57         2.33 o
   2  24   1        757.50        783.86         9.54 o
   3  24   1       1305.11       1343.16        15.04 o
   4  24   1         16.73         26.20         2.86 o
   5  24   1          0.44         38.93         4.86 o
   6  24   1          1.67          5.34         3.22 o
   7  24   1        517.42        503.77        12.68 o
   8  24   1          0.55          5.48         9.51 o
   9  24   1         39.22         50.08         9.32 o
  -9  25   1          0.12          6.83         7.10 o
  -8  25   1        227.31        218.03         8.36 o
  -7  25   1         14.49         22.82         3.44 o
  -6  25   1        127.81        132.24         5.18 o
  -5  25   1        314.32        307.75         6.61 o
  -4  25   1          5.62         15.54         1.95 o
  -3  25   1        429.79        468.01         7.57 o
  -2  25   1        141.65        162.60         4.41 o
  -1  25   1        672.58        576.96         6.97 o
   0  25   1          4.67          5.79         1.62 o
   1  25   1       2472.97       2457.32        21.22 o
   2  25   1          5.77          7.69         2.04 o
   3  25   1       1113.17       1117.50        13.51 o
   4  25   1         67.26         78.34         3.57 o
   5  25   1        973.64       1019.15        13.55 o
   6  25   1        820.41        835.83        11.83 o
   7  25   1        725.84        717.17        16.97 o
   8  25   1        114.04         84.41         8.47 o
  -9  26   1          9.66         15.61         7.56 o
  -8  26   1        109.73        112.91         7.81 o
  -7  26   1         43.39         49.08         4.77 o
  -6  26   1         77.58         80.65         4.82 o
  -5  26   1         22.47         41.13         3.83 o
  -4  26   1          3.61         13.95         2.83 o
  -3  26   1        217.09        268.61         4.93 o
  -2  26   1        161.18        187.37         4.01 o
  -1  26   1        577.16        593.68         7.83 o
   0  26   1        272.73        278.39         4.53 o
   1  26   1          0.47         14.46         4.43 o
   2  26   1          1.56          4.85         2.36 o
   3  26   1        122.53        117.85         4.40 o
   4  26   1         97.75        120.32         4.40 o
   5  26   1        661.46        688.10        11.02 o
   6  26   1          4.33         21.62         5.93 o
   7  26   1        465.82        466.20        13.47 o
   8  26   1          9.15         14.33        12.48 o
  -9  27   1        142.54        165.66        16.60 o
  -8  27   1         13.79         33.66         8.36 o
  -7  27   1         21.07         35.76         4.98 o
  -6  27   1        268.06        271.17         7.05 o
  -5  27   1        230.75        236.40         7.45 o
  -4  27   1         67.04         68.16         3.40 o
  -3  27   1       1045.18       1171.79        13.74 o
  -2  27   1        698.78        660.50         8.59 o
  -1  27   1       2502.58       2562.69        22.85 o
   0  27   1        293.23        282.98         5.64 o
   1  27   1        110.09        132.02         4.08 o
   2  27   1         46.10         52.98         3.06 o
   3  27   1         23.04         23.35         2.61 o
   4  27   1        214.05        240.78         5.28 o
   5  27   1        328.23        330.20         8.07 o
   6  27   1        117.96        114.41        11.91 o
   7  27   1        123.59        147.30        10.15 o
   8  27   1          0.50         12.00         7.44 o
  -9  28   1         31.40         42.81        10.77 o
  -8  28   1         83.16        129.43         8.63 o
  -7  28   1        182.05        195.87         9.28 o
  -6  28   1        482.39        498.48        10.32 o
  -5  28   1         52.89         47.07         4.11 o
  -4  28   1         96.85        119.13         3.94 o
  -3  28   1          8.14         28.17         4.97 o
  -2  28   1        847.78        807.14         9.25 o
  -1  28   1         85.72        128.09         3.71 o
   0  28   1         65.31         66.36         3.14 o
   1  28   1          8.88         18.71         2.60 o
   2  28   1        398.82        384.33         6.53 o
   3  28   1        106.09        117.75         4.41 o
   4  28   1        121.72        148.36         4.67 o
   5  28   1       1036.32       1043.12        16.36 o
   6  28   1        163.44        170.10         8.45 o
   7  28   1          0.01         23.03         8.07 o
   8  28   1        211.37        260.04        14.53 o
  -8  29   1         35.46         67.98        10.62 o
  -7  29   1          4.85         27.34         5.97 o
  -6  29   1        216.79        242.28        10.07 o
  -5  29   1         59.61         88.80         5.31 o
  -4  29   1        842.90        821.99        10.88 o
  -3  29   1          4.01         23.41         4.91 o
  -2  29   1        302.92        332.19         5.91 o
  -1  29   1         26.95         41.03         3.46 o
   0  29   1        265.92        278.34         5.36 o
   1  29   1          0.41          9.34         1.97 o
   2  29   1         27.59         48.27         3.45 o
   3  29   1        602.28        615.29         8.82 o
   4  29   1        353.05        356.97         6.77 o
   5  29   1        147.54        180.51         8.05 o
   6  29   1        151.84        175.92         8.84 o
   7  29   1          1.05         17.32        25.97 o
  -8  30   1        283.73        281.29        13.09 o
  -7  30   1        134.73        161.23        10.04 o
  -6  30   1          1.23          4.97         5.45 o
  -5  30   1        742.25        707.67        11.93 o
  -4  30   1          2.92         15.18         3.58 o
  -3  30   1        719.98        722.59        11.29 o
  -2  30   1         54.17         86.11         4.72 o
  -1  30   1         11.64         11.32         2.42 o
   0  30   1         40.59         38.98         3.28 o
   1  30   1          2.93          5.37         2.55 o
   2  30   1       1043.32       1048.05        13.02 o
   3  30   1          4.31         22.34         3.06 o
   4  30   1         34.17         50.49         4.40 o
   5  30   1        266.52        286.17         8.90 o
   6  30   1        103.41        126.19         9.16 o
   7  30   1          4.80         21.19         7.86 o
  -8  31   1        147.88        192.34        12.72 o
  -7  31   1        112.44        121.29         9.26 o
  -6  31   1         20.51         13.02         4.85 o
  -5  31   1        164.40        218.89        12.99 o
  -4  31   1         10.88         24.69         4.46 o
  -3  31   1          7.96         13.75         2.85 o
  -2  31   1         76.33         92.96         4.23 o
  -1  31   1         74.52         63.19         4.20 o
   0  31   1        613.31        627.64         9.46 o
   1  31   1         13.37         21.04         3.67 o
   2  31   1        156.55        183.52         8.19 o
   3  31   1        366.78        394.32         6.78 o
   4  31   1        395.70        414.02         8.89 o
   5  31   1        172.60        179.77         9.32 o
   6  31   1         18.20         39.93         7.52 o
   7  31   1        597.05        659.47        23.98 o
  -7  32   1         11.29         21.71         7.50 o
  -6  32   1          5.70          5.28         6.81 o
  -5  32   1         56.53         55.89         6.24 o
  -4  32   1          8.85         21.06         4.79 o
  -3  32   1        265.39        283.62         6.35 o
  -2  32   1        626.38        639.47         9.87 o
  -1  32   1        473.25        483.57         8.25 o
   0  32   1         89.25        105.73         4.41 o
   1  32   1          3.13         16.08         3.68 o
   2  32   1         54.74         68.84         4.14 o
   3  32   1        369.83        387.80         8.60 o
   4  32   1         46.52         55.49         5.51 o
   5  32   1         95.45        143.46         8.47 o
   6  32   1          0.13          0.81        10.99 o
   7  32   1          9.03         15.04        11.82 o
  -7  33   1        280.43        264.20        12.43 o
  -6  33   1          3.58         16.40         5.95 o
  -5  33   1          4.73         24.52         5.99 o
  -4  33   1        217.18        275.36         9.38 o
  -3  33   1          6.34         12.65         3.27 o
  -2  33   1        252.44        261.15         8.49 o
  -1  33   1         17.15         31.54         4.02 o
   0  33   1         54.78         64.20         4.45 o
   1  33   1         49.90         69.03         5.12 o
   2  33   1         42.00         44.45         3.70 o
   3  33   1        242.73        259.95         9.85 o
   4  33   1         24.63         29.35         4.98 o
   5  33   1        155.92        124.48        14.20 o
   6  33   1         24.62         36.99         8.08 o
  -7  34   1         49.04         85.78        25.85 o
  -6  34   1         47.48         61.85        13.67 o
  -5  34   1          7.80         33.13        10.03 o
  -4  34   1        205.32        225.67        11.60 o
  -3  34   1        261.24        283.72        10.51 o
  -2  34   1         20.82         31.20         4.10 o
  -1  34   1        242.77        253.81         7.16 o
   0  34   1        176.64        174.63         6.13 o
   1  34   1          4.77         13.64         4.06 o
   2  34   1        138.53        137.25         6.28 o
   3  34   1        214.51        240.51         8.12 o
   4  34   1          9.92         15.56        18.16 o
   5  34   1         24.28         18.43         6.85 o
   6  34   1          1.93          4.43         8.36 o
  -6  35   1          0.87         22.05         7.40 o
  -5  35   1         17.30         35.98        10.89 o
  -4  35   1        174.12        206.63        13.31 o
  -3  35   1        121.57         99.80         7.36 o
  -2  35   1          0.97         22.09         4.85 o
  -1  35   1         32.47         35.92         5.72 o
   0  35   1          0.90          4.13         5.40 o
   1  35   1          4.11         10.86         4.39 o
   2  35   1         34.28         28.45         4.56 o
   3  35   1        164.71        167.51         8.53 o
   4  35   1          6.39         27.00        13.19 o
   5  35   1        120.15        104.89         9.65 o
  -6  36   1         17.94         39.18        19.48 o
  -5  36   1         10.39         25.77        13.02 o
  -4  36   1         62.40         37.11         6.29 o
  -3  36   1         87.34         74.05         7.61 o
  -2  36   1         11.09         11.37         4.67 o
  -1  36   1        101.73         76.93         9.57 o
   0  36   1          3.32         -1.55         6.17 o
   1  36   1        129.18        133.66         7.60 o
   2  36   1         14.12          5.02         4.76 o
   3  36   1         61.42         80.36         7.60 o
   4  36   1         87.18         68.98         8.20 o
   5  36   1        358.55        274.61        14.44 o
  -5  37   1          0.24         39.44        31.51 o
  -4  37   1         15.28          8.00        11.14 o
  -3  37   1        156.94        131.46         9.83 o
  -2  37   1         50.45         43.73         5.69 o
  -1  37   1         38.23         34.58         7.13 o
   0  37   1         43.58         37.29         7.77 o
   1  37   1          0.47          6.01         5.33 o
   2  37   1          5.51          8.22         6.33 o
   3  37   1          1.33          6.51         6.82 o
   4  37   1         80.27         66.03         8.77 o
   5  37   1         36.78          4.75         9.80 o
  -5  38   1        156.85        116.75        12.22 o
  -4  38   1        253.27        221.28        13.21 o
  -3  38   1        518.52        448.51        17.53 o
  -2  38   1         65.15         82.45        10.06 o
  -1  38   1         66.98         75.75         8.56 o
   0  38   1         35.42         68.20        11.39 o
   1  38   1          7.96         16.95         7.83 o
   2  38   1         76.71         91.55        10.36 o
   3  38   1          1.12         -0.02         8.61 o
   4  38   1         78.38         87.04        13.44 o
  -4  39   1         10.23          6.14         8.76 o
  -3  39   1        136.90        112.18         9.60 o
  -2  39   1         12.03         18.08         7.46 o
  -1  39   1         38.47         65.47         8.26 o
   0  39   1        166.59        186.56        12.05 o
   1  39   1         90.67         95.04         6.89 o
   2  39   1         51.74         34.95         7.73 o
   3  39   1         31.51         26.68         9.26 o
  -3  40   1        196.21        167.58        11.92 o
  -2  40   1        166.72        131.35        15.09 o
  -1  40   1          1.08         10.52         7.89 o
   0  40   1        426.43        481.22        19.47 o
   1  40   1         25.14         24.31         7.68 o
   2  40   1         73.02         52.19         9.23 o
   3  40   1         10.04          4.09        10.44 o
  -2  41   1         14.68         24.35        11.83 o
  -1  41   1         82.18        111.22        11.85 o
   0  41   1         17.26         45.34         9.81 o
   1  41   1         87.58        102.28        11.05 o
   2  41   1         81.88         48.51        11.49 o
 -12   0   2        725.04        684.65        27.63 o
 -11   0   2        272.09        284.54        13.50 o
 -10   0   2        199.48        214.66         7.64 o
  -9   0   2        218.46        210.65         6.65 o
  -8   0   2         12.97          9.87         2.10 o
  -7   0   2        891.23        856.75        13.31 o
  -6   0   2          0.10         15.64         1.82 o
  -5   0   2       3634.79       3634.58        39.37 o
  -4   0   2       2994.99       3143.13        35.76 o
   1   0   2       4326.48       3779.02        37.20 o
   2   0   2       5248.03       5090.89        50.03 o
   3   0   2       1294.39       1313.22        15.49 o
   4   0   2        510.05        497.35         7.63 o
   5   0   2       1244.69       1338.92        17.67 o
   6   0   2        696.13        701.21        12.11 o
   7   0   2       2628.68       2586.85        36.78 o
   8   0   2        600.67        569.38        12.44 o
   9   0   2        352.32        342.71        17.60 o
  10   0   2         31.64         29.95        10.60 o
 -12   1   2         91.88         98.57        10.69 o
 -11   1   2        381.56        414.02        12.89 o
 -10   1   2         55.76         67.91         3.96 o
  -9   1   2         99.79        103.81         3.94 o
  -8   1   2         50.98         49.79         2.44 o
  -7   1   2        788.49        807.41         8.53 o
  -6   1   2        256.30        303.83         3.91 o
  -5   1   2        392.16        442.55         4.80 o
  -4   1   2        381.91        441.95         4.39 o
  -3   1   2       1822.68       1835.51        16.51 o
  -1   1   2       3797.55       3048.29        31.43 o
   0   1   2        456.69        458.89         4.41 o
   1   1   2       1015.87       1079.43         8.85 o
   2   1   2        466.31        453.87         4.65 o
   3   1   2          4.23         52.09         1.75 o
   4   1   2       1555.96       1647.52        12.72 o
   5   1   2         73.84         95.17         2.38 o
   6   1   2       2195.16       2119.68        19.33 o
   7   1   2        209.34        210.71         6.91 o
   8   1   2        561.49        522.47         8.30 o
   9   1   2         62.50         74.33         7.92 o
  10   1   2        162.89        121.42        10.54 o
 -12   2   2        641.99        630.72        28.26 o
 -11   2   2        268.51        255.90        12.40 o
 -10   2   2        190.02        196.03         5.30 o
  -9   2   2         42.39         64.53         3.27 o
  -8   2   2        639.37        550.41         7.08 o
  -7   2   2        511.42        513.83         6.04 o
  -6   2   2         40.35         69.84         1.86 o
  -5   2   2          4.68         26.18         1.49 o
  -4   2   2        119.38        165.82         2.31 o
  -3   2   2       6906.65       6095.99        58.74 o
  -1   2   2        933.45        744.94         6.10 o
   0   2   2         57.56         29.74         0.86 o
   1   2   2         19.78         19.80         1.03 o
   2   2   2         42.29         71.19         1.52 o
   3   2   2       2591.75       2614.34        19.58 o
   4   2   2        250.24        199.58         3.15 o
   5   2   2        100.39        105.70         2.80 o
   6   2   2        154.87        195.75         4.10 o
   7   2   2         33.34         40.37         3.04 o
   8   2   2        429.74        459.73         7.70 o
   9   2   2          0.00          7.53         5.61 o
  10   2   2         93.52         81.87         8.50 o
 -12   3   2        315.68        283.49        14.94 o
 -11   3   2        996.28        991.77        22.41 o
 -10   3   2        363.51        392.63         7.49 o
  -9   3   2       1190.22       1189.39        13.96 o
  -8   3   2        583.32        634.96         7.59 o
  -7   3   2       2059.78       2023.97        17.28 o
  -6   3   2       1721.17       1974.51        16.40 o
  -5   3   2        223.76        239.95         3.35 o
  -4   3   2       1584.59       1835.00        15.63 o
  -3   3   2       2272.49       2188.53        20.02 o
  -1   3   2       3543.51       3016.68        25.17 o
   0   3   2       7337.21       6963.11       141.22 o
   1   3   2         26.78         43.23         1.25 o
   2   3   2        500.46        543.98         5.28 o
   3   3   2       2717.48       2534.18        19.67 o
   4   3   2       1334.89       1498.24        12.22 o
   5   3   2          1.40          8.68         1.36 o
   6   3   2        120.90         99.58         3.13 o
   7   3   2        136.27        144.21         4.18 o
   8   3   2        464.61        470.89         8.57 o
   9   3   2        397.19        351.80        12.35 o
  10   3   2         27.01         38.79         8.79 o
 -12   4   2          2.97          5.64         7.77 o
 -11   4   2        106.70        158.09        10.58 o
 -10   4   2          1.52          5.69         3.00 o
  -9   4   2          0.01         11.52         2.50 o
  -8   4   2        405.67        420.66         6.08 o
  -7   4   2         44.24         98.07         3.67 o
  -6   4   2        374.83        415.11         4.99 o
  -5   4   2         58.51         48.76         1.78 o
  -4   4   2      14618.07      14119.61       283.41 o
  -3   4   2        658.15        653.76         6.57 o
  -2   4   2        134.30        167.67         2.29 o
  -1   4   2        293.30        269.28         4.43 o
   0   4   2        176.45        153.22         2.09 o
   1   4   2        435.79        419.06         4.60 o
   2   4   2        105.60        107.63         2.08 o
   3   4   2        168.54        161.45         2.78 o
   4   4   2          2.44          5.86         1.44 o
   5   4   2        999.24        929.62         9.28 o
   6   4   2        803.17        741.20         8.66 o
   7   4   2        129.97        123.79         4.05 o
   8   4   2          4.56         18.07         4.38 o
   9   4   2        157.02        154.67         9.12 o
  10   4   2         58.49         52.16         7.66 o
 -12   5   2         48.06         63.93        10.11 o
 -11   5   2        991.19       1059.80        25.84 o
 -10   5   2        380.84        343.17         7.27 o
  -9   5   2         82.99         95.48         3.64 o
  -8   5   2        350.28        320.05         5.28 o
  -7   5   2       3469.74       3424.20        29.03 o
  -6   5   2        848.01       1077.24        10.93 o
  -5   5   2        582.35        640.22         6.83 o
  -4   5   2        165.23        273.55         3.86 o
  -3   5   2       3607.82       3301.65        28.31 o
  -2   5   2       3918.11       3721.26        50.85 o
   0   5   2       2506.77       2638.79        20.26 o
   1   5   2        162.69        203.65         2.83 o
   2   5   2        140.52        140.99         2.51 o
   3   5   2        405.01        312.79         4.10 o
   4   5   2          0.27          4.16         1.38 o
   5   5   2         84.24        104.58         3.61 o
   6   5   2        171.65        190.72         4.09 o
   7   5   2         22.50         35.50         2.72 o
   8   5   2       1213.55       1199.14        16.95 o
   9   5   2          9.95         19.41         6.39 o
  10   5   2        229.43        206.33        11.86 o
 -12   6   2        190.97        174.56        11.46 o
 -11   6   2         38.66         57.02         7.06 o
 -10   6   2          0.83          4.58         3.18 o
  -9   6   2          6.47          7.45         2.37 o
  -8   6   2        532.23        463.60         7.49 o
  -7   6   2       1313.06       1268.13        12.73 o
  -6   6   2          0.15          4.76         1.17 o
  -5   6   2       1743.67       1620.66        15.01 o
  -4   6   2       8044.42       7654.42        58.89 o
  -3   6   2          2.31          3.43         0.87 o
  -2   6   2       7996.15       7510.51       123.48 o
  -1   6   2        246.39        273.48         4.78 o
   1   6   2       1406.74       1350.09        10.47 o
   2   6   2       4963.21       5120.34        37.90 o
   3   6   2        113.62        168.26         2.92 o
   4   6   2        611.37        589.34         6.73 o
   5   6   2       2512.41       2513.89        21.32 o
   6   6   2         29.97         38.93         2.34 o
   7   6   2         44.72         37.06         3.08 o
   8   6   2        396.95        387.67         7.31 o
   9   6   2        313.29        292.26        13.43 o
  10   6   2         57.19         58.62         7.91 o
 -12   7   2          1.42         21.54         8.14 o
 -11   7   2        187.47        184.13         9.68 o
 -10   7   2        388.97        388.28         8.82 o
  -9   7   2        405.53        379.21         8.85 o
  -8   7   2        315.69        326.13         6.30 o
  -7   7   2       2653.94       2479.89        20.66 o
  -6   7   2         57.68         67.51         2.78 o
  -5   7   2       1367.31       1492.18        14.13 o
  -4   7   2          5.02         26.84         1.28 o
  -3   7   2       1058.80        931.03         8.35 o
  -2   7   2        752.18        752.46         7.60 o
  -1   7   2       3454.74       3113.89        29.88 o
   1   7   2       3115.78       2930.07        26.78 o
   2   7   2       2321.89       2490.46        20.48 o
   3   7   2       3534.84       3593.02        34.07 o
   4   7   2       1532.13       1415.84        13.07 o
   5   7   2        770.68        769.40         8.47 o
   6   7   2        637.96        639.64         7.79 o
   7   7   2         16.51          7.68         2.41 o
   8   7   2        803.24        773.56        11.93 o
   9   7   2         14.22         20.85         5.89 o
  10   7   2         13.59          5.84         7.98 o
 -12   8   2        303.25        292.60        14.14 o
 -11   8   2        368.99        344.08        12.59 o
 -10   8   2         17.29         23.36         4.75 o
  -9   8   2        187.00        178.99         5.05 o
  -8   8   2        498.76        429.69         6.70 o
  -7   8   2       1296.42       1282.61        13.08 o
  -6   8   2       1590.46       1845.97        16.41 o
  -5   8   2        337.96        429.46         5.51 o
  -4   8   2         37.40         55.55         1.59 o
  -3   8   2        879.23        838.70         7.49 o
  -2   8   2       3616.43       3565.23        27.80 o
  -1   8   2       1469.03       1454.10        11.35 o
   1   8   2        585.50        587.11         5.86 o
   2   8   2        297.67        357.29         4.12 o
   3   8   2       1283.42       1293.13        12.20 o
   4   8   2       1545.33       1562.53        14.16 o
   5   8   2         45.01         42.13         2.47 o
   6   8   2        195.90        204.60         4.38 o
   7   8   2         15.10         19.57         2.51 o
   8   8   2       1456.95       1429.89        19.46 o
   9   8   2        144.92        146.05         9.07 o
  10   8   2        306.33        294.21        15.35 o
 -12   9   2         93.15        132.80        12.72 o
 -11   9   2         36.85         47.97         6.53 o
 -10   9   2          6.34         12.57         4.51 o
  -9   9   2        353.42        332.17         6.91 o
  -8   9   2        586.31        640.53         8.77 o
  -7   9   2       1014.83        961.95        10.62 o
  -6   9   2       1238.30       1300.81        12.91 o
  -5   9   2       5085.72       4976.46        39.89 o
  -4   9   2          0.52         14.19         1.35 o
  -3   9   2       2533.10       2313.51        20.21 o
  -2   9   2         76.37         66.38         1.49 o
  -1   9   2        134.51        150.23         2.92 o
   1   9   2       3266.15       2982.27        22.67 o
   2   9   2        101.39        132.92         2.24 o
   3   9   2        551.43        586.07         6.79 o
   4   9   2       8048.94       7796.49        56.15 o
   5   9   2        239.78        253.58         4.38 o
   6   9   2         21.73         22.01         2.13 o
   7   9   2         18.24         17.42         2.56 o
   8   9   2        192.13        205.91         6.28 o
   9   9   2         50.48         49.68         7.64 o
  10   9   2          6.94         20.62         9.21 o
 -12  10   2        651.87        696.22        20.52 o
 -11  10   2         74.27         78.37         8.33 o
 -10  10   2         49.53         61.17         6.03 o
  -9  10   2         44.03         45.10         3.72 o
  -8  10   2       1100.88       1006.18        11.36 o
  -7  10   2         31.88         42.28         2.44 o
  -6  10   2        949.66        995.47        10.09 o
  -5  10   2       1092.98       1052.26        10.88 o
  -4  10   2       7921.68       7577.20        58.63 o
  -3  10   2        531.31        600.28         6.24 o
  -2  10   2       3174.03       3315.52        28.10 o
  -1  10   2       7672.10       6705.97        53.38 o
   0  10   2       1474.30       1531.80        12.17 o
   1  10   2        100.88        136.95         2.18 o
   2  10   2         87.56         73.09         1.82 o
   3  10   2       1478.44       1435.69        12.51 o
   4  10   2       1434.81       1559.99        13.80 o
   5  10   2        654.52        609.05         7.31 o
   6  10   2          0.45         12.54         2.38 o
   7  10   2         65.42         68.90         3.46 o
   8  10   2        148.69        136.25         5.56 o
   9  10   2        219.58        248.06        12.29 o
  10  10   2         28.37         22.15         8.26 o
 -12  11   2        605.70        597.52        20.48 o
 -11  11   2         38.42         46.51         7.76 o
 -10  11   2        172.67        193.44         8.15 o
  -9  11   2         92.94        106.94         4.75 o
  -8  11   2       1666.56       1645.11        16.57 o
  -7  11   2        718.59        691.05         8.13 o
  -6  11   2        397.81        394.17         5.28 o
  -5  11   2        377.20        358.26         4.52 o
  -4  11   2        344.80        437.14         5.99 o
  -3  11   2       1070.34       1046.99        10.72 o
  -2  11   2       4363.92       4373.11        34.16 o
  -1  11   2         36.57         89.70         2.44 o
   0  11   2        346.13        235.26         3.22 o
   1  11   2        653.88        617.67         6.05 o
   2  11   2        254.91        211.93         3.05 o
   3  11   2        609.20        715.21         7.14 o
   4  11   2       4577.66       4487.45        35.70 o
   5  11   2        177.94        170.36         3.32 o
   6  11   2       1429.17       1322.11        12.64 o
   7  11   2        143.40        130.75         4.23 o
   8  11   2          2.33         12.03         3.80 o
   9  11   2         56.82         37.96         9.24 o
  10  11   2         34.29         24.19         9.44 o
 -12  12   2         31.36         58.96        10.26 o
 -11  12   2        347.62        322.75        16.49 o
 -10  12   2         55.43         63.50         5.64 o
  -9  12   2        118.01         93.40         4.87 o
  -8  12   2       1794.98       1805.43        18.53 o
  -7  12   2        579.73        531.19         6.88 o
  -6  12   2        557.44        570.49         7.00 o
  -5  12   2        119.85        121.33         2.74 o
  -4  12   2       9743.85       9232.68        68.64 o
  -3  12   2       2423.78       2477.12        24.22 o
  -2  12   2         18.69         13.48         1.13 o
  -1  12   2       7689.24       6759.03        52.05 o
   0  12   2        481.56        779.02         7.66 o
   1  12   2       1407.10       1408.36        11.88 o
   2  12   2       2136.63       2351.57        18.68 o
   3  12   2         95.59         84.82         2.09 o
   4  12   2        314.26        322.21         4.50 o
   5  12   2        531.09        604.95         7.04 o
   6  12   2         47.12         48.06         2.72 o
   7  12   2        473.76        446.14         8.45 o
   8  12   2        677.00        659.50        12.69 o
   9  12   2        265.05        228.55        16.56 o
  10  12   2         25.79         40.10        10.00 o
 -11  13   2         82.20         85.29         9.33 o
 -10  13   2        224.44        220.72         8.00 o
  -9  13   2        397.29        407.34         8.56 o
  -8  13   2         20.04         55.05         4.14 o
  -7  13   2          8.63         20.61         2.18 o
  -6  13   2          1.84          7.24         1.78 o
  -5  13   2       1987.55       2023.71        18.72 o
  -4  13   2        680.48        861.18        10.76 o
  -3  13   2       3215.25       3275.50        26.61 o
  -2  13   2       3234.86       3056.13        25.26 o
  -1  13   2        870.29       1020.82         9.50 o
   0  13   2        555.39        614.66         6.99 o
   1  13   2        549.61        574.20         5.83 o
   2  13   2        323.42        393.22         4.58 o
   3  13   2        439.13        443.94         5.21 o
   4  13   2        124.07        118.88         3.29 o
   5  13   2        343.20        356.10         5.07 o
   6  13   2         64.05         56.24         2.70 o
   7  13   2         76.09         75.31         4.47 o
   8  13   2        130.38        151.54         8.00 o
   9  13   2         48.44         55.07         7.40 o
  10  13   2         58.08         81.13        11.15 o
 -11  14   2        320.84        311.12        13.94 o
 -10  14   2         12.15         21.75         5.42 o
  -9  14   2        151.37        122.72         5.52 o
  -8  14   2        789.44        818.23        10.88 o
  -7  14   2          0.12          6.71         1.87 o
  -6  14   2         37.12         54.32         2.25 o
  -5  14   2          1.91          8.85         1.43 o
  -4  14   2      25169.19      23678.98       471.58 o
  -3  14   2         17.00         39.20         1.78 o
  -2  14   2        213.15        246.71         3.21 o
  -1  14   2         11.98          5.83         0.73 o
   1  14   2       1864.53       1907.75        14.59 o
   2  14   2        729.11        746.78         7.48 o
   3  14   2         97.84        104.22         2.34 o
   4  14   2       1321.47       1329.14        12.23 o
   5  14   2       2972.62       2941.35        23.85 o
   6  14   2        586.48        578.36         7.39 o
   7  14   2        236.04        246.71         6.13 o
   8  14   2         82.11         96.20         9.47 o
   9  14   2        120.01        118.03         9.44 o
  10  14   2         11.82          6.18         8.86 o
 -11  15   2         72.10         81.55         8.37 o
 -10  15   2        382.76        390.09        12.24 o
  -9  15   2        781.16        759.81        12.20 o
  -8  15   2        117.12        124.89         3.96 o
  -7  15   2        845.85        814.27         9.55 o
  -6  15   2        213.21        188.66         3.75 o
  -5  15   2         39.74         47.73         2.26 o
  -4  15   2        104.25        141.02         4.25 o
  -3  15   2        783.54        713.65         6.98 o
  -2  15   2        264.18        205.12         2.90 o
  -1  15   2        235.17        275.69         4.07 o
   0  15   2      15501.65      14528.49       178.27 o
   1  15   2       3719.82       3532.68        26.86 o
   2  15   2        402.19        404.31         4.88 o
   3  15   2        132.84        122.62         2.55 o
   4  15   2       2971.39       2880.67        24.50 o
   5  15   2        617.78        574.63         7.18 o
   6  15   2        318.88        341.44         5.56 o
   7  15   2          4.39         13.69         3.14 o
   8  15   2        341.26        314.32        11.01 o
   9  15   2          0.03         -5.88         7.01 o
 -11  16   2          4.65         15.26         7.29 o
 -10  16   2        185.86        174.98        11.42 o
  -9  16   2          0.21          5.53         3.14 o
  -8  16   2        758.54        695.95         9.30 o
  -7  16   2        130.41        132.85         3.56 o
  -6  16   2        465.11        483.90         6.69 o
  -5  16   2        361.18        387.03         5.25 o
  -4  16   2       2091.93       2104.74        19.39 o
  -3  16   2        909.19        929.01         9.13 o
  -2  16   2        138.24        148.42         2.42 o
  -1  16   2       2874.40       2881.40        23.82 o
   0  16   2      18351.57      17449.40       164.75 o
   1  16   2          6.15         31.12         2.02 o
   2  16   2       2114.15       2175.25        17.33 o
   3  16   2          4.62          3.71         1.34 o
   4  16   2          7.95         10.23         2.00 o
   5  16   2        888.10        860.48         9.56 o
   6  16   2        676.49        656.35         8.51 o
   7  16   2        656.58        607.96         9.89 o
   8  16   2          9.07         12.04         5.53 o
   9  16   2        122.24         97.19         9.22 o
 -11  17   2        107.74         98.15        11.77 o
 -10  17   2         52.04         57.29         8.00 o
  -9  17   2         70.74         72.77         4.46 o
  -8  17   2        917.38        955.25        12.49 o
  -7  17   2        761.79        711.22         8.49 o
  -6  17   2        207.36        210.28         3.95 o
  -5  17   2        584.92        613.49         7.46 o
  -4  17   2         36.83         29.62         1.88 o
  -3  17   2        642.97        612.45         6.17 o
  -2  17   2        157.83        149.66         2.51 o
  -1  17   2        876.55        924.73         8.51 o
   1  17   2       3240.87       3197.95        23.47 o
   2  17   2        626.99        633.24         6.97 o
   3  17   2        152.59        109.53         2.59 o
   4  17   2       2143.91       2157.30        19.30 o
   5  17   2        127.73        148.74         4.00 o
   6  17   2        622.47        632.45         9.28 o
   7  17   2         26.95         37.71         4.85 o
   8  17   2        470.93        478.14        19.07 o
   9  17   2         14.04         21.11         7.30 o
 -11  18   2          2.78         18.78        10.49 o
 -10  18   2        302.18        296.79        14.09 o
  -9  18   2        174.41        128.46         6.41 o
  -8  18   2        121.34        123.24         4.56 o
  -7  18   2          0.35         11.42         3.19 o
  -6  18   2         41.67         38.24         2.34 o
  -5  18   2        358.19        352.07         5.18 o
  -4  18   2        835.60        818.46         9.18 o
  -3  18   2       1531.11       1522.07        12.91 o
  -2  18   2        117.71        113.72         2.25 o
  -1  18   2       5534.49       5192.18        39.88 o
   0  18   2       1004.74       1249.38        17.32 o
   1  18   2       2749.02       2788.57        20.80 o
   2  18   2        382.12        356.04         4.53 o
   3  18   2        172.23        173.24         3.76 o
   4  18   2        284.20        335.93         6.08 o
   5  18   2       1503.42       1449.45        14.90 o
   6  18   2        883.03        881.35        11.65 o
   7  18   2        982.22        915.20        13.02 o
   8  18   2         52.53         56.29         5.78 o
   9  18   2         12.11         14.35         7.54 o
 -11  19   2          7.75         19.38         9.05 o
 -10  19   2         34.73         34.68         8.83 o
  -9  19   2        104.78         97.64         5.80 o
  -8  19   2          1.63          6.51         2.79 o
  -7  19   2         56.96         69.14         3.49 o
  -6  19   2        861.30        848.01        10.04 o
  -5  19   2       1532.01       1501.11        15.58 o
  -4  19   2         71.53        112.33         2.69 o
  -3  19   2         55.45         53.73         2.39 o
  -2  19   2        209.57        209.21         3.09 o
  -1  19   2        442.92        499.64         5.75 o
   0  19   2       4696.04       4612.90        37.54 o
   1  19   2          0.90          7.05         1.50 o
   2  19   2        456.44        449.83         5.34 o
   3  19   2       3234.79       3147.32        25.26 o
   4  19   2       4256.96       4233.16        37.21 o
   5  19   2        117.91        130.58         4.28 o
   6  19   2        694.48        662.97         9.29 o
   7  19   2        162.37        167.25         6.82 o
   8  19   2         91.18         97.36         8.31 o
   9  19   2         90.61         86.98         9.46 o
 -11  20   2         19.43         37.10         9.76 o
 -10  20   2         12.13         31.79         7.21 o
  -9  20   2        270.93        297.39         8.07 o
  -8  20   2        102.95        113.49         4.79 o
  -7  20   2        132.79        125.73         3.80 o
  -6  20   2        534.81        556.31         7.51 o
  -5  20   2        384.86        374.18         6.45 o
  -4  20   2       3077.37       3073.69        27.47 o
  -3  20   2        401.30        380.64         4.67 o
  -2  20   2         12.85         14.13         1.36 o
  -1  20   2       3161.53       3150.43        24.67 o
   0  20   2          0.65          9.90         2.36 o
   1  20   2        137.55        159.17         2.69 o
   2  20   2        650.69        687.14         7.43 o
   3  20   2        287.02        325.08         4.66 o
   4  20   2         67.45         87.66         3.53 o
   5  20   2        262.08        275.34         4.70 o
   6  20   2         32.91         36.88         3.48 o
   7  20   2         34.28         49.87         5.65 o
   8  20   2         20.83         23.29         6.22 o
   9  20   2        204.69        188.02        12.48 o
 -10  21   2         48.35         57.60         9.48 o
  -9  21   2        139.76        138.35         7.20 o
  -8  21   2         17.09         20.20         3.22 o
  -7  21   2        226.54        219.57         5.41 o
  -6  21   2        125.62        146.51         3.71 o
  -5  21   2        153.89        156.33         4.67 o
  -4  21   2          2.26         36.32         6.97 o
  -3  21   2         39.46         52.86         2.30 o
  -2  21   2        475.94        449.82         5.45 o
  -1  21   2        873.76        884.54         8.61 o
   0  21   2         28.55         47.36         2.26 o
   1  21   2        193.60        181.52         3.41 o
   2  21   2        455.50        418.93         5.69 o
   3  21   2       2604.73       2481.73        22.17 o
   4  21   2         51.91         69.05         2.90 o
   5  21   2        130.17        154.96         3.88 o
   6  21   2        118.53        123.77         4.99 o
   7  21   2        277.89        274.82         8.87 o
   8  21   2         14.40         16.08         6.68 o
   9  21   2         61.29         67.22         9.17 o
 -10  22   2        138.42        121.41         9.79 o
  -9  22   2        225.17        228.97         8.98 o
  -8  22   2         29.85         25.62         3.32 o
  -7  22   2         82.18         98.08         4.17 o
  -6  22   2         70.83         89.77         3.37 o
  -5  22   2        409.66        390.33         6.38 o
  -4  22   2       4706.05       4857.47        41.70 o
  -3  22   2          0.23          4.52         1.38 o
  -2  22   2        401.85        435.82         5.31 o
  -1  22   2         73.57         75.33         2.18 o
   0  22   2       5065.15       5164.15        38.07 o
   1  22   2        209.19        233.08         3.98 o
   2  22   2       1613.80       1629.04        16.75 o
   3  22   2        205.84        243.98         5.32 o
   4  22   2        162.93        144.24         3.63 o
   5  22   2        112.70        114.97         3.71 o
   6  22   2         69.39         85.04         4.63 o
   7  22   2        121.72        146.09         8.57 o
   8  22   2          8.33         10.36         6.91 o
   9  22   2        123.25        121.94        21.40 o
 -10  23   2         68.78         68.77         9.69 o
  -9  23   2         90.39         97.17         6.81 o
  -8  23   2         12.12         19.47         3.56 o
  -7  23   2         61.72         69.55         4.60 o
  -6  23   2         54.90         63.74         3.24 o
  -5  23   2        267.51        263.90         6.60 o
  -4  23   2       1077.40       1089.25        12.22 o
  -3  23   2          0.57          3.69         1.37 o
  -2  23   2        576.22        579.85         6.71 o
  -1  23   2        720.24        711.84         7.55 o
   0  23   2       1661.81       1764.20        16.10 o
   1  23   2        365.01        353.44         4.82 o
   2  23   2        169.82        181.34         4.53 o
   3  23   2          6.78         27.11         2.62 o
   4  23   2        373.04        365.68         6.19 o
   5  23   2        395.37        380.72         5.95 o
   6  23   2         55.54         68.81         4.52 o
   7  23   2          3.81         15.25         5.50 o
   8  23   2          6.48          8.09         7.05 o
 -10  24   2        162.64        166.22        11.42 o
  -9  24   2          4.58         12.11         5.10 o
  -8  24   2        244.64        252.07         7.90 o
  -7  24   2         14.04         24.87         2.95 o
  -6  24   2        294.78        328.67         6.82 o
  -5  24   2        184.98        182.63         4.82 o
  -4  24   2       2050.70       1990.11        20.16 o
  -3  24   2        174.23        149.45         4.20 o
  -2  24   2          0.35         -1.07         1.51 o
  -1  24   2        318.35        339.88         4.71 o
   0  24   2       3277.16       3371.65        27.77 o
   1  24   2         11.37         18.89         1.89 o
   2  24   2         75.96        100.64         3.82 o
   3  24   2         51.35         59.57         2.74 o
   4  24   2         21.19         32.85         2.83 o
   5  24   2         72.23         90.67         3.46 o
   6  24   2        388.06        394.00        10.49 o
   7  24   2        988.61        948.27        20.51 o
   8  24   2        127.18        144.60        11.60 o
 -10  25   2        228.01        243.38        14.60 o
  -9  25   2         38.63         47.23         7.81 o
  -8  25   2         32.49         45.31         5.71 o
  -7  25   2          2.13         22.11         3.55 o
  -6  25   2         76.56         73.45         4.48 o
  -5  25   2          0.68         10.28         2.26 o
  -4  25   2          0.20         17.76         4.88 o
  -3  25   2         36.61         45.90         2.70 o
  -2  25   2         32.80         34.00         2.23 o
  -1  25   2          4.60         36.33         2.67 o
   0  25   2       4924.46       5081.58        41.50 o
   1  25   2        241.05        232.50         4.14 o
   2  25   2        522.31        483.63         6.76 o
   3  25   2          8.75         13.74         2.45 o
   4  25   2        291.15        299.03         5.36 o
   5  25   2        381.65        357.44         5.84 o
   6  25   2        371.14        349.78         9.66 o
   7  25   2          2.63         63.72        10.67 o
   8  25   2         31.58         45.92         7.80 o
  -9  26   2          4.96          9.85         6.06 o
  -8  26   2        422.53        441.64        12.87 o
  -7  26   2         75.25         89.85         6.03 o
  -6  26   2         20.00         25.47         3.34 o
  -5  26   2        420.40        491.53         9.28 o
  -4  26   2         36.13         33.56         2.62 o
  -3  26   2        679.33        644.52         7.73 o
  -2  26   2         32.25         50.10         2.53 o
  -1  26   2       2385.85       2430.12        22.65 o
   0  26   2       2564.38       2683.57        24.65 o
   1  26   2        385.04        395.97         7.90 o
   2  26   2         43.15         55.89         3.20 o
   3  26   2        105.72        117.73         4.25 o
   4  26   2        164.84        172.81         4.41 o
   5  26   2         75.69         96.76         4.56 o
   6  26   2        313.87        321.12        11.52 o
   7  26   2        839.25        799.22        18.61 o
   8  26   2        117.45        115.01        10.71 o
  -9  27   2         16.83         25.72         7.55 o
  -8  27   2         73.56         86.29         6.48 o
  -7  27   2         58.09         52.93         6.36 o
  -6  27   2         51.32         42.07         3.53 o
  -5  27   2         21.23         43.65         4.30 o
  -4  27   2        330.63        315.93         5.72 o
  -3  27   2        286.06        311.37         5.73 o
  -2  27   2        617.04        580.64         7.51 o
  -1  27   2         40.58         67.22         3.60 o
   0  27   2       2668.42       2639.55        28.43 o
   1  27   2          8.00         12.21         2.19 o
   2  27   2        175.53        188.31         4.41 o
   3  27   2        225.78        207.25         5.99 o
   4  27   2        160.32        168.87         4.97 o
   5  27   2          6.44         14.15         4.23 o
   6  27   2        256.91        234.08        12.22 o
   7  27   2         35.90         64.92         9.86 o
  -9  28   2        494.57        489.59        15.82 o
  -8  28   2         61.62         85.89        12.42 o
  -7  28   2          0.16         19.40         4.92 o
  -6  28   2         74.14        102.72         6.29 o
  -5  28   2        195.77        201.51         5.21 o
  -4  28   2         51.06         66.62         3.58 o
  -3  28   2          5.44          6.97         2.19 o
  -2  28   2        123.62        107.12         3.70 o
  -1  28   2          6.15         14.32         2.06 o
   0  28   2          1.58         45.52         2.79 o
   1  28   2        515.65        513.73         8.18 o
   2  28   2         16.84         29.15         2.62 o
   3  28   2        405.21        436.02         7.37 o
   4  28   2         18.78         32.68         4.16 o
   5  28   2         73.56         72.24         5.15 o
   6  28   2          8.65         22.19         5.87 o
   7  28   2         30.20         58.74         9.42 o
  -9  29   2          6.89         39.82        15.61 o
  -8  29   2         66.63         82.03         7.80 o
  -7  29   2        106.74        122.78         8.09 o
  -6  29   2        181.94        193.02         8.28 o
  -5  29   2         29.58         41.45         4.11 o
  -4  29   2        290.88        294.88         6.43 o
  -3  29   2         60.79         68.44         3.47 o
  -2  29   2         69.53         65.89         3.28 o
  -1  29   2        213.31        236.66         5.33 o
   0  29   2        308.68        281.68         5.36 o
   1  29   2          0.02          5.23         2.18 o
   2  29   2        130.31        139.94         4.59 o
   3  29   2        246.91        255.83         6.05 o
   4  29   2        104.66        119.36         5.00 o
   5  29   2        144.33        158.55         9.30 o
   6  29   2        854.10        845.72        19.14 o
   7  29   2         12.17         22.46         8.82 o
  -8  30   2         34.23         56.53         9.77 o
  -7  30   2          2.36         19.99         6.39 o
  -6  30   2         54.88         50.46         5.89 o
  -5  30   2         65.60         71.13         5.34 o
  -4  30   2        137.09        161.24         5.47 o
  -3  30   2        466.86        452.21         6.86 o
  -2  30   2         91.32         94.47         5.52 o
  -1  30   2         35.34         30.31         3.23 o
   0  30   2          1.01         15.02         2.55 o
   1  30   2         44.98         57.07         3.59 o
   2  30   2        634.75        597.20        11.00 o
   3  30   2         29.82         54.63         5.19 o
   4  30   2          1.79         13.82         5.73 o
   5  30   2         27.95         44.28         7.02 o
   6  30   2          0.90         10.58         8.08 o
   7  30   2         15.34         36.87        11.26 o
  -8  31   2        107.35        101.29        11.41 o
  -7  31   2         12.87         15.33         6.14 o
  -6  31   2         24.85         27.78         6.78 o
  -5  31   2        364.46        386.60         8.13 o
  -4  31   2        315.15        329.33         6.90 o
  -3  31   2        392.34        446.42         6.92 o
  -2  31   2        139.86        184.70         4.99 o
  -1  31   2        256.30        239.22         5.47 o
   0  31   2         97.92        100.41         4.01 o
   1  31   2         54.54         54.89         3.68 o
   2  31   2         16.38         22.17         3.50 o
   3  31   2        142.39        153.66         5.35 o
   4  31   2         64.80         99.01         6.07 o
   5  31   2          8.77         21.39         7.00 o
   6  31   2         91.58        102.03        12.39 o
  -8  32   2          3.76         11.69         7.59 o
  -7  32   2         25.59         37.40         8.02 o
  -6  32   2        116.80        106.05         6.10 o
  -5  32   2          0.46         17.83         5.79 o
  -4  32   2        178.07        180.69         8.87 o
  -3  32   2         18.74         29.05         3.26 o
  -2  32   2        206.52        211.96         6.81 o
  -1  32   2         29.68         27.87         3.16 o
   0  32   2         65.18         71.81         5.81 o
   1  32   2         62.03         59.07         4.36 o
   2  32   2         43.88         46.22         3.97 o
   3  32   2         76.54         63.95         4.48 o
   4  32   2         26.75         30.79         5.57 o
   5  32   2        105.91        122.76        10.41 o
   6  32   2         72.05         90.97        14.02 o
  -8  33   2          0.10         40.36        19.71 o
  -7  33   2        131.76        179.62        10.32 o
  -6  33   2          0.04         22.86        10.02 o
  -5  33   2         18.69         40.90         5.97 o
  -4  33   2          0.00         13.79         9.11 o
  -3  33   2          1.55         13.30         3.68 o
  -2  33   2         61.58         73.47         5.17 o
  -1  33   2         77.80         84.98         6.97 o
   0  33   2        152.29        155.11         6.43 o
   1  33   2         29.49         38.25         4.60 o
   2  33   2         49.29         49.61         4.60 o
   3  33   2          8.79         14.96         4.61 o
   4  33   2         21.20          0.90         5.36 o
   5  33   2          5.28         15.25         7.07 o
   6  33   2        144.62        155.34        15.90 o
  -7  34   2         53.47         97.88        11.50 o
  -6  34   2         55.67         80.50        11.11 o
  -5  34   2         68.19         69.63         8.26 o
  -4  34   2          0.00          3.17         6.27 o
  -3  34   2          6.39         14.96         3.87 o
  -2  34   2         35.53         42.39         4.80 o
  -1  34   2          5.27          5.08         4.16 o
   0  34   2        540.22        539.97        12.82 o
   1  34   2         67.45         73.25         5.49 o
   2  34   2         12.73         23.26         5.04 o
   3  34   2        168.78        161.23         7.58 o
   4  34   2          8.53         10.57         6.49 o
   5  34   2         24.23         39.79         8.09 o
  -7  35   2         13.07         25.96        13.61 o
  -6  35   2          0.67         24.57        10.33 o
  -5  35   2          0.61         14.88         6.09 o
  -4  35   2         14.26         17.40         5.74 o
  -3  35   2        178.15        224.75         8.59 o
  -2  35   2         83.54         87.32         6.78 o
  -1  35   2         11.63          2.66         4.65 o
   0  35   2         85.96         97.92         5.90 o
   1  35   2          0.10         -0.05         4.47 o
   2  35   2         48.29         33.69         4.84 o
   3  35   2        159.24        171.96         8.95 o
   4  35   2          0.72         -4.29         7.48 o
   5  35   2          2.28          6.28         8.54 o
  -6  36   2         15.26         50.87        13.35 o
  -5  36   2         12.73         20.32        11.53 o
  -4  36   2         21.06         54.83        18.52 o
  -3  36   2          3.44         21.09         5.32 o
  -2  36   2          0.05          2.38         5.63 o
  -1  36   2         10.82         11.35         6.29 o
   0  36   2        421.66        403.92        17.39 o
   1  36   2          9.81         11.62         4.99 o
   2  36   2        257.82        292.20        15.54 o
   3  36   2        164.02        184.11         9.62 o
   4  36   2         62.14         30.53        12.81 o
   5  36   2         21.90         14.78        10.97 o
  -6  37   2        335.26        285.10        24.35 o
  -5  37   2          0.94          8.61        12.12 o
  -4  37   2         61.28         46.93         8.12 o
  -3  37   2         18.56         28.39         6.59 o
  -2  37   2         12.20         17.00        11.78 o
  -1  37   2         62.26         55.11         7.17 o
   0  37   2          1.11          7.54         5.29 o
   1  37   2         19.23         17.52         5.64 o
   2  37   2        328.35        314.48         9.91 o
   3  37   2          0.11          2.16         8.06 o
   4  37   2        130.06        108.78        12.28 o
  -5  38   2        183.90        122.76        10.08 o
  -4  38   2        218.79        167.03        10.48 o
  -3  38   2         52.17         41.60         8.46 o
  -2  38   2          0.59         18.02         6.70 o
  -1  38   2          0.62          8.37         7.45 o
   0  38   2         32.30          8.23         6.79 o
   1  38   2         15.52         11.60         6.13 o
   2  38   2        243.40        214.83        14.70 o
   3  38   2         73.50         66.09         7.66 o
  -5  39   2          0.08        -17.99        17.99 o
  -4  39   2        246.78        252.01        15.87 o
  -3  39   2          1.30         11.37         9.21 o
  -2  39   2        773.38        872.12        29.84 o
  -1  39   2          5.27         22.85         8.16 o
   0  39   2        156.41        142.74        10.73 o
   1  39   2         58.11         52.25         7.59 o
   2  39   2         82.56         89.20         7.49 o
   3  39   2          8.22         13.12        16.01 o
  -4  40   2         49.14         59.61         9.64 o
  -3  40   2         12.53         39.63        12.14 o
  -2  40   2        118.61        106.28        11.77 o
  -1  40   2          0.30         13.77         8.90 o
   0  40   2         90.72         96.98         9.82 o
   1  40   2        105.10         74.19         8.07 o
   2  40   2         20.19         17.41         9.79 o
  -3  41   2         97.05         92.92        18.16 o
  -2  41   2         95.05        114.61        12.90 o
  -1  41   2        103.84        120.28        14.37 o
   0  41   2         60.74         61.11        11.70 o
   1  41   2        216.01        142.35        13.85 o
 -12   1   3        386.77        369.79        15.47 o
 -11   1   3         15.00         31.45         4.00 o
 -10   1   3          0.08          6.08         2.79 o
  -9   1   3       1297.22       1394.81        15.47 o
  -8   1   3       2970.53       3015.14        26.36 o
  -7   1   3       1956.75       1947.87        17.77 o
  -6   1   3       5395.58       5374.46        41.47 o
  -5   1   3        329.28        226.31         4.11 o
  -4   1   3       1611.10       1771.19        17.10 o
  -3   1   3        734.63        722.24         7.46 o
   0   1   3         33.72         30.61         1.07 o
   1   1   3       5335.72       4927.06        36.49 o
   2   1   3        346.17        313.91         3.94 o
   3   1   3        589.71        635.30         6.86 o
   4   1   3        429.90        445.47         5.30 o
   5   1   3        241.12        283.66         4.68 o
   6   1   3        566.59        488.34         6.97 o
   7   1   3       1216.23       1129.50        14.08 o
   8   1   3        385.20        358.39         7.82 o
   9   1   3          0.00          9.21         6.59 o
  10   1   3         87.01         84.06        11.83 o
 -12   2   3        151.87        132.02        15.00 o
 -11   2   3        300.40        327.16         8.50 o
 -10   2   3        546.61        588.44         8.71 o
  -9   2   3       1108.93       1070.56        12.65 o
  -8   2   3        143.29        149.30         3.38 o
  -7   2   3        361.70        340.25         4.90 o
  -6   2   3       2751.31       3045.18        24.76 o
  -5   2   3       8041.00       8182.68        75.78 o
  -4   2   3       5583.14       5346.54        49.90 o
  -3   2   3       2291.18       2268.47        28.48 o
   0   2   3          8.13          9.03         0.72 o
   1   2   3        411.96        353.46         4.18 o
   2   2   3         26.70         25.64         1.16 o
   3   2   3       7259.03       7192.78        59.57 o
   4   2   3       1137.07       1087.23        10.32 o
   5   2   3       3638.22       3639.13        29.75 o
   6   2   3         35.61         51.22         2.62 o
   7   2   3        269.64        254.88         5.66 o
   8   2   3         54.20         59.03         4.33 o
   9   2   3        138.87        151.56        11.11 o
  10   2   3         57.42         51.94        10.31 o
 -12   3   3         21.16         19.34         6.72 o
 -11   3   3        118.63        144.48         8.73 o
 -10   3   3         61.69         96.45         3.88 o
  -9   3   3        775.18        814.13        10.96 o
  -8   3   3        337.95        329.76         5.58 o
  -7   3   3        476.76        503.70         5.82 o
  -6   3   3       1298.62       1568.45        14.50 o
  -5   3   3       4699.52       4578.02        37.86 o
  -4   3   3        515.44        589.35         6.71 o
  -3   3   3       1105.04       1141.03        17.53 o
  -2   3   3        526.64        553.42         6.64 o
  -1   3   3       3916.36       3607.36        27.31 o
   0   3   3          5.92          6.89         0.73 o
   1   3   3       1264.17       1250.47        10.80 o
   2   3   3       1698.70       1543.99        12.78 o
   3   3   3       1187.82       1384.56        11.49 o
   4   3   3        861.28        862.22         8.47 o
   5   3   3          3.11          8.93         2.55 o
   6   3   3        623.85        586.14         7.91 o
   7   3   3        296.65        265.47         6.03 o
   8   3   3         52.13         73.79         4.73 o
   9   3   3        100.93        118.51         9.56 o
  10   3   3          0.81          5.13        11.89 o
 -12   4   3        171.99        150.18        11.75 o
 -11   4   3       1375.72       1316.96        32.44 o
 -10   4   3       1365.60       1484.59        19.49 o
  -9   4   3        399.04        364.39         6.45 o
  -8   4   3        145.09        134.88         3.57 o
  -7   4   3        940.88        910.76         9.39 o
  -6   4   3       6029.71       5946.55        47.26 o
  -5   4   3       1266.44       1289.70        13.86 o
  -4   4   3       2780.47       2684.20        26.26 o
  -3   4   3          9.07         18.48         0.88 o
  -2   4   3       3979.44       3890.47        40.33 o
   0   4   3        243.78        245.70         3.74 o
   1   4   3       3379.87       3427.52        26.10 o
   2   4   3       1100.23       1115.73         9.82 o
   3   4   3       6935.48       6788.84        49.37 o
   4   4   3         32.58         45.78         2.07 o
   5   4   3       1414.32       1392.96        14.01 o
   6   4   3        604.32        531.67         7.87 o
   7   4   3          4.97          7.95         2.75 o
   8   4   3        101.77        102.52         5.04 o
   9   4   3       1492.65       1404.80        31.11 o
  10   4   3          9.57         14.29        10.28 o
 -12   5   3          5.42         18.21         7.82 o
 -11   5   3         32.13         56.74         6.07 o
 -10   5   3        303.17        330.52         7.75 o
  -9   5   3          3.47         18.74         2.52 o
  -8   5   3       1317.17       1338.87        14.45 o
  -7   5   3       1795.05       1792.93        16.01 o
  -6   5   3       2471.17       2522.35        20.98 o
  -5   5   3       3177.98       3506.49        34.08 o
  -4   5   3        307.71        332.57         4.53 o
  -3   5   3          0.25          3.09         1.00 o
  -2   5   3       1046.25        962.82         9.14 o
  -1   5   3       5381.03       4900.78        45.17 o
   0   5   3         45.26         53.72         1.56 o
   1   5   3       1431.01       1442.89        12.93 o
   2   5   3       4768.43       4490.52        33.00 o
   3   5   3        529.93        474.77         6.12 o
   4   5   3          0.77          2.15         1.46 o
   5   5   3         34.31         64.78         4.57 o
   6   5   3        201.07        193.45         4.42 o
   7   5   3         13.16         15.93         2.76 o
   8   5   3         76.08         62.72         4.83 o
   9   5   3        222.82        262.96        11.45 o
  10   5   3        161.94        119.01        11.94 o
 -12   6   3         43.96         46.97         8.30 o
 -11   6   3        128.59        146.19         7.98 o
 -10   6   3        491.69        498.87         9.36 o
  -9   6   3        582.80        531.62         9.75 o
  -8   6   3        333.25        344.32         5.91 o
  -7   6   3       1722.84       1788.63        16.61 o
  -6   6   3       2915.55       2948.07        25.79 o
  -5   6   3       7357.17       7208.36        66.74 o
  -4   6   3          1.09          7.56         1.29 o
  -3   6   3       1040.50        974.34         9.89 o
  -2   6   3       3870.56       3435.61        44.28 o
  -1   6   3        616.18        618.95         7.35 o
   0   6   3         58.94         59.74         2.05 o
   1   6   3       8710.86       8312.49        64.07 o
   2   6   3        331.78        336.14         4.24 o
   3   6   3       5381.12       5874.03        42.77 o
   4   6   3        392.43        364.38         4.95 o
   5   6   3       4181.86       4077.80        33.85 o
   6   6   3          0.24         47.24         3.55 o
   7   6   3         63.85         74.09         4.12 o
   8   6   3          4.22          9.50         4.39 o
   9   6   3        876.83        832.39        21.55 o
  10   6   3        122.28        121.06        12.03 o
 -12   7   3        442.97        453.09        17.12 o
 -11   7   3         12.05         25.94         5.39 o
 -10   7   3        174.40        172.43         5.84 o
  -9   7   3        499.03        531.20         8.47 o
  -8   7   3        839.81        866.17        10.67 o
  -7   7   3       1685.52       1646.06        15.54 o
  -6   7   3       6533.56       6208.63        55.90 o
  -5   7   3         36.11         77.66         3.04 o
  -4   7   3       3793.17       3690.26        32.10 o
  -3   7   3       3039.71       2907.67        25.36 o
  -2   7   3         86.43        103.72         3.07 o
   0   7   3        446.90        461.52         4.89 o
   1   7   3         51.93         70.48         1.83 o
   2   7   3         55.26         46.62         2.04 o
   3   7   3         14.78         34.50         1.85 o
   4   7   3        342.55        341.67         5.06 o
   5   7   3        432.64        469.42         7.52 o
   6   7   3        647.82        602.63         8.54 o
   7   7   3         40.95         40.77         3.51 o
   8   7   3        536.44        521.58        14.14 o
   9   7   3         11.16         26.87         6.86 o
  10   7   3         23.55         18.87         9.59 o
 -12   8   3          3.00          9.61         7.18 o
 -11   8   3        414.74        418.58        11.42 o
 -10   8   3         26.37         35.07         3.81 o
  -9   8   3        107.30        130.18         4.15 o
  -8   8   3         12.48         24.94         2.44 o
  -7   8   3        820.20        817.39         9.16 o
  -6   8   3       3982.40       4086.00        34.94 o
  -5   8   3       2296.83       2500.02        22.19 o
  -4   8   3          7.08         33.15         1.59 o
  -3   8   3        268.12        299.32         5.10 o
  -2   8   3      12952.26      11088.37       281.80 o
  -1   8   3      11099.39       9931.36       162.51 o
   0   8   3         48.16         44.30         1.36 o
   1   8   3       2901.49       3342.13        27.38 o
   2   8   3       9502.46       9090.29        68.12 o
   3   8   3       1877.64       1974.64        16.46 o
   4   8   3        318.68        305.58         4.76 o
   5   8   3       4698.57       4576.32        36.25 o
   6   8   3         15.45         12.89         2.45 o
   7   8   3        167.54        162.58         5.61 o
   8   8   3         23.81         41.95         5.56 o
   9   8   3          8.28          7.41         7.37 o
  10   8   3         98.15         99.33        14.99 o
 -12   9   3        359.32        323.56        15.66 o
 -11   9   3        100.45        120.67         7.11 o
 -10   9   3        265.26        268.70         7.11 o
  -9   9   3        266.82        274.71         5.97 o
  -8   9   3        623.33        586.81         7.80 o
  -7   9   3        121.49        147.68         3.45 o
  -6   9   3       1907.27       2021.64        19.76 o
  -5   9   3       1315.86       1257.94        11.84 o
  -4   9   3          7.51          6.30         1.13 o
  -3   9   3        305.75        343.21         4.66 o
  -2   9   3       1272.66       1316.26        11.33 o
  -1   9   3       6630.83       6124.48        51.07 o
   0   9   3        352.47        313.97         3.95 o
   1   9   3       7383.78       7207.30        52.46 o
   2   9   3        124.36        133.19         3.94 o
   3   9   3       5575.05       5883.91        44.39 o
   4   9   3         27.00         41.61         2.00 o
   5   9   3        280.80        292.25         4.97 o
   6   9   3        114.02        119.78         4.12 o
   7   9   3         71.87         68.77         4.47 o
   8   9   3         17.15         27.09         4.83 o
   9   9   3        298.94        243.77        11.81 o
 -12  10   3         20.45         29.27         8.41 o
 -11  10   3        328.85        336.51        11.65 o
 -10  10   3        455.97        460.42         9.35 o
  -9  10   3        468.36        481.87         8.33 o
  -8  10   3          0.39         52.68         3.68 o
  -7  10   3        474.37        455.94         6.17 o
  -6  10   3       1127.19       1034.58        11.59 o
  -5  10   3       2772.68       3124.40        27.06 o
  -4  10   3        350.24        364.40         4.26 o
  -3  10   3       4776.05       4728.66        42.17 o
  -2  10   3       4886.32       4151.42        38.68 o
  -1  10   3        103.19        111.85         2.12 o
   0  10   3        267.54        280.96         3.41 o
   1  10   3       8349.73       8150.15        57.07 o
   2  10   3       1362.23       1172.95        10.29 o
   3  10   3        251.76        331.58         4.48 o
   4  10   3         33.09         42.94         2.31 o
   5  10   3        128.20        154.47         3.47 o
   6  10   3         10.48         29.84         4.22 o
   7  10   3         76.75         86.85         4.74 o
   8  10   3          1.43          2.15         6.30 o
   9  10   3         13.25         35.56         8.31 o
 -12  11   3          0.40         11.83         7.52 o
 -11  11   3          4.49         23.19         6.46 o
 -10  11   3        152.43        155.57         7.10 o
  -9  11   3          8.00         14.06         2.37 o
  -8  11   3       4021.51       3855.33        32.10 o
  -7  11   3        305.49        276.60         4.45 o
  -6  11   3         26.32         42.75         2.30 o
  -5  11   3        207.09        178.71         3.21 o
  -4  11   3        275.38        327.55         4.34 o
  -3  11   3       3174.09       3122.09        26.09 o
  -2  11   3       1947.23       2015.46        16.96 o
  -1  11   3       2594.06       2465.44        21.07 o
   0  11   3        191.40        170.39         2.54 o
   1  11   3        297.93        255.20         3.53 o
   2  11   3       3369.58       3181.14        28.40 o
   3  11   3       2043.58       2005.92        16.85 o
   4  11   3        596.79        554.37         6.67 o
   5  11   3         80.75         82.45         3.01 o
   6  11   3       4588.40       4405.59        42.91 o
   7  11   3          3.25          7.42         2.86 o
   8  11   3          0.37          2.13         5.51 o
   9  11   3         27.92         48.41         8.61 o
 -12  12   3         10.37         19.32         8.70 o
 -11  12   3        567.91        559.42        22.85 o
 -10  12   3         80.02         90.25         5.07 o
  -9  12   3        113.24        113.29         4.91 o
  -8  12   3          4.45         23.87         3.46 o
  -7  12   3        454.95        471.95         6.39 o
  -6  12   3        194.61        264.80         4.56 o
  -5  12   3        512.22        567.91         6.13 o
  -4  12   3        434.90        448.55         5.54 o
  -3  12   3       2992.29       3208.95        26.78 o
  -2  12   3        534.99        460.64         4.82 o
  -1  12   3        845.85        947.84         9.40 o
   0  12   3        167.73        150.94         2.33 o
   1  12   3       1026.17       1014.52         9.41 o
   2  12   3         32.66         66.71         2.79 o
   3  12   3       2310.09       2426.74        20.54 o
   4  12   3        511.61        510.55         6.36 o
   5  12   3         82.02         90.21         2.85 o
   6  12   3        244.50        349.46         7.50 o
   7  12   3        504.73        466.58         8.30 o
   8  12   3         34.97         42.25         6.11 o
   9  12   3        149.06        161.75        12.85 o
 -12  13   3          6.28         12.08         7.91 o
 -11  13   3        414.26        380.15        13.05 o
 -10  13   3        692.47        725.30        13.26 o
  -9  13   3       1114.75       1066.32        14.30 o
  -8  13   3        171.99        189.85         4.26 o
  -7  13   3       1295.71       1344.75        13.16 o
  -6  13   3       2010.33       1951.09        17.90 o
  -5  13   3       2308.31       2535.73        21.57 o
  -4  13   3         75.00        114.47         4.03 o
  -3  13   3        149.38        244.97         3.41 o
  -2  13   3          1.41          7.25         1.02 o
  -1  13   3       3371.45       3303.76        26.81 o
   0  13   3         10.94         20.93         1.37 o
   1  13   3       1306.91       1272.85        11.31 o
   2  13   3       5793.53       5278.26        39.79 o
   3  13   3       1930.21       1844.82        15.85 o
   4  13   3         11.68         14.33         1.92 o
   5  13   3         40.04         44.29         2.36 o
   6  13   3       3239.14       3169.71        32.29 o
   7  13   3        173.11        158.46         4.83 o
   8  13   3        264.31        229.52         9.70 o
   9  13   3        185.46        182.49        13.46 o
 -12  14   3          6.32         25.19         8.98 o
 -11  14   3          2.76         24.24         8.24 o
 -10  14   3          9.03         12.42         4.10 o
  -9  14   3        306.67        276.52         5.80 o
  -8  14   3         90.71        109.81         3.69 o
  -7  14   3        476.21        459.26         6.49 o
  -6  14   3       1429.34       1396.79        13.13 o
  -5  14   3       1373.34       1486.78        12.93 o
  -4  14   3        711.70        725.04         7.87 o
  -3  14   3         62.62         95.05         2.48 o
  -2  14   3         55.73        101.20         1.97 o
  -1  14   3       6129.96       6055.94        49.98 o
   0  14   3        276.76        282.83         3.76 o
   1  14   3       5632.91       5851.40        44.93 o
   2  14   3       1834.57       1747.85        15.75 o
   3  14   3        548.89        643.84         6.93 o
   4  14   3        158.84        150.31         3.56 o
   5  14   3       1580.34       1379.96        13.04 o
   6  14   3         90.00        101.47         5.00 o
   7  14   3          4.90         13.96         3.37 o
   8  14   3        285.38        247.15        10.08 o
   9  14   3         75.05         76.41        10.98 o
 -12  15   3         60.34         68.17        17.44 o
 -11  15   3        388.42        357.73        14.26 o
 -10  15   3        134.04        149.52         8.72 o
  -9  15   3        779.02        735.35        11.22 o
  -8  15   3       1107.06       1065.20        12.14 o
  -7  15   3       1117.12       1081.30        12.03 o
  -6  15   3       2186.53       2173.59        19.02 o
  -5  15   3          3.36          6.09         1.26 o
  -4  15   3       1295.32       1292.03        13.18 o
  -3  15   3        606.86        647.22         6.95 o
  -2  15   3        494.65        544.79         5.78 o
  -1  15   3       3860.42       4140.00        33.30 o
   0  15   3       2166.12       2169.32        18.16 o
   1  15   3       2526.54       2717.11        20.96 o
   2  15   3       1554.52       1505.11        13.42 o
   3  15   3        561.25        542.64         6.25 o
   4  15   3         24.59         22.09         2.01 o
   5  15   3        281.54        262.81         5.05 o
   6  15   3        311.27        331.89         6.16 o
   7  15   3        104.27        125.87         5.86 o
   8  15   3         13.04          8.59         6.10 o
   9  15   3         21.18         21.72         8.33 o
 -11  16   3         55.51         63.76         8.16 o
 -10  16   3        303.48        266.61        15.31 o
  -9  16   3        291.96        291.61         7.22 o
  -8  16   3         83.30         92.57         3.90 o
  -7  16   3       3550.29       3560.74        28.79 o
  -6  16   3        807.59        823.63         9.40 o
  -5  16   3         38.98         35.08         2.07 o
  -4  16   3         15.35         40.59         2.54 o
  -3  16   3        587.60        616.78         6.56 o
  -2  16   3       7839.04       7304.18        54.89 o
  -1  16   3       6656.60       6448.62        52.37 o
   0  16   3          8.51         28.92         1.79 o
   1  16   3        416.96        345.89         4.22 o
   2  16   3       1163.93       1105.05        10.48 o
   3  16   3        665.16        687.36         7.39 o
   4  16   3         91.66         74.05         2.82 o
   5  16   3       2234.58       2244.06        19.95 o
   6  16   3        204.53        201.50         5.16 o
   7  16   3        118.13        141.47         7.74 o
   8  16   3         47.11         57.28         8.91 o
   9  16   3        153.54        139.81        11.13 o
 -11  17   3         40.68         33.89         7.85 o
 -10  17   3         43.43         37.85         6.98 o
  -9  17   3          0.10          7.18         3.04 o
  -8  17   3        701.76        678.77         8.85 o
  -7  17   3         37.33         64.91         3.32 o
  -6  17   3         20.34         47.76         2.66 o
  -5  17   3       1719.28       1805.18        16.59 o
  -4  17   3       1571.28       1480.64        13.65 o
  -3  17   3        136.17        143.26         2.49 o
  -2  17   3        942.02        952.85         9.06 o
  -1  17   3       3254.86       3305.63        27.38 o
   0  17   3       1592.51       1554.15        13.36 o
   1  17   3        238.33        285.38         3.99 o
   2  17   3        739.41        775.14         8.11 o
   3  17   3       3197.65       3223.99        26.20 o
   4  17   3          0.39         -1.14         2.18 o
   5  17   3         15.50         18.53         2.35 o
   6  17   3         15.76         24.97         3.21 o
   7  17   3        312.55        299.03         9.37 o
   8  17   3         19.68         15.41         6.49 o
   9  17   3        170.97        133.26        13.50 o
 -11  18   3         17.33         30.00        10.58 o
 -10  18   3         10.03          9.35         6.73 o
  -9  18   3        210.32        195.26         6.55 o
  -8  18   3          1.11         10.46         2.60 o
  -7  18   3        502.86        502.54         6.61 o
  -6  18   3       1183.19       1221.58        12.25 o
  -5  18   3         84.34         73.83         2.44 o
  -4  18   3        688.83        663.76         7.67 o
  -3  18   3       1601.96       1596.93        13.52 o
  -2  18   3       2819.37       2687.03        22.04 o
  -1  18   3       1911.73       2041.72        19.80 o
   0  18   3         82.91         86.77         2.27 o
   1  18   3       3249.41       3214.57        24.60 o
   2  18   3        682.55        680.74         7.36 o
   3  18   3        295.74        329.09         4.91 o
   4  18   3          0.71          0.99         1.86 o
   5  18   3         11.03         16.43         2.13 o
   6  18   3         95.11        124.44         4.59 o
   7  18   3         33.92         44.59         6.44 o
   8  18   3         73.10         67.68         8.32 o
   9  18   3         22.30         31.78         9.89 o
 -11  19   3         61.59         89.12         9.73 o
 -10  19   3         77.54         97.62         6.83 o
  -9  19   3          0.03         11.60         3.88 o
  -8  19   3       1162.33       1141.90        15.07 o
  -7  19   3         35.72         53.44         3.36 o
  -6  19   3       1135.80       1090.36        13.00 o
  -5  19   3        591.12        588.13         7.65 o
  -4  19   3        643.22        623.02         7.09 o
  -3  19   3        204.12        202.24         3.05 o
  -2  19   3         50.47         67.01         1.72 o
  -1  19   3       4559.99       4802.13        42.11 o
   0  19   3         72.82         60.44         2.00 o
   1  19   3        638.12        674.18         7.21 o
   2  19   3        100.78        128.94         4.09 o
   3  19   3       1792.17       1823.47        16.73 o
   4  19   3        656.64        606.61         8.09 o
   5  19   3        137.33        147.87         4.35 o
   6  19   3        787.19        752.18        10.49 o
   7  19   3        106.04        118.02         9.39 o
   8  19   3          6.43         10.12         6.98 o
 -11  20   3         98.43        121.17        15.34 o
 -10  20   3        399.88        375.37        10.61 o
  -9  20   3          1.98          8.42         3.58 o
  -8  20   3        144.90        156.23         4.84 o
  -7  20   3       1735.55       1734.64        17.95 o
  -6  20   3        930.32        898.56        11.35 o
  -5  20   3       1501.90       1465.27        15.27 o
  -4  20   3          5.66         12.02         1.62 o
  -3  20   3          2.75          8.64         1.77 o
  -2  20   3        568.23        571.91         6.30 o
  -1  20   3       2437.54       2587.87        22.41 o
   0  20   3          4.56          8.74         1.19 o
   1  20   3        918.61        851.82         9.43 o
   2  20   3       4040.15       4004.57        32.48 o
   3  20   3        335.15        340.03         5.10 o
   4  20   3         36.83         32.74         2.56 o
   5  20   3         52.58         50.69         3.31 o
   6  20   3         71.67         80.50         4.13 o
   7  20   3        156.53        154.23        12.43 o
   8  20   3          6.09         21.69         7.28 o
 -11  21   3        482.70        462.70        21.83 o
 -10  21   3          0.38          8.13         5.24 o
  -9  21   3          6.71         14.81         3.56 o
  -8  21   3        532.31        510.27         9.03 o
  -7  21   3       1491.20       1565.92        18.07 o
  -6  21   3         94.59         79.59         3.55 o
  -5  21   3          0.65          8.95         2.62 o
  -4  21   3        655.03        639.60         7.61 o
  -3  21   3         62.01        100.80         2.39 o
  -2  21   3          7.42          7.73         1.19 o
  -1  21   3        145.63        166.59         3.13 o
   0  21   3          0.84          4.42         1.18 o
   1  21   3        288.45        289.63         5.25 o
   2  21   3       1244.47       1239.70        13.28 o
   3  21   3       2892.14       2829.26        26.15 o
   4  21   3        156.65        147.50         3.80 o
   5  21   3         41.04         58.47         3.67 o
   6  21   3       1056.61       1013.99        17.00 o
   7  21   3        142.32        154.33         9.28 o
   8  21   3         19.99         28.01         9.55 o
 -11  22   3          1.39         18.82        12.46 o
 -10  22   3        296.11        307.24        11.18 o
  -9  22   3         41.95         53.14         5.09 o
  -8  22   3         84.97        109.11         4.79 o
  -7  22   3         86.72        111.06         4.65 o
  -6  22   3          1.20          7.25         2.61 o
  -5  22   3        725.32        774.30         9.50 o
  -4  22   3          0.33          6.86         1.93 o
  -3  22   3        326.83        333.55         5.04 o
  -2  22   3         30.59         34.48         1.72 o
  -1  22   3       1687.05       1702.72        16.60 o
   0  22   3        351.48        364.73         5.18 o
   1  22   3         87.67         82.47         3.81 o
   2  22   3       2577.70       2483.84        26.16 o
   3  22   3          1.74         30.93         5.31 o
   4  22   3        524.58        476.40         7.17 o
   5  22   3         77.01         78.95         4.19 o
   6  22   3         16.69         22.41         4.20 o
   7  22   3         33.36         28.32         5.94 o
   8  22   3        391.72        380.90        15.41 o
 -10  23   3         14.32         12.07         6.59 o
  -9  23   3        105.88        124.77         6.87 o
  -8  23   3          2.68         13.18         3.89 o
  -7  23   3        449.02        474.63         8.51 o
  -6  23   3          8.39          6.39         2.30 o
  -5  23   3         45.84         55.69         2.99 o
  -4  23   3         24.71         28.51         2.16 o
  -3  23   3        678.40        707.79         7.53 o
  -2  23   3         61.69         69.64         2.24 o
  -1  23   3         56.83         90.08         3.13 o
   0  23   3         69.84         86.60         3.03 o
   1  23   3          3.53         11.73         1.81 o
   2  23   3        261.68        256.81         4.85 o
   3  23   3         35.84         44.45         2.77 o
   4  23   3          0.39         11.12         3.16 o
   5  23   3          0.56          8.11         2.96 o
   6  23   3        685.77        690.97        14.63 o
   7  23   3        333.85        345.32        11.54 o
   8  23   3         14.84         19.52         8.40 o
 -10  24   3         72.41         87.62        10.20 o
  -9  24   3        373.63        375.39         9.56 o
  -8  24   3        150.26        180.81         5.63 o
  -7  24   3        611.30        617.54        11.38 o
  -6  24   3         91.54        100.45         4.83 o
  -5  24   3        317.72        361.55         5.99 o
  -4  24   3         74.70         62.64         2.83 o
  -3  24   3       1219.54       1265.80        12.21 o
  -2  24   3          2.01         10.49         1.84 o
  -1  24   3       1745.62       1747.55        16.44 o
   0  24   3         90.77         97.99         3.43 o
   1  24   3         60.37         57.48         2.39 o
   2  24   3        951.66        983.93        10.86 o
   3  24   3          8.87         20.71         2.60 o
   4  24   3        437.98        429.95         7.15 o
   5  24   3          4.87          8.16         3.20 o
   6  24   3          0.91         16.31         4.78 o
   7  24   3        165.06        164.13         9.62 o
   8  24   3        154.26        145.28        11.53 o
 -10  25   3         43.23         91.65        12.94 o
  -9  25   3        358.42        411.85        11.13 o
  -8  25   3        226.30        209.14         7.08 o
  -7  25   3        114.85        135.31         6.52 o
  -6  25   3        173.34        178.37         5.52 o
  -5  25   3        361.85        331.95         5.93 o
  -4  25   3         69.49         79.47         3.44 o
  -3  25   3        122.62        144.80         3.21 o
  -2  25   3       1071.94       1074.13        10.84 o
  -1  25   3        655.19        723.52         8.31 o
   0  25   3        408.49        388.29         5.68 o
   1  25   3        164.40        156.51         4.41 o
   2  25   3        574.34        618.71         8.30 o
   3  25   3        176.73        198.14         4.63 o
   4  25   3         27.62         47.99         3.49 o
   5  25   3         55.21         54.66         4.34 o
   6  25   3        256.37        255.97         9.68 o
   7  25   3        352.74        337.07        12.99 o
 -10  26   3         23.62         21.22         8.25 o
  -9  26   3        105.16        123.14         7.47 o
  -8  26   3         19.07         21.87         4.43 o
  -7  26   3       2034.37       1972.06        24.87 o
  -6  26   3         21.06         16.67         2.70 o
  -5  26   3        134.64        138.00         4.83 o
  -4  26   3        107.70        128.52         3.71 o
  -3  26   3        604.14        609.39         7.63 o
  -2  26   3        252.38        240.33         3.98 o
  -1  26   3        526.06        616.61         7.50 o
   0  26   3        239.82        243.42         4.90 o
   1  26   3        132.94        140.63         3.73 o
   2  26   3          5.52         11.88         2.39 o
   3  26   3         10.86         17.69         2.98 o
   4  26   3        267.09        261.66         5.75 o
   5  26   3        370.05        373.10         8.90 o
   6  26   3        245.61        273.81        10.76 o
   7  26   3        127.39        129.97        10.66 o
 -10  27   3         13.84         31.71        13.26 o
  -9  27   3         89.75        127.92        10.34 o
  -8  27   3        556.60        548.32        11.21 o
  -7  27   3        170.85        204.23         6.83 o
  -6  27   3         23.91         24.95         3.74 o
  -5  27   3       1110.88       1229.52        15.31 o
  -4  27   3         10.46         17.23         2.79 o
  -3  27   3         11.50         41.30         2.83 o
  -2  27   3        637.10        668.97         8.30 o
  -1  27   3       1872.75       1851.35        17.47 o
   0  27   3          5.45         10.45         2.16 o
   1  27   3        368.98        341.39         5.82 o
   2  27   3         65.18         72.16         3.41 o
   3  27   3        391.13        430.51         7.19 o
   4  27   3         10.92         20.51         3.35 o
   5  27   3         62.40         81.52         6.17 o
   6  27   3          5.59         26.41         7.00 o
   7  27   3        224.66        225.30        13.47 o
  -9  28   3         33.26         38.72         8.79 o
  -8  28   3          0.71         16.19         5.02 o
  -7  28   3       2785.88       2849.16        48.47 o
  -6  28   3          5.53         13.72         3.54 o
  -5  28   3         29.59         55.78         3.66 o
  -4  28   3        227.60        227.21         5.24 o
  -3  28   3        220.70        220.17         4.31 o
  -2  28   3        292.29        281.68         5.22 o
  -1  28   3         24.67         50.25         3.08 o
   0  28   3        148.40        166.48         3.61 o
   1  28   3          1.44          8.99         2.11 o
   2  28   3         51.56         48.01         3.43 o
   3  28   3          5.42         16.00         5.75 o
   4  28   3         11.19         21.47         3.43 o
   5  28   3        149.55        181.56         7.78 o
   6  28   3         24.89         42.95         6.65 o
   7  28   3         84.47        104.44        15.11 o
  -9  29   3         68.01         95.54         9.89 o
  -8  29   3        185.92        177.38         9.10 o
  -7  29   3          4.87         21.35         5.71 o
  -6  29   3         10.94         10.91         3.47 o
  -5  29   3         21.09         29.53         3.73 o
  -4  29   3         17.55         20.13         2.79 o
  -3  29   3        309.08        333.21         5.83 o
  -2  29   3        458.97        452.88         7.09 o
  -1  29   3         14.48         23.81         2.74 o
   0  29   3         39.64         47.11         3.01 o
   1  29   3        985.14        987.26        11.66 o
   2  29   3          0.40          9.25         3.56 o
   3  29   3         27.97         36.46         3.43 o
   4  29   3          2.14         12.74         4.30 o
   5  29   3          0.34         10.58         5.33 o
   6  29   3         14.34         35.74         9.45 o
  -9  30   3          5.57         19.16         7.49 o
  -8  30   3          6.13         16.93         5.99 o
  -7  30   3        110.55        113.00         8.35 o
  -6  30   3        334.90        314.19        10.32 o
  -5  30   3        163.40        185.61         5.53 o
  -4  30   3          3.19         12.76         2.96 o
  -3  30   3         74.06         91.98         3.60 o
  -2  30   3         61.46         64.67         3.71 o
  -1  30   3        173.81        213.24         5.90 o
   0  30   3          0.04         10.45         3.21 o
   1  30   3        124.89        123.55         4.30 o
   2  30   3         77.49         78.14         4.45 o
   3  30   3         20.38         37.85         3.63 o
   4  30   3         35.14         34.01         5.81 o
   5  30   3          0.85          4.54         7.32 o
   6  30   3         87.43         76.54        10.03 o
  -9  31   3          0.49         15.69         9.25 o
  -8  31   3        136.66        184.47        11.07 o
  -7  31   3         15.75         26.67         8.08 o
  -6  31   3         83.03         99.58         6.29 o
  -5  31   3        169.58        160.78         5.47 o
  -4  31   3        176.91        189.63         5.86 o
  -3  31   3        886.26        995.03        11.92 o
  -2  31   3         18.64         23.50         3.26 o
  -1  31   3          0.36          9.08         2.43 o
   0  31   3         11.88         21.12         2.78 o
   1  31   3         97.74        110.01         6.21 o
   2  31   3        170.59        165.83         5.57 o
   3  31   3         49.96         57.03         5.42 o
   4  31   3          3.96          6.91         4.85 o
   5  31   3        189.70        194.61        11.15 o
   6  31   3         22.09         17.73         9.28 o
  -8  32   3         21.82         20.37        11.01 o
  -7  32   3         95.21        117.37         8.02 o
  -6  32   3         60.49         90.12         8.58 o
  -5  32   3         10.66         15.23         4.73 o
  -4  32   3          0.91         16.23         4.97 o
  -3  32   3        589.56        608.03         8.79 o
  -2  32   3        258.14        248.87         7.28 o
  -1  32   3        102.15        117.93         4.79 o
   0  32   3        118.26        109.98         5.34 o
   1  32   3        105.30        124.70         5.38 o
   2  32   3         19.31         31.14         4.44 o
   3  32   3         13.12         18.44         5.00 o
   4  32   3         64.93         71.24         7.57 o
   5  32   3         61.12        108.63        12.37 o
   6  32   3          7.03          5.86        13.50 o
  -8  33   3          6.48         24.89         7.55 o
  -7  33   3          0.70         16.03         5.90 o
  -6  33   3        355.13        344.96         9.57 o
  -5  33   3          0.06          3.95         4.23 o
  -4  33   3         24.85         53.35         6.63 o
  -3  33   3        460.56        501.15         7.70 o
  -2  33   3        236.48        253.15         9.06 o
  -1  33   3         97.40         87.04         4.84 o
   0  33   3         33.74         50.79         4.65 o
   1  33   3          5.53         21.30         5.13 o
   2  33   3         17.82         26.99         4.69 o
   3  33   3          5.12          1.92         4.72 o
   4  33   3         53.27         58.13         8.13 o
   5  33   3          2.71          5.06         7.14 o
  -8  34   3          2.20         22.85        11.54 o
  -7  34   3        499.78        480.58        13.43 o
  -6  34   3          7.27         15.86         6.04 o
  -5  34   3        206.13        212.18        11.88 o
  -4  34   3         93.85        130.72         8.57 o
  -3  34   3         13.19         19.40         3.87 o
  -2  34   3        432.52        435.56         8.97 o
  -1  34   3        284.51        284.95         7.08 o
   0  34   3         69.10         79.58         6.56 o
   1  34   3         13.44         23.52         4.90 o
   2  34   3         59.31         52.89        11.39 o
   3  34   3         21.99         14.55        11.63 o
   4  34   3         94.34         74.23         9.67 o
   5  34   3        331.21        307.15        16.09 o
  -7  35   3         40.12         66.52        12.84 o
  -6  35   3         73.54         82.14         8.15 o
  -5  35   3         55.82         78.74         7.97 o
  -4  35   3         83.46        136.42         8.90 o
  -3  35   3          7.07         36.44         6.69 o
  -2  35   3         44.97         47.39         5.95 o
  -1  35   3        223.69        200.04         8.11 o
   0  35   3        170.31        200.46         7.10 o
   1  35   3         21.78         20.86         4.90 o
   2  35   3        156.13        126.65         9.51 o
   3  35   3          2.33          2.95         8.78 o
   4  35   3          2.94         -1.40         8.43 o
  -7  36   3        443.77        471.84        16.51 o
  -6  36   3        108.85        118.20        10.57 o
  -5  36   3        162.77        152.82        11.77 o
  -4  36   3         32.70         39.17         6.63 o
  -3  36   3        289.59        280.82         9.84 o
  -2  36   3        207.92        168.96        11.49 o
  -1  36   3          6.16         12.12         5.63 o
   0  36   3         51.67         63.06         5.51 o
   1  36   3         52.65         76.81         7.44 o
   2  36   3          1.77         -3.16         8.12 o
   3  36   3          1.12          2.65         7.10 o
   4  36   3        176.83        185.59        12.88 o
  -6  37   3        160.94        208.04        17.65 o
  -5  37   3         23.74         49.17        14.88 o
  -4  37   3         60.33         82.16         7.85 o
  -3  37   3         54.01         75.91        13.24 o
  -2  37   3         67.18         68.78         8.23 o
  -1  37   3         11.91          1.10         6.01 o
   0  37   3         92.57        109.33         8.87 o
   1  37   3        239.03        207.38         9.91 o
   2  37   3         89.79         58.98         8.37 o
   3  37   3         51.94         42.16         8.69 o
  -6  38   3         89.67        136.07        18.18 o
  -5  38   3         82.92        121.76        16.11 o
  -4  38   3         72.13        105.06        21.76 o
  -3  38   3          0.01         37.76        18.76 o
  -2  38   3          0.72          5.33         6.14 o
  -1  38   3         18.32         15.04         7.61 o
   0  38   3         42.04         40.25         6.93 o
   1  38   3         31.22         11.93         6.89 o
   2  38   3          0.65          3.20         7.28 o
   3  38   3         24.78         41.19        17.05 o
  -5  39   3          0.01         -2.11        13.47 o
  -4  39   3          7.02          8.89         9.67 o
  -3  39   3         52.23         67.35        12.71 o
  -2  39   3         55.58         58.08         7.45 o
  -1  39   3         59.48         56.20        12.26 o
   0  39   3          5.39         -6.93         6.93 o
   1  39   3         93.31         79.71         9.55 o
   2  39   3         31.54         29.79         8.64 o
  -4  40   3          0.00          2.11        17.51 o
  -3  40   3         13.80         38.75        15.55 o
  -2  40   3          0.77          5.06         9.19 o
  -1  40   3         13.10         10.82         8.78 o
   0  40   3         39.23         13.05         9.27 o
   1  40   3         68.35         49.69        10.73 o
  -3  41   3        238.43        176.74        16.47 o
  -2  41   3         41.17         49.96        10.52 o
  -1  41   3          5.18         -1.30        11.33 o
   0  41   3        333.79        285.88        12.70 o
 -13   0   4        359.04        292.86        42.09 o
 -12   0   4        143.52        195.53        21.16 o
 -11   0   4        125.92        146.47         8.10 o
 -10   0   4       1400.21       1297.46        26.40 o
  -9   0   4       1059.81       1059.00        17.33 o
  -8   0   4       4491.42       4451.13        52.18 o
  -7   0   4         42.19         40.92         2.43 o
  -6   0   4         86.50        119.33         3.16 o
  -5   0   4       3240.72       3024.36        32.97 o
  -3   0   4       3492.02       3456.98        51.87 o
  -2   0   4         32.36         43.81         2.18 o
  -1   0   4      10804.86       9197.64       288.46 o
   0   0   4       1296.91       1388.69        16.83 o
   1   0   4       7024.72       6505.99        67.98 o
   2   0   4        731.01        747.77        10.91 o
   3   0   4       4092.03       3986.67        44.49 o
   4   0   4       7117.71       6700.31       107.71 o
   5   0   4       9462.18       8978.61       106.32 o
   6   0   4        485.02        421.20        10.77 o
   7   0   4        409.79        409.12        10.79 o
   8   0   4         59.38         56.85         9.74 o
   9   0   4        150.57        131.20        15.89 o
 -13   1   4        100.37        109.86        13.28 o
 -12   1   4        222.13        208.47        13.97 o
 -11   1   4         20.24         37.23         4.40 o
 -10   1   4         58.69         73.57         4.15 o
  -9   1   4         50.72         62.09         2.84 o
  -8   1   4         66.12        145.16         5.20 o
  -7   1   4       1360.41       1394.47        13.40 o
  -6   1   4        439.44        506.91         5.72 o
  -5   1   4        889.19        890.95         8.65 o
  -4   1   4       6999.02       6727.84        59.30 o
  -3   1   4       6741.03       6113.48       104.01 o
  -2   1   4       6848.84       6150.36        63.01 o
  -1   1   4         13.36         11.51         0.96 o
   0   1   4       4069.93       3947.78        31.96 o
   1   1   4        734.10        750.42         7.85 o
   2   1   4       1884.70       2058.43        17.47 o
   3   1   4        592.47        679.81        11.39 o
   4   1   4       1884.53       1917.35        16.57 o
   5   1   4       1623.91       1729.31        22.53 o
   6   1   4        221.31        239.17         4.90 o
   7   1   4         42.55         76.22         4.39 o
   8   1   4         76.75         65.36         8.33 o
   9   1   4         72.48         52.29         7.82 o
 -13   2   4        177.36        177.51        19.02 o
 -12   2   4         65.49         69.25         7.93 o
 -11   2   4         53.60         63.84         4.42 o
 -10   2   4        151.53        159.90         4.90 o
  -9   2   4          0.93          9.33         1.99 o
  -8   2   4       7933.03       7589.27        65.26 o
  -7   2   4         18.80         50.82         2.21 o
  -6   2   4        210.97        187.98         3.08 o
  -5   2   4         20.19         25.09         1.02 o
  -4   2   4       7260.02       7033.98        64.97 o
  -3   2   4       1936.91       1794.02        16.55 o
  -2   2   4       9889.11       8963.56       253.25 o
  -1   2   4         49.06         49.92         1.32 o
   0   2   4        304.88        387.03         4.67 o
   1   2   4       6861.30       6504.39        51.26 o
   2   2   4       1158.32       1202.29        11.37 o
   3   2   4        577.22        552.50         6.65 o
   4   2   4       1033.60       1040.94        10.07 o
   5   2   4         70.69        108.67         3.82 o
   6   2   4        523.06        555.14         7.88 o
   7   2   4       1306.21       1172.43        15.51 o
   8   2   4        290.29        251.71        11.04 o
   9   2   4        130.03        101.88        10.99 o
 -13   3   4        319.26        278.28        31.15 o
 -12   3   4        487.57        439.35        16.16 o
 -11   3   4        106.53        156.89         6.15 o
 -10   3   4         10.38         33.80         3.13 o
  -9   3   4        318.80        332.22         6.06 o
  -8   3   4        368.08        427.62         6.53 o
  -7   3   4        946.75        894.46         9.47 o
  -6   3   4       3681.55       3954.94        34.69 o
  -5   3   4       1231.71       1447.35        13.18 o
  -3   3   4       3627.79       3239.39        28.17 o
  -2   3   4       3202.18       3049.51        32.59 o
  -1   3   4         20.71         42.26         1.27 o
   1   3   4        420.45        419.67         5.24 o
   2   3   4       2149.01       2423.50        19.37 o
   3   3   4          3.65         24.73         2.67 o
   4   3   4        196.61        203.62         3.83 o
   5   3   4        744.53        701.29         8.10 o
   6   3   4       1583.58       1556.05        16.26 o
   7   3   4          9.73         57.60         6.17 o
   8   3   4         39.56         39.89         5.97 o
   9   3   4        168.51        120.13        11.25 o
 -13   4   4          1.67         17.42         8.13 o
 -12   4   4         24.04         28.49         6.25 o
 -11   4   4         26.81         58.15         4.72 o
 -10   4   4        793.50        812.65        11.68 o
  -9   4   4        847.06        838.86        11.37 o
  -8   4   4         24.60         65.02         2.79 o
  -7   4   4         57.82         55.93         2.50 o
  -6   4   4         11.62         27.46         1.78 o
  -5   4   4          0.48         20.64         1.73 o
  -4   4   4        434.81        483.85         6.93 o
  -3   4   4        198.92        204.35         3.18 o
  -2   4   4        857.36        764.86         9.19 o
  -1   4   4         62.76         70.97         1.58 o
   0   4   4         38.38         46.87         1.53 o
   1   4   4        113.04        119.35         2.30 o
   2   4   4        318.58        337.37         4.33 o
   3   4   4       1549.96       1559.49        13.39 o
   4   4   4          4.45          6.56         1.75 o
   5   4   4        373.86        346.86         6.22 o
   6   4   4         63.64         84.50         4.10 o
   7   4   4        591.21        539.98        10.34 o
   8   4   4         18.92          7.03         5.88 o
   9   4   4         91.03         85.66         9.19 o
 -13   5   4        451.58        431.58        17.90 o
 -12   5   4        156.36        171.16        10.66 o
 -11   5   4        874.34        920.00        15.39 o
 -10   5   4        327.79        311.49         6.69 o
  -9   5   4        421.29        416.81         7.05 o
  -8   5   4         59.22         65.02         2.88 o
  -7   5   4        523.33        459.98         6.92 o
  -6   5   4        345.16        393.63         5.87 o
  -5   5   4       2002.39       2281.27        22.14 o
  -4   5   4       5857.87       5570.97        49.35 o
  -3   5   4       2790.73       2423.75        22.50 o
  -2   5   4       8541.29       7354.47        83.37 o
  -1   5   4        568.34        634.30         6.46 o
   1   5   4        669.30        769.95         7.98 o
   2   5   4       1854.84       2033.12        16.81 o
   3   5   4        959.65        940.41         9.16 o
   4   5   4       1629.43       1530.01        13.99 o
   5   5   4         17.37         25.07         2.22 o
   6   5   4        363.73        371.65         6.74 o
   7   5   4        428.29        393.18         7.94 o
   8   5   4          0.05         -1.36         6.04 o
   9   5   4         12.06          9.04         8.57 o
 -13   6   4        125.22        131.07        21.89 o
 -12   6   4         28.52         49.58         7.74 o
 -11   6   4        547.96        550.43        11.09 o
 -10   6   4          2.38          5.76         2.61 o
  -9   6   4        210.23        213.53         4.83 o
  -8   6   4       1543.36       1555.52        16.33 o
  -7   6   4       2514.90       2487.25        24.99 o
  -6   6   4         61.58         63.85         2.34 o
  -5   6   4       1663.03       1599.71        16.23 o
  -4   6   4         77.03         84.96         3.12 o
  -3   6   4        152.70        198.43         3.09 o
  -2   6   4       7612.27       7044.57        61.10 o
  -1   6   4       2253.88       2293.13        19.24 o
   0   6   4         11.39         14.29         1.28 o
   1   6   4        754.75        840.29         8.00 o
   2   6   4       3293.85       3619.12        28.50 o
   3   6   4          6.24          8.69         1.68 o
   4   6   4       2594.38       2549.69        21.69 o
   5   6   4        235.03        237.86         4.80 o
   6   6   4         17.14         22.32         2.87 o
   7   6   4        102.10        116.82         5.23 o
   8   6   4         25.41         14.95         7.06 o
   9   6   4        181.39        178.52        13.69 o
 -13   7   4         41.50         63.34         9.26 o
 -12   7   4          3.85          8.62         6.99 o
 -11   7   4        992.59       1028.61        16.84 o
 -10   7   4         33.69         62.31         4.27 o
  -9   7   4         12.72         19.59         2.30 o
  -8   7   4        279.27        274.70         5.15 o
  -7   7   4       1096.75       1127.69        12.63 o
  -6   7   4         62.50         44.11         2.72 o
  -5   7   4       3832.50       3691.78        34.45 o
  -4   7   4      11384.71      10749.32       154.93 o
  -3   7   4       2785.24       2609.63        24.01 o
  -2   7   4        912.59       1052.44         9.43 o
  -1   7   4        563.32        575.62         7.41 o
   0   7   4         45.15         29.09         1.21 o
   1   7   4        128.36        149.91         3.77 o
   2   7   4       3174.06       3475.73        26.84 o
   3   7   4        737.38        669.15         7.47 o
   4   7   4        313.03        388.20         5.74 o
   5   7   4         44.74         61.28         3.02 o
   6   7   4         37.65         48.80         3.13 o
   7   7   4        468.60        472.72         9.10 o
   8   7   4        200.45        184.42        10.23 o
   9   7   4         66.55         62.01         8.35 o
 -13   8   4        702.41        680.21        39.07 o
 -12   8   4         84.69        116.13        11.19 o
 -10   8   4       1745.27       1714.64        22.49 o
  -9   8   4          2.38          5.08         2.18 o
  -8   8   4       2181.85       2112.16        20.42 o
  -7   8   4        214.63        206.32         4.66 o
  -6   8   4        193.94        260.20         4.85 o
  -5   8   4        151.11        150.66         3.83 o
  -4   8   4       6960.14       6819.29        66.45 o
  -3   8   4        235.74        224.47         3.18 o
  -2   8   4       1644.69       1599.30        13.64 o
  -1   8   4          0.92          2.35         1.06 o
   0   8   4       2841.85       3096.20        23.34 o
   1   8   4       2564.51       2596.37        21.75 o
   2   8   4       1460.19       1656.63        14.68 o
   3   8   4          0.06          6.05         1.27 o
   4   8   4       5879.50       5776.32        43.22 o
   5   8   4        504.94        497.19         6.73 o
   6   8   4         63.71         83.67         3.76 o
   7   8   4        406.22        379.25         8.29 o
   8   8   4        286.79        261.60        11.00 o
   9   8   4         25.86         23.95         8.17 o
 -12   9   4         45.28         64.58         7.87 o
 -11   9   4       1085.61       1076.24        21.76 o
 -10   9   4          6.12         27.02         3.78 o
  -9   9   4         43.98         57.57         3.45 o
  -8   9   4        358.26        387.43         6.01 o
  -7   9   4          2.04          5.98         1.86 o
  -6   9   4         19.91         18.09         1.82 o
  -5   9   4        407.82        359.02         5.02 o
  -4   9   4       2204.23       2219.08        22.46 o
  -3   9   4        142.04        141.43         2.45 o
  -2   9   4         20.38         16.56         0.93 o
  -1   9   4       4938.88       4512.19        33.53 o
   0   9   4         93.49        140.46         2.48 o
   1   9   4          1.37         28.00         2.20 o
   2   9   4        681.47        654.34         7.19 o
   3   9   4        387.43        451.94         5.69 o
   4   9   4         15.55         44.34         3.29 o
   5   9   4         42.66         46.06         2.74 o
   6   9   4        593.49        564.21         9.37 o
   7   9   4        128.67        137.94         5.64 o
   8   9   4        862.78        830.66        21.28 o
   9   9   4        198.15        167.69        13.40 o
 -12  10   4          0.28         11.25         6.42 o
 -11  10   4        251.68        247.12        11.98 o
 -10  10   4         28.71         40.33         6.27 o
  -9  10   4        191.41        171.51         6.60 o
  -8  10   4       6054.17       5776.44        51.34 o
  -7  10   4         61.17         72.83         2.68 o
  -6  10   4       1477.06       1509.30        14.74 o
  -5  10   4         12.87         22.39         1.41 o
  -4  10   4        525.51        484.49         6.69 o
  -3  10   4        705.42        754.50         7.47 o
  -2  10   4       3405.20       3434.98        27.59 o
  -1  10   4        685.69        752.36         8.11 o
   0  10   4       4522.29       4678.30        46.57 o
   1  10   4       2951.39       3020.78        23.03 o
   2  10   4        545.41        539.39         6.15 o
   3  10   4        621.32        593.99         7.12 o
   4  10   4        437.68        473.32         6.32 o
   5  10   4          0.16          8.26         1.86 o
   6  10   4        687.68        670.97        10.88 o
   7  10   4       1384.59       1314.36        17.71 o
   8  10   4         11.96         21.78         5.32 o
   9  10   4        150.25        114.34        12.19 o
 -12  11   4        294.93        250.27        12.85 o
 -11  11   4         65.49         65.36         6.75 o
 -10  11   4         34.43         56.62         5.47 o
  -9  11   4         24.12         25.67         2.93 o
  -8  11   4         17.88         40.20         2.75 o
  -7  11   4          7.93         26.53         2.30 o
  -6  11   4        289.39        350.55         5.95 o
  -5  11   4         60.84        102.20         2.59 o
  -4  11   4         19.98         44.40         1.44 o
  -3  11   4       2983.02       2996.99        24.43 o
  -2  11   4       3510.48       3818.30        29.44 o
  -1  11   4        773.94        702.87         6.91 o
   0  11   4       3997.69       3674.84        41.55 o
   1  11   4       1276.40       1372.03        13.29 o
   2  11   4       3367.64       3434.77        27.30 o
   3  11   4        137.11        170.22         3.31 o
   4  11   4          0.74          7.41         1.59 o
   5  11   4        436.29        429.72         6.39 o
   6  11   4         10.80         20.14         3.01 o
   7  11   4        182.45        196.63         6.50 o
   8  11   4        650.73        603.33        19.74 o
   9  11   4         41.70         37.92        12.31 o
 -12  12   4         11.83         21.10         7.77 o
 -11  12   4         11.74         21.57         5.85 o
 -10  12   4        795.03        734.55        14.03 o
  -9  12   4         13.12         19.81         2.33 o
  -8  12   4        316.31        291.01         5.04 o
  -7  12   4       2231.91       2164.22        21.41 o
  -6  12   4        268.65        312.67         4.36 o
  -5  12   4         26.65         27.53         1.35 o
  -4  12   4       1032.96       1036.96        10.17 o
  -3  12   4       1287.83       1177.67        13.70 o
  -2  12   4       1276.53       1418.41        13.28 o
  -1  12   4       1262.68       1195.95        10.59 o
   0  12   4       1818.56       1766.82        15.49 o
   1  12   4         25.26         23.74         1.70 o
   2  12   4        305.22        371.15         4.77 o
   3  12   4       8462.85       8165.07        60.85 o
   4  12   4         99.24        117.76         3.16 o
   5  12   4         46.64         42.22         2.93 o
   6  12   4          2.89         12.32         3.09 o
   7  12   4        424.17        434.02         9.62 o
   8  12   4         24.87         42.81         7.29 o
   9  12   4        107.40        116.75        11.15 o
 -12  13   4         80.51         70.20         9.21 o
 -11  13   4         18.09         26.06         5.37 o
 -10  13   4         15.40         17.18         4.86 o
  -9  13   4         22.46         37.86         3.09 o
  -8  13   4         59.98         61.78         2.93 o
  -7  13   4         57.80         69.03         2.58 o
  -6  13   4       1644.00       1723.94        16.72 o
  -5  13   4          3.28         11.31         1.24 o
  -4  13   4        485.84        458.01         5.16 o
  -3  13   4        840.57        901.15         9.92 o
  -2  13   4       1974.74       2051.42        18.08 o
  -1  13   4          0.44         18.44         1.58 o
   0  13   4        810.48        986.37         9.32 o
   1  13   4         35.38         21.32         1.45 o
   2  13   4       2103.18       2193.01        18.58 o
   3  13   4        324.65        334.90         5.93 o
   4  13   4        393.32        372.59         5.47 o
   5  13   4         81.08         70.41         3.47 o
   6  13   4        540.10        547.49         8.34 o
   7  13   4        109.02         94.83         5.94 o
   8  13   4         25.78         24.35         8.42 o
   9  13   4        143.09        156.70        16.12 o
 -12  14   4          0.05         11.47         9.51 o
 -11  14   4        101.95        123.73         9.49 o
 -10  14   4       1073.14       1082.00        14.87 o
  -9  14   4        882.02        855.34        12.59 o
  -8  14   4         12.14         23.12         2.45 o
  -7  14   4       1195.13       1123.49        11.23 o
  -6  14   4        161.80        185.33         4.68 o
  -5  14   4        107.42        134.74         2.94 o
  -4  14   4       1436.85       1530.76        14.25 o
  -3  14   4        183.61        131.88         2.61 o
  -2  14   4        919.88       1022.04         9.80 o
  -1  14   4       2334.94       2305.13        19.87 o
   0  14   4       5931.29       6267.46        52.56 o
   1  14   4        525.80        516.85         6.11 o
   2  14   4        112.14        136.02         3.41 o
   3  14   4       2297.56       2200.47        18.49 o
   4  14   4        994.39        931.75         9.72 o
   5  14   4        394.59        385.06         6.21 o
   6  14   4         10.13         24.96         2.94 o
   7  14   4        442.14        414.82        10.07 o
   8  14   4          8.34         14.07         6.93 o
   9  14   4         24.41         15.64         9.24 o
 -12  15   4        264.33        237.33        17.11 o
 -11  15   4        654.18        661.35        22.47 o
 -10  15   4          3.78         19.14         3.59 o
  -9  15   4         14.36         24.48         3.44 o
  -8  15   4        458.98        439.45         6.80 o
  -7  15   4         11.75         19.96         2.41 o
  -6  15   4         54.91         67.43         3.05 o
  -5  15   4        418.48        386.74         4.92 o
  -4  15   4        272.01        310.07         4.12 o
  -3  15   4         91.09         99.48         2.48 o
  -2  15   4       2894.85       3008.84        25.99 o
  -1  15   4        322.55        359.17         4.57 o
   0  15   4       1158.92       1272.11        11.01 o
   1  15   4        403.61        477.01         6.00 o
   2  15   4       1898.78       1959.30        17.58 o
   3  15   4         91.30         97.37         2.70 o
   4  15   4          3.87         13.72         1.81 o
   5  15   4        368.13        352.53         5.78 o
   6  15   4         37.66         43.70         4.36 o
   7  15   4         74.42         68.36         5.40 o
   8  15   4        487.07        471.51        15.33 o
 -12  16   4         73.67         72.04        11.29 o
 -11  16   4         71.28         99.53        10.31 o
 -10  16   4         53.94         74.70         5.60 o
  -9  16   4        132.84        123.58         4.92 o
  -8  16   4          7.01          9.73         2.41 o
  -7  16   4        891.76        884.11        10.44 o
  -6  16   4         82.28        103.46         3.02 o
  -5  16   4        140.69        137.03         2.71 o
  -4  16   4        380.88        326.55         4.46 o
  -3  16   4       1270.90       1196.09        10.78 o
  -2  16   4         11.47         28.90         1.50 o
  -1  16   4        702.48        728.95         7.83 o
   0  16   4       1002.43       1119.68        10.42 o
   1  16   4          5.58          3.99         1.64 o
   2  16   4         92.24         93.85         2.57 o
   3  16   4        262.22        259.58         4.24 o
   4  16   4        269.80        255.76         4.56 o
   5  16   4          7.11         16.72         2.85 o
   6  16   4          3.67          9.43         3.36 o
   7  16   4         41.27         48.48         5.20 o
   8  16   4          2.82         23.09         7.39 o
 -12  17   4        305.09        290.97        19.38 o
 -11  17   4        706.27        690.46        16.14 o
 -10  17   4          5.73         14.70         3.87 o
  -9  17   4        131.10        134.07         4.96 o
  -8  17   4        140.40        127.06         5.34 o
  -7  17   4         82.88         92.06         2.95 o
  -6  17   4        226.97        230.92         3.85 o
  -5  17   4        139.02        129.74         2.72 o
  -4  17   4          2.24          3.55         1.12 o
  -3  17   4          1.42          6.02         0.98 o
  -2  17   4        387.60        418.63         5.54 o
  -1  17   4        895.65        845.52         8.56 o
   0  17   4       1359.86       1396.23        13.80 o
   1  17   4        193.30        185.67         3.38 o
   2  17   4         29.76         35.74         2.09 o
   3  17   4          1.69          4.16         2.25 o
   4  17   4        414.51        384.44         5.87 o
   5  17   4        318.55        293.17         5.76 o
   6  17   4          0.10          3.38         3.14 o
   7  17   4        179.36        145.55         8.84 o
   8  17   4       1130.92       1053.68        24.91 o
 -12  18   4        288.73        331.87        29.02 o
 -11  18   4          1.73         23.51         6.75 o
 -10  18   4        549.43        513.91        11.05 o
  -9  18   4         20.85         21.76         3.32 o
  -8  18   4        179.58        173.06         4.72 o
  -7  18   4          5.45         19.99         2.40 o
  -6  18   4         62.22         44.62         2.36 o
  -5  18   4         46.74         40.19         1.87 o
  -4  18   4        635.44        652.05         7.28 o
  -3  18   4        226.72        230.08         3.24 o
  -2  18   4        582.53        574.76         6.93 o
  -1  18   4        133.59        150.86         2.99 o
   0  18   4        129.01        142.11         2.84 o
   1  18   4          4.06          5.56         1.44 o
   2  18   4        107.13         96.88         3.17 o
   3  18   4        905.76        843.71         9.73 o
   4  18   4         15.32         21.03         2.31 o
   5  18   4        647.23        622.24         8.61 o
   6  18   4         38.88         54.27         4.22 o
   7  18   4        482.14        431.89        13.05 o
   8  18   4        178.72        191.07        11.65 o
 -11  19   4        601.19        585.88        16.25 o
 -10  19   4          7.62         13.99         4.65 o
  -9  19   4         62.07         75.44         4.75 o
  -8  19   4         71.33         66.80         3.84 o
  -7  19   4       1203.13       1171.83        12.76 o
  -6  19   4          1.50          3.83         1.42 o
  -5  19   4        390.25        370.58         5.29 o
  -4  19   4        428.26        463.53         5.76 o
  -3  19   4        566.14        562.24         6.06 o
  -2  19   4        252.60        274.80         4.44 o
  -1  19   4          4.78          9.82         1.20 o
   0  19   4       1172.99       1319.47        12.61 o
   1  19   4        554.66        526.92         6.82 o
   2  19   4        134.06        128.95         4.04 o
   3  19   4        571.36        568.02         8.04 o
   4  19   4         98.89        112.26         3.68 o
   5  19   4         27.81         45.93         3.49 o
   6  19   4          0.07         -0.23         3.81 o
   7  19   4        365.62        333.77        15.56 o
   8  19   4         92.01         73.88        11.05 o
 -11  20   4        105.38        154.76        14.54 o
 -10  20   4        286.06        266.99        11.97 o
  -9  20   4        289.42        298.79         7.55 o
  -8  20   4         92.83        108.08         4.99 o
  -7  20   4        280.40        259.39         5.05 o
  -6  20   4        218.67        198.09         3.94 o
  -5  20   4         73.23         93.57         2.92 o
  -4  20   4         32.90         53.51         2.13 o
  -3  20   4          5.75         18.63         1.84 o
  -2  20   4        870.24        894.82         9.92 o
  -1  20   4         56.29         53.55         2.24 o
   0  20   4          2.30         14.90         1.86 o
   1  20   4       1250.21       1254.16        14.04 o
   2  20   4        243.36        258.31         4.87 o
   3  20   4       1600.09       1586.05        17.67 o
   4  20   4        483.71        469.20         7.34 o
   5  20   4        111.88        124.43         4.44 o
   6  20   4        276.66        255.47         7.27 o
   7  20   4         28.40         48.94         8.36 o
   8  20   4         66.31         71.74        10.14 o
 -11  21   4        110.53        132.19        12.63 o
 -10  21   4        234.60        227.81         8.08 o
  -9  21   4        124.77        117.76         5.99 o
  -8  21   4         28.16         35.50         3.14 o
  -7  21   4        252.64        273.81         5.87 o
  -6  21   4        436.15        437.13         6.43 o
  -5  21   4         98.63         90.65         3.07 o
  -4  21   4       2108.51       2090.25        19.01 o
  -3  21   4       1366.92       1299.25        11.74 o
  -2  21   4        229.36        226.92         3.89 o
  -1  21   4        348.75        351.09         4.77 o
   0  21   4       1267.13       1341.88        12.81 o
   1  21   4          5.55         44.25         3.38 o
   2  21   4        366.87        396.44         6.33 o
   3  21   4        519.64        563.48         8.22 o
   4  21   4         88.24         73.73         3.84 o
   5  21   4          0.14          4.42         3.20 o
   6  21   4         11.98         22.93         4.47 o
   7  21   4         48.62         56.82         8.52 o
   8  21   4         30.36         35.59         8.81 o
 -11  22   4        170.28        198.48        13.71 o
 -10  22   4         94.24         84.64         7.38 o
  -9  22   4         83.03         97.77         7.02 o
  -8  22   4        293.02        291.44         7.52 o
  -7  22   4        310.47        300.86         5.95 o
  -6  22   4        199.36        197.42         4.09 o
  -5  22   4        341.42        364.41         5.38 o
  -4  22   4         61.14         89.59         2.88 o
  -3  22   4         90.91         88.50         2.46 o
  -2  22   4         18.36         34.46         2.25 o
  -1  22   4       3151.26       3215.21        28.81 o
   0  22   4        394.75        527.75         6.65 o
   1  22   4       1231.34       1182.16        17.00 o
   2  22   4       2282.13       2318.01        23.77 o
   3  22   4         90.73        101.42         4.05 o
   4  22   4        391.05        363.29         6.39 o
   5  22   4        103.21        101.29         4.51 o
   6  22   4        322.85        311.79         8.51 o
   7  22   4          6.25         19.48         6.82 o
 -11  23   4         23.60         34.45         8.53 o
 -10  23   4        185.69        179.20         9.36 o
  -9  23   4          6.55         10.35         3.84 o
  -8  23   4         57.07         56.86         4.65 o
  -7  23   4        183.35        209.89         5.52 o
  -6  23   4         45.00         56.52         3.09 o
  -5  23   4         58.57         66.03         2.74 o
  -4  23   4       1051.52       1072.56        11.71 o
  -3  23   4         50.28         55.03         2.89 o
  -2  23   4        502.73        505.10         6.41 o
  -1  23   4        455.95        468.22         7.12 o
   0  23   4       8141.02       8155.14        64.41 o
   1  23   4         25.46         46.87         2.86 o
   2  23   4        988.03        997.33        13.56 o
   3  23   4         76.35         93.68         4.13 o
   4  23   4          8.91         11.35         3.01 o
   5  23   4        237.66        226.17         6.41 o
   6  23   4          1.47         14.17         4.38 o
   7  23   4         35.45         51.20         8.33 o
 -11  24   4        100.65         99.15        15.54 o
 -10  24   4          4.22          3.42         5.75 o
  -9  24   4        490.67        457.68        11.22 o
  -8  24   4        111.21        116.85         6.96 o
  -7  24   4        135.57        163.08         4.69 o
  -6  24   4         26.19         37.54         2.75 o
  -5  24   4       1286.37       1288.42        14.04 o
  -4  24   4       1187.08       1155.99        15.16 o
  -3  24   4        337.12        338.33         4.87 o
  -2  24   4        885.57        916.35         9.95 o
  -1  24   4       1389.05       1439.81        14.63 o
   0  24   4       3608.81       3680.09        31.23 o
   1  24   4        734.07        731.29         9.57 o
   2  24   4          5.91         10.01         3.11 o
   3  24   4        378.87        383.62         6.98 o
   4  24   4          0.77          9.34         3.48 o
   5  24   4         77.63         79.70         5.77 o
   6  24   4        312.55        335.38        10.68 o
   7  24   4          6.35          3.91         7.57 o
 -10  25   4        226.09        226.71         9.53 o
  -9  25   4         10.55         21.02         6.10 o
  -8  25   4         61.85         63.63         4.18 o
  -7  25   4         17.49         27.51         3.26 o
  -6  25   4        443.33        476.91         9.14 o
  -5  25   4        117.23        132.14         3.60 o
  -4  25   4          0.01          7.33         2.78 o
  -3  25   4        135.05        121.45         3.28 o
  -2  25   4       1450.43       1502.99        15.13 o
  -1  25   4        506.35        519.94         6.96 o
   0  25   4        956.39        977.83        11.59 o
   1  25   4         43.64         49.54         2.86 o
   2  25   4        334.35        325.03         6.53 o
   3  25   4       1318.02       1316.78        16.34 o
   4  25   4        368.35        368.83         7.43 o
   5  25   4         19.49         23.12         4.98 o
   6  25   4        253.29        252.44        10.41 o
   7  25   4          0.03          2.58         7.90 o
 -10  26   4         29.45         29.78         8.78 o
  -9  26   4        159.88        131.87        10.26 o
  -8  26   4         21.24         18.23         3.40 o
  -7  26   4         38.43         51.44         4.97 o
  -6  26   4        372.80        413.09         7.59 o
  -5  26   4        455.20        488.53         7.33 o
  -4  26   4        619.13        629.38         9.48 o
  -3  26   4          2.35         11.94         1.97 o
  -2  26   4        106.44        142.71         3.24 o
  -1  26   4        379.86        432.72         6.20 o
   0  26   4        338.56        326.56         5.89 o
   1  26   4          1.07          4.93         2.18 o
   2  26   4          0.50          4.44         2.55 o
   3  26   4         29.92         36.44         5.21 o
   4  26   4        129.30        147.14         5.28 o
   5  26   4        636.29        621.29        14.73 o
   6  26   4          0.01         16.57         5.97 o
   7  26   4          2.66         -0.20         8.48 o
 -10  27   4         12.72         16.39         9.31 o
  -9  27   4         46.00         45.40         7.35 o
  -8  27   4          2.12          0.67         3.57 o
  -7  27   4        172.69        205.06         5.67 o
  -6  27   4       1052.89       1130.81        17.16 o
  -5  27   4        150.86        149.26         7.91 o
  -4  27   4        789.83        785.64        10.58 o
  -3  27   4       1180.62       1147.74        13.01 o
  -2  27   4         35.65         55.83         3.02 o
  -1  27   4       1232.38       1253.64        12.87 o
   0  27   4         14.43         19.79         2.17 o
   1  27   4         19.55         19.35         2.49 o
   2  27   4          1.87          9.41         2.75 o
   3  27   4        231.12        280.28         6.59 o
   4  27   4        238.60        225.51         6.48 o
   5  27   4         46.73         52.15         5.83 o
   6  27   4         24.33         37.08         7.48 o
 -10  28   4        100.23         94.48        15.31 o
  -9  28   4        453.56        440.72        15.50 o
  -8  28   4         14.47         31.40         4.72 o
  -7  28   4         16.79         22.81         4.18 o
  -6  28   4        127.92        131.05         4.71 o
  -5  28   4        162.26        175.62         6.18 o
  -4  28   4        888.85        911.78        12.94 o
  -3  28   4        625.46        656.27         9.13 o
  -2  28   4        589.69        625.97         8.06 o
  -1  28   4         71.10         77.00         4.15 o
   0  28   4          0.01         12.36         2.89 o
   1  28   4         87.39         89.20         4.33 o
   2  28   4        208.15        206.31         6.12 o
   3  28   4         17.16         32.26         4.63 o
   4  28   4         72.68         78.44         5.67 o
   5  28   4        372.30        402.06        12.44 o
   6  28   4        164.14        157.73        11.99 o
  -9  29   4         94.80         79.80        14.10 o
  -8  29   4        154.36        125.24         9.59 o
  -7  29   4        217.89        241.37         7.87 o
  -6  29   4        111.99         99.50         5.14 o
  -5  29   4        190.72        199.73         4.86 o
  -4  29   4        286.26        272.11         5.95 o
  -3  29   4         24.76         56.04         3.96 o
  -2  29   4       1056.33       1045.94        12.56 o
  -1  29   4        167.13        197.73         5.20 o
   0  29   4       2119.34       2070.60        25.67 o
   1  29   4         76.23         71.68         5.13 o
   2  29   4         64.31         95.16         5.39 o
   3  29   4         99.50        110.62         5.71 o
   4  29   4        124.66        134.35         7.70 o
   5  29   4        103.44        135.87        12.36 o
   6  29   4         34.80         57.18        10.36 o
  -9  30   4          0.04         -2.87         8.88 o
  -8  30   4         28.64         22.39         6.83 o
  -7  30   4        111.12        126.02         7.73 o
  -6  30   4          0.04         10.30         3.42 o
  -5  30   4       1696.08       1811.04        22.26 o
  -4  30   4        456.07        511.38         8.43 o
  -3  30   4          6.70         17.47         3.05 o
  -2  30   4        179.97        226.62         5.00 o
  -1  30   4        597.81        601.53         8.95 o
   0  30   4        375.21        409.03         7.71 o
   1  30   4          2.70         21.79         5.18 o
   2  30   4       1480.44       1515.41        30.24 o
   3  30   4          2.92          3.78         4.18 o
   4  30   4         58.12         61.20         7.05 o
   5  30   4        105.51        123.16         9.46 o
   6  30   4          6.56         14.47         9.20 o
  -9  31   4          0.09         18.15         7.19 o
  -8  31   4         43.21         34.86         6.05 o
  -7  31   4        221.32        246.15        11.49 o
  -6  31   4          0.10          5.91         4.45 o
  -5  31   4        167.13        225.81         8.83 o
  -4  31   4       2269.30       2435.75        26.97 o
  -3  31   4         43.30         63.21         4.77 o
  -2  31   4        167.45        172.07         4.74 o
  -1  31   4          8.94         38.25         6.42 o
   0  31   4        614.33        627.39         9.78 o
   1  31   4        311.38        309.46         7.08 o
   2  31   4        146.06        162.32         6.50 o
   3  31   4         38.88         49.51         5.78 o
   4  31   4         60.68         76.91         7.82 o
   5  31   4         11.09         21.51         7.16 o
  -9  32   4        464.47        503.72        21.46 o
  -8  32   4          0.29          8.78         6.29 o
  -7  32   4          1.75         -1.89         7.14 o
  -6  32   4        180.03        197.28         6.98 o
  -5  32   4        433.96        498.42         9.30 o
  -4  32   4        388.73        422.74         7.72 o
  -3  32   4         12.07         19.02         3.72 o
  -2  32   4        275.52        306.73         6.41 o
  -1  32   4        488.42        514.18         8.02 o
   0  32   4       1711.42       1727.41        22.18 o
   1  32   4          5.71         14.96         4.65 o
   2  32   4        248.62        280.71         9.69 o
   3  32   4         71.64         85.53         9.05 o
   4  32   4          0.07         12.94         5.77 o
   5  32   4        169.82        151.63        12.88 o
  -8  33   4         62.25         32.79         8.53 o
  -7  33   4         31.68         30.00         8.08 o
  -6  33   4        292.59        316.28        11.46 o
  -5  33   4        386.44        393.85        10.16 o
  -4  33   4         45.45         61.51         5.23 o
  -3  33   4          0.32          9.45         3.56 o
  -2  33   4        477.78        486.27         8.70 o
  -1  33   4        475.38        483.41        11.49 o
   0  33   4        997.87        964.72        15.36 o
   1  33   4          0.91          8.14         4.44 o
   2  33   4          0.17          0.94         5.18 o
   3  33   4        387.99        340.01        20.27 o
   4  33   4        270.71        296.75        16.79 o
   5  33   4          1.70          6.77         8.88 o
  -8  34   4         15.85         39.93         8.55 o
  -7  34   4         42.76         55.75         7.79 o
  -6  34   4         63.41         56.30         5.98 o
  -5  34   4        282.80        292.63         8.92 o
  -4  34   4         13.62         20.29         4.98 o
  -3  34   4        126.73        130.83         7.93 o
  -2  34   4        139.71        148.50         5.80 o
  -1  34   4        126.46        152.72         7.45 o
   0  34   4        381.68        330.85         9.90 o
   1  34   4          9.74         14.72         6.07 o
   2  34   4         52.53         66.98         6.77 o
   3  34   4        183.64        166.62         9.51 o
   4  34   4         69.88         73.18        10.65 o
  -7  35   4          4.52         15.77         6.81 o
  -6  35   4        191.56        207.98        11.54 o
  -5  35   4          7.80         25.90         5.18 o
  -4  35   4         36.35         65.19         9.78 o
  -3  35   4        267.79        280.00         8.83 o
  -2  35   4        148.81        135.55        10.72 o
  -1  35   4        989.65        997.22        17.60 o
   0  35   4        193.31        212.57         7.57 o
   1  35   4        153.88        167.68        10.19 o
   2  35   4         92.26         68.57         6.90 o
   3  35   4        595.14        612.55        18.86 o
   4  35   4        107.06        106.21        12.83 o
  -7  36   4         19.58         34.05         9.44 o
  -6  36   4        115.44        161.18        10.23 o
  -5  36   4         13.99         18.27         5.93 o
  -4  36   4         89.09        119.74         9.18 o
  -3  36   4         40.75         42.71         6.12 o
  -2  36   4          0.22          5.37         5.59 o
  -1  36   4          6.80         18.42         5.43 o
   0  36   4         22.69         24.28         6.80 o
   1  36   4         15.94         13.65         6.15 o
   2  36   4          0.92          3.95         9.49 o
   3  36   4         11.95         14.91        14.91 o
  -6  37   4          2.87         17.11         6.60 o
  -5  37   4         43.25         45.33         7.04 o
  -4  37   4          0.15         16.25         9.64 o
  -3  37   4         37.41         56.63         7.52 o
  -2  37   4        182.98        184.90        10.24 o
  -1  37   4        439.32        446.43        16.91 o
   0  37   4        190.95        174.36        10.94 o
   1  37   4          8.82          0.55         6.74 o
   2  37   4         80.16         70.07        11.21 o
   3  37   4         32.10         25.73        10.49 o
  -6  38   4         12.53         45.22        11.60 o
  -5  38   4        128.65        117.32         9.10 o
  -4  38   4        261.21        203.91        15.03 o
  -3  38   4         26.39         37.42        14.32 o
  -2  38   4         14.92         13.83         7.77 o
  -1  38   4         72.60         76.88         6.69 o
   0  38   4          0.00          2.42         9.46 o
   1  38   4          2.97         -4.36        10.02 o
   2  38   4        165.96        115.89         8.45 o
  -5  39   4          6.25         13.28        12.77 o
  -4  39   4        553.47        488.43        23.24 o
  -3  39   4        136.15        117.92         9.85 o
  -2  39   4          5.61          7.43         7.99 o
  -1  39   4         31.43         43.47         9.36 o
   0  39   4         38.04         52.38        10.60 o
   1  39   4          3.53          3.46        11.35 o
   2  39   4          0.98        -23.57        27.90 o
  -4  40   4          7.53          9.46        12.50 o
  -3  40   4          3.84         35.35        22.13 o
  -2  40   4         23.89         13.77         9.30 o
  -1  40   4         44.64         20.28         7.11 o
   0  40   4        410.56        337.05        20.96 o
   1  40   4         20.28         27.46        12.54 o
  -3  41   4        155.42        129.84        18.02 o
  -2  41   4         54.77         76.77        10.54 o
  -1  41   4         48.65         43.81        10.46 o
 -13   1   5        294.77        269.58        14.02 o
 -12   1   5         55.10         60.63         6.78 o
 -11   1   5       1503.55       1579.61        20.85 o
 -10   1   5        329.01        346.66         6.57 o
  -9   1   5          0.34          7.33         1.78 o
  -8   1   5        344.07        370.68         5.49 o
  -7   1   5         21.95         56.60         2.50 o
  -6   1   5         21.84         16.83         1.11 o
  -5   1   5         33.57         78.07         2.70 o
  -4   1   5       1494.00       1502.47        14.26 o
  -3   1   5       4827.29       4621.20        39.75 o
  -1   1   5       4602.61       4158.10        31.39 o
   0   1   5          3.36          4.99         0.78 o
   1   1   5          4.01          9.60         1.48 o
   2   1   5      13344.88      11923.77        81.78 o
   3   1   5        392.92        362.39         5.61 o
   4   1   5        353.92        301.43         5.11 o
   5   1   5        333.19        284.55         5.18 o
   6   1   5        560.92        575.29         8.69 o
   7   1   5         13.19         24.65         3.92 o
   8   1   5         12.05          8.33         7.05 o
   9   1   5         60.38         56.82         9.59 o
 -13   2   5          7.32          5.09         7.37 o
 -12   2   5         21.69         29.03         5.35 o
 -11   2   5        106.13        150.28         5.11 o
 -10   2   5        293.42        264.62         5.59 o
  -9   2   5        545.00        538.92         8.23 o
  -8   2   5        149.45        156.11         3.44 o
  -7   2   5       4948.62       5063.91        41.25 o
  -6   2   5       1120.03        923.93         9.42 o
  -5   2   5       2833.48       3101.26        27.84 o
  -4   2   5       4046.87       4098.66        41.32 o
  -3   2   5       5936.38       5658.62        47.99 o
  -2   2   5       5080.82       4392.06        34.85 o
  -1   2   5         98.12        117.39         2.19 o
   0   2   5         13.92         19.79         1.15 o
   1   2   5        201.82        160.01         3.50 o
   2   2   5         48.74         77.14         4.26 o
   3   2   5       2380.46       2394.39        19.49 o
   4   2   5        188.25        188.64         4.78 o
   5   2   5         43.99         74.19         3.42 o
   6   2   5        314.78        297.74         6.94 o
   7   2   5        478.67        453.90         9.31 o
   8   2   5          0.27          0.44         7.15 o
   9   2   5         76.37         58.74         9.47 o
 -13   3   5        394.00        401.79        14.61 o
 -12   3   5          4.70         11.23         4.32 o
 -11   3   5          9.91         24.19         3.67 o
 -10   3   5         50.97         66.87         3.12 o
  -9   3   5        330.51        310.04         5.88 o
  -8   3   5        161.72        133.71         3.05 o
  -7   3   5        220.89        324.38         4.42 o
  -6   3   5       1567.51       1520.78        13.78 o
  -5   3   5        101.61         85.32         2.13 o
  -4   3   5        206.21        214.75         3.23 o
  -3   3   5       5613.34       5201.42        42.41 o
  -2   3   5       2190.93       2024.42        18.25 o
  -1   3   5        401.81        434.59         4.91 o
   0   3   5         10.96         15.83         1.09 o
   1   3   5         33.40         59.86         2.21 o
   2   3   5       3688.23       3586.14        27.96 o
   3   3   5         66.57         92.04         3.59 o
   4   3   5        904.88        849.74         9.40 o
   5   3   5        607.85        568.23         7.41 o
   6   3   5         48.24         84.03         4.63 o
   7   3   5        111.49        141.29         6.69 o
   8   3   5          9.89         10.99         6.85 o
   9   3   5          5.73         -7.87         9.46 o
 -13   4   5          4.93         13.08         8.56 o
 -12   4   5          0.12          6.18         6.34 o
 -11   4   5          1.74         13.61         3.39 o
 -10   4   5        596.90        583.89         9.58 o
  -9   4   5        546.26        519.68         8.17 o
  -8   4   5       1002.36        904.47        10.11 o
  -7   4   5       3954.32       4198.31        37.48 o
  -6   4   5       1727.48       1461.87        13.67 o
  -5   4   5        714.82        928.09         9.40 o
  -4   4   5        154.90        189.85         3.18 o
  -3   4   5       1203.81       1210.29        11.21 o
  -2   4   5      10267.27       8544.15        74.33 o
  -1   4   5       3220.61       3277.25        26.37 o
   0   4   5         15.90         15.26         1.26 o
   1   4   5       4991.98       4759.04        39.14 o
   2   4   5        364.92        336.82         5.14 o
   3   4   5        402.02        348.76         5.03 o
   4   4   5        768.76        736.36         8.18 o
   5   4   5        440.58        431.14         7.25 o
   6   4   5       1218.33       1113.24        14.29 o
   7   4   5       1104.99       1072.40        19.73 o
   8   4   5        132.98        102.60        10.24 o
   9   4   5          5.27          4.04         9.16 o
 -13   5   5         15.37         26.13         9.94 o
 -12   5   5          6.34          0.15         6.61 o
 -11   5   5        313.54        339.68         8.69 o
 -10   5   5        166.68        209.62         5.26 o
  -9   5   5       1031.08        994.10        12.96 o
  -8   5   5          0.57          7.77         1.47 o
  -7   5   5        508.74        435.41         5.89 o
  -6   5   5       1095.28       1175.07        11.00 o
  -5   5   5         35.59        100.22         3.36 o
  -4   5   5         87.37         88.69         2.11 o
  -3   5   5       3238.85       3224.68        26.99 o
  -2   5   5         23.40         31.31         1.39 o
  -1   5   5        268.46        269.09         4.16 o
   0   5   5         92.68         91.55         2.40 o
   1   5   5        283.04        277.72         7.27 o
   2   5   5       1412.99       1403.72        12.80 o
   3   5   5       1042.79       1014.11        10.36 o
   4   5   5         26.24         61.85         3.92 o
   5   5   5         10.63         30.44         3.62 o
   6   5   5         87.86        116.21         5.18 o
   7   5   5          0.42         24.88         5.08 o
   8   5   5        146.70        133.47        10.59 o
   9   5   5         35.85         19.03        13.33 o
 -13   6   5         36.02         54.22        10.54 o
 -12   6   5         65.43         68.23         8.61 o
 -11   6   5        181.16        217.89         5.85 o
 -10   6   5        788.45        777.88        12.31 o
  -9   6   5        781.72        798.18        11.06 o
  -8   6   5        448.52        452.43         6.20 o
  -7   6   5       2103.24       2157.42        20.19 o
  -6   6   5       3115.13       2702.41        22.35 o
  -5   6   5        949.33       1231.53        12.87 o
  -4   6   5          0.36          1.25         0.80 o
  -2   6   5       4556.01       4110.48        34.13 o
  -1   6   5      11264.97      10585.30       108.56 o
   0   6   5         78.43         89.88         2.24 o
   1   6   5          2.02         21.89         1.48 o
   2   6   5          2.36         34.73         3.55 o
   3   6   5        367.62        341.92         4.96 o
   4   6   5        539.84        500.00         7.45 o
   5   6   5        177.33        195.00         4.62 o
   6   6   5        768.10        703.13        11.01 o
   7   6   5        237.33        240.51         8.01 o
   8   6   5         65.37         59.17         7.14 o
   9   6   5          4.29          7.82        11.08 o
 -13   7   5          2.99         23.79        10.87 o
 -12   7   5          0.03          7.52         6.41 o
 -11   7   5        438.26        449.21         9.60 o
 -10   7   5        528.17        539.01         9.50 o
  -9   7   5        173.74        227.38         4.93 o
  -8   7   5        309.91        343.02         5.37 o
  -7   7   5        466.78        506.69         6.84 o
  -6   7   5        160.24        159.74         3.22 o
  -5   7   5        194.21        250.77         4.23 o
  -4   7   5        721.94        721.70         9.04 o
  -3   7   5       3909.70       3959.38        35.79 o
  -2   7   5       3957.98       3571.32        30.09 o
  -1   7   5       2520.33       2914.84        25.42 o
   0   7   5          0.60          3.68         1.05 o
   1   7   5         34.76         18.36         1.40 o
   2   7   5       5174.99       4997.81        39.56 o
   3   7   5       1590.03       1516.23        15.55 o
   4   7   5        103.53         98.72         3.69 o
   5   7   5         68.43         63.01         3.31 o
   6   7   5        348.62        347.24         7.38 o
   7   7   5         31.02         55.59         5.98 o
   8   7   5        328.15        257.91        12.01 o
   9   7   5         17.19         33.43        19.48 o
 -13   8   5        235.76        248.56        17.43 o
 -12   8   5        318.47        327.36        13.23 o
 -11   8   5        412.47        442.92         9.74 o
 -10   8   5       1144.31       1130.89        16.55 o
  -9   8   5        574.48        595.93         8.55 o
  -8   8   5       1164.96       1168.07        12.13 o
  -7   8   5       1559.46       1513.77        16.49 o
  -6   8   5         84.61        104.60         2.89 o
  -5   8   5          9.24         14.83         1.48 o
  -4   8   5       1448.24       1379.49        14.34 o
  -3   8   5        505.80        552.14         6.44 o
  -2   8   5       5487.81       5483.63        43.29 o
  -1   8   5         10.98         14.87         1.36 o
   0   8   5       1432.83       1540.82        13.70 o
   1   8   5       6018.11       6162.41        53.59 o
   2   8   5          6.54         56.15         2.62 o
   3   8   5       1756.51       1806.94        16.15 o
   4   8   5         47.24         52.76         2.76 o
   5   8   5        104.50        135.46         3.98 o
   6   8   5          2.22          7.82         3.38 o
   7   8   5        624.25        598.03        15.52 o
   8   8   5          8.31         12.16         7.31 o
 -13   9   5        947.60        850.60        36.07 o
 -12   9   5        158.36        143.62         9.94 o
 -11   9   5        142.20        142.09         6.31 o
 -10   9   5        628.58        626.64        10.96 o
  -9   9   5         99.84        106.59         4.62 o
  -8   9   5          2.70         10.91         2.38 o
  -7   9   5       1816.80       1957.16        20.45 o
  -6   9   5         19.67         18.17         1.38 o
  -5   9   5        257.02        356.86         5.34 o
  -4   9   5        142.97        157.79         3.18 o
  -3   9   5         17.81         33.46         1.28 o
  -2   9   5        925.59        821.84         8.83 o
  -1   9   5      11944.60      11694.56       112.05 o
   0   9   5          9.52         15.53         1.49 o
   1   9   5       2188.46       2482.33        20.04 o
   2   9   5       1629.54       1519.59        14.11 o
   3   9   5        684.26        733.60         8.22 o
   4   9   5        269.05        269.14         4.56 o
   5   9   5        308.91        258.83         5.49 o
   6   9   5        249.76        249.00         6.65 o
   7   9   5         18.79         28.53         6.52 o
   8   9   5         31.23         35.73        11.19 o
 -13  10   5        169.85        152.10        12.78 o
 -12  10   5         81.34         74.65         8.08 o
 -11  10   5        106.29        105.83         5.99 o
 -10  10   5         11.14         49.08         3.96 o
  -9  10   5        193.42        216.84         5.50 o
  -8  10   5         54.09         56.94         2.89 o
  -7  10   5        102.44        126.62         3.93 o
  -6  10   5        439.41        426.90         6.00 o
  -5  10   5      11238.80      10889.21       101.95 o
  -4  10   5         40.02         76.35         3.62 o
  -3  10   5       3420.54       3387.65        28.61 o
  -2  10   5         16.22         40.88         1.56 o
  -1  10   5       1946.69       1960.50        17.34 o
   0  10   5         75.29         54.20         1.96 o
   1  10   5       1571.03       1624.33        14.66 o
   2  10   5        255.91        283.99         4.44 o
   3  10   5         67.63         80.51         2.72 o
   4  10   5       1931.29       1850.02        17.27 o
   5  10   5       1154.49       1096.65        13.78 o
   6  10   5        103.48         95.57         5.50 o
   7  10   5         10.60         25.43         5.69 o
   8  10   5          4.13          8.46         7.60 o
 -13  11   5        304.61        285.11        18.62 o
 -12  11   5          3.37         12.52         6.03 o
 -11  11   5        219.83        218.59         9.53 o
 -10  11   5        961.88        968.48        14.56 o
  -9  11   5       1466.42       1442.04        20.61 o
  -8  11   5         90.96         84.23         3.10 o
  -7  11   5       4101.60       4081.88        35.41 o
  -6  11   5       2098.26       2066.04        20.18 o
  -5  11   5        391.81        429.74         6.83 o
  -4  11   5       3387.30       3186.66        28.45 o
  -3  11   5        929.27       1012.00        10.53 o
  -2  11   5       3098.92       2984.96        27.05 o
  -1  11   5       1045.20       1154.73        11.27 o
   0  11   5        231.83        236.43         3.73 o
   1  11   5        989.85        967.72         9.86 o
   2  11   5        650.31        641.28         7.56 o
   3  11   5         45.54         45.86         2.38 o
   4  11   5          8.03         11.78         2.10 o
   5  11   5        397.20        379.42         6.92 o
   6  11   5         14.06         24.13         3.47 o
   7  11   5          6.49          5.02         5.57 o
   8  11   5        112.50        118.25        12.60 o
 -13  12   5         15.01         32.17        11.89 o
 -12  12   5         29.95         28.32         6.15 o
 -11  12   5        153.00        159.37         7.81 o
 -10  12   5         14.64         57.85         5.70 o
  -9  12   5        474.49        448.77         8.39 o
  -8  12   5         10.80         25.78         2.30 o
  -7  12   5       3293.26       3317.13        29.53 o
  -6  12   5        278.95        353.29         6.54 o
  -5  12   5         88.64         58.76         2.41 o
  -4  12   5        148.48        158.93         3.07 o
  -3  12   5         25.82         19.32         1.26 o
  -2  12   5        457.33        453.02         5.37 o
  -1  12   5       1193.63       1153.39        10.94 o
   0  12   5         80.52         80.03         2.60 o
   1  12   5         32.86         34.03         2.19 o
   2  12   5         57.36         32.89         2.08 o
   3  12   5         27.49         23.45         1.97 o
   4  12   5        456.10        408.37         6.59 o
   5  12   5        707.45        714.02        10.68 o
   6  12   5          9.60         17.95         3.87 o
   7  12   5        222.46        220.63         9.73 o
   8  12   5         27.16         27.82         9.46 o
 -12  13   5        157.91        157.06         9.91 o
 -11  13   5        482.83        503.63        13.48 o
 -10  13   5        858.70        849.11        14.63 o
  -9  13   5       1436.89       1448.79        18.47 o
  -8  13   5         23.21         35.87         2.31 o
  -7  13   5        663.19        655.73         8.47 o
  -6  13   5       4220.53       4079.22        40.28 o
  -5  13   5        388.94        361.78         5.19 o
  -4  13   5        178.67        212.52         3.37 o
  -3  13   5       1796.41       1861.75        17.01 o
  -2  13   5       1625.87       1654.42        14.89 o
  -1  13   5        635.94        730.70         7.83 o
   0  13   5         13.33         10.21         1.21 o
   1  13   5        594.77        550.05         6.67 o
   2  13   5        207.23        203.26         3.65 o
   3  13   5        998.38       1034.08        10.83 o
   4  13   5         35.39         31.75         2.31 o
   5  13   5          7.54         18.01         2.78 o
   6  13   5         49.79         71.84         4.97 o
   7  13   5          1.90         14.02         5.06 o
   8  13   5        201.34        204.82        13.58 o
 -12  14   5         60.37         71.65         8.50 o
 -11  14   5        796.19        821.62        16.33 o
 -10  14   5          3.42         15.64         3.44 o
  -9  14   5        180.70        181.61         4.91 o
  -8  14   5        908.55        884.32        11.12 o
  -7  14   5       1436.11       1482.75        15.12 o
  -6  14   5       1279.14       1322.82        13.71 o
  -5  14   5       1010.96       1154.45        12.69 o
  -4  14   5        155.51        209.26         3.32 o
  -3  14   5          4.30          4.36         1.27 o
  -2  14   5         19.58         29.04         1.35 o
  -1  14   5       6438.83       6689.54        49.61 o
   0  14   5        465.26        467.25         5.62 o
   1  14   5         14.12         22.83         1.58 o
   2  14   5         21.64         23.60         1.98 o
   3  14   5         10.19          4.35         1.84 o
   4  14   5         17.17         17.43         2.30 o
   5  14   5         34.08         55.19         3.98 o
   6  14   5          1.57          8.34         3.15 o
   7  14   5        114.42        108.02         7.24 o
   8  14   5         17.45         23.64         8.30 o
 -12  15   5         48.32         54.53         8.85 o
 -11  15   5        156.29        150.54         9.79 o
 -10  15   5         53.42         69.23         5.03 o
  -9  15   5        306.89        316.83         6.58 o
  -8  15   5         67.09         63.00         3.28 o
  -7  15   5          3.69          6.94         2.00 o
  -6  15   5       1733.91       1683.64        18.84 o
  -5  15   5        904.42        929.98         9.67 o
  -4  15   5          2.36          8.46         1.67 o
  -3  15   5        698.91        715.99         7.53 o
  -2  15   5         30.99         24.66         1.46 o
  -1  15   5       4676.47       4968.16        37.66 o
   0  15   5        252.61        300.29         5.20 o
   1  15   5       1135.07       1104.81        11.26 o
   2  15   5        239.03        229.47         4.45 o
   3  15   5       2081.76       2092.94        18.73 o
   4  15   5        412.18        321.68         5.68 o
   5  15   5        287.71        272.15         5.64 o
   6  15   5         19.58         23.98         3.50 o
   7  15   5         39.83         49.71         5.57 o
   8  15   5        146.43        137.00        12.99 o
 -12  16   5        175.03        139.14        10.86 o
 -11  16   5        387.82        399.78        10.09 o
 -10  16   5        237.35        216.54         7.19 o
  -9  16   5          1.36         37.59         5.06 o
  -8  16   5        773.07        743.95         9.43 o
  -7  16   5         65.17         62.20         2.68 o
  -6  16   5        371.13        379.09         6.49 o
  -5  16   5        193.17        170.21         3.17 o
  -4  16   5        803.80        764.89         7.79 o
  -3  16   5       3267.89       3416.50        27.38 o
  -2  16   5        592.15        646.45         7.59 o
  -1  16   5       3858.69       3926.93        32.59 o
   0  16   5          1.42          5.77         1.35 o
   1  16   5        541.15        535.52         7.11 o
   2  16   5        728.22        663.44         8.18 o
   3  16   5          6.29         30.19         2.97 o
   4  16   5        396.00        370.56         5.99 o
   5  16   5        216.48        239.23         5.39 o
   6  16   5          8.21         17.25         3.68 o
   7  16   5         26.34         33.09         5.91 o
   8  16   5          1.43         11.78         8.64 o
 -12  17   5          1.69         22.28         8.59 o
 -11  17   5         13.29         12.08         6.16 o
 -10  17   5         57.96         65.76         4.76 o
  -9  17   5       1491.03       1422.53        18.69 o
  -8  17   5        260.48        271.79         5.11 o
  -7  17   5        294.34        299.91         5.62 o
  -6  17   5         50.25         62.56         2.73 o
  -5  17   5        506.05        523.92         6.18 o
  -4  17   5        372.37        371.46         4.66 o
  -3  17   5       1790.08       1764.29        17.39 o
  -2  17   5       1243.83       1248.93        12.12 o
  -1  17   5        193.95        235.20         4.84 o
   0  17   5         62.26         78.00         2.40 o
   1  17   5         72.02         72.30         2.80 o
   2  17   5         57.30         43.69         2.72 o
   3  17   5        601.42        578.18         8.03 o
   4  17   5          1.82          6.07         2.41 o
   5  17   5         88.22        123.13         4.50 o
   6  17   5        171.49        173.77         6.68 o
   7  17   5        113.84        111.47        12.11 o
   8  17   5         16.99         24.67         9.10 o
 -12  18   5        171.28        161.23        20.08 o
 -11  18   5         51.90         50.92         6.84 o
 -10  18   5        300.86        321.35         8.16 o
  -9  18   5        453.19        431.11         8.33 o
  -8  18   5        547.92        514.50         8.67 o
  -7  18   5         41.09         60.67         4.28 o
  -6  18   5        182.59        192.80         3.52 o
  -5  18   5       1272.61       1225.41        11.94 o
  -4  18   5        118.96        109.04         3.20 o
  -3  18   5        543.72        568.06         6.90 o
  -2  18   5        376.17        323.22         5.04 o
  -1  18   5       1222.75       1185.52        11.75 o
   0  18   5        141.38        182.31         4.03 o
   1  18   5        849.12        863.70        10.56 o
   2  18   5        263.39        295.28         5.22 o
   3  18   5        941.28        935.40        11.24 o
   4  18   5         27.19         37.24         3.07 o
   5  18   5        976.86        980.39        12.50 o
   6  18   5          7.07         13.27         4.19 o
   7  18   5          4.09         12.65         7.16 o
   8  18   5         26.70         35.84        16.59 o
 -12  19   5        226.32        220.27        18.52 o
 -11  19   5         53.28         84.24         9.56 o
 -10  19   5       1005.99       1046.56        16.85 o
  -9  19   5          3.47         13.39         2.84 o
  -8  19   5         49.33         56.03         3.59 o
  -7  19   5       2441.69       2397.04        24.76 o
  -6  19   5        469.70        472.62         6.25 o
  -5  19   5        314.96        325.92         4.95 o
  -4  19   5         80.08         97.73         2.46 o
  -3  19   5       1702.33       1793.67        17.05 o
  -2  19   5         46.95         40.25         2.49 o
  -1  19   5       5085.01       5172.25        40.69 o
   0  19   5        102.62        110.07         2.70 o
   1  19   5       2956.11       2941.68        26.72 o
   2  19   5          3.53          7.85         2.44 o
   3  19   5          0.61          8.51         2.49 o
   4  19   5        141.61        136.87         4.27 o
   5  19   5         79.08         80.44         5.10 o
   6  19   5         99.95        102.69         6.92 o
   7  19   5        308.35        310.15        12.59 o
 -12  20   5          2.82         17.28         9.38 o
 -11  20   5          4.60          1.13         6.37 o
 -10  20   5        128.84        159.12         7.30 o
  -9  20   5         24.12         37.31         3.93 o
  -8  20   5        144.11        136.22         5.04 o
  -7  20   5       2330.96       2295.07        25.36 o
  -6  20   5       2542.46       2461.92        21.10 o
  -5  20   5        110.89        110.22         2.80 o
  -4  20   5        555.73        540.64         6.92 o
  -3  20   5         27.11         38.17         2.10 o
  -2  20   5        133.39        146.52         2.95 o
  -1  20   5         65.78         96.86         3.74 o
   0  20   5         37.53         46.72         3.00 o
   1  20   5       4180.62       4411.91        39.92 o
   2  20   5        196.26        208.67         5.08 o
   3  20   5       2541.45       2493.87        25.28 o
   4  20   5        247.91        220.77         5.42 o
   5  20   5        187.75        183.21         6.20 o
   6  20   5        391.74        377.43         9.71 o
   7  20   5        243.97        221.85        11.59 o
 -11  21   5        221.47        246.74        11.77 o
 -10  21   5        487.45        479.98        10.97 o
  -9  21   5        518.73        556.54         9.93 o
  -8  21   5        161.10        183.09         6.22 o
  -7  21   5       2335.95       2367.41        24.95 o
  -6  21   5        217.79        272.74         4.69 o
  -5  21   5        689.16        673.27         8.52 o
  -4  21   5         10.06         17.89         2.13 o
  -3  21   5        753.94        819.31         9.32 o
  -2  21   5         54.73         66.59         2.54 o
  -1  21   5       2004.93       1992.94        18.37 o
   0  21   5        101.39         99.09         3.03 o
   1  21   5       2211.97       2246.66        22.16 o
   2  21   5        411.91        383.10         6.87 o
   3  21   5        155.17        185.13         5.34 o
   4  21   5          0.63          6.54         3.27 o
   5  21   5        329.78        330.69         7.68 o
   6  21   5         17.86         30.25         5.21 o
   7  21   5         24.04         15.43         7.78 o
 -11  22   5        142.11        140.89         9.34 o
 -10  22   5         13.67         11.10         5.23 o
  -9  22   5         13.59         39.56         4.92 o
  -8  22   5        489.46        477.60        10.12 o
  -7  22   5         64.59         80.61         4.97 o
  -6  22   5       3277.34       3202.93        29.20 o
  -5  22   5        676.83        676.61         8.61 o
  -4  22   5         73.08         75.12         4.11 o
  -3  22   5          2.02          6.83         1.73 o
  -2  22   5        518.74        505.74         6.49 o
  -1  22   5        448.55        527.15         6.68 o
   0  22   5       1523.89       1458.39        14.82 o
   1  22   5       1488.67       1526.43        16.78 o
   2  22   5         79.39         57.38         4.09 o
   3  22   5        779.13        774.41        11.67 o
   4  22   5         87.32         80.94         4.46 o
   5  22   5        291.87        309.31         8.40 o
   6  22   5         71.17         62.81         6.42 o
   7  22   5         33.23         42.33        11.42 o
 -11  23   5          2.91         17.74         7.69 o
 -10  23   5        132.20        119.37         7.35 o
  -9  23   5        280.76        282.08        10.66 o
  -8  23   5        513.12        506.95        11.36 o
  -7  23   5        285.28        284.87         6.17 o
  -6  23   5        885.44        884.70        11.07 o
  -5  23   5        395.76        412.50         6.50 o
  -4  23   5        402.95        375.44         5.96 o
  -3  23   5        505.92        497.77         6.49 o
  -2  23   5       1017.57       1004.62        10.78 o
  -1  23   5       4155.20       4102.58        34.36 o
   0  23   5        108.42        125.41         3.32 o
   1  23   5        362.66        344.93         5.79 o
   2  23   5        407.61        399.77         7.01 o
   3  23   5         20.03         20.61         3.24 o
   4  23   5          1.14          8.52         3.38 o
   5  23   5        524.15        511.31        11.21 o
   6  23   5         69.78         82.64         7.82 o
   7  23   5          4.85         15.37         8.85 o
 -11  24   5        368.03        324.77        15.45 o
 -10  24   5         62.03         65.50         5.71 o
  -9  24   5        209.99        199.76         7.34 o
  -8  24   5        306.60        277.89         9.46 o
  -7  24   5         46.63         45.99         4.76 o
  -6  24   5       1981.72       1968.89        27.30 o
  -5  24   5        428.30        454.68         7.07 o
  -4  24   5        794.84        803.07        10.20 o
  -3  24   5       1763.22       1908.22        17.80 o
  -2  24   5        767.70        795.14         9.32 o
  -1  24   5        477.97        489.18         6.39 o
   0  24   5        191.32        188.68         4.04 o
   1  24   5        794.03        792.95        10.22 o
   2  24   5        652.94        590.51         9.02 o
   3  24   5         24.09         35.01         3.94 o
   4  24   5        100.63         97.96         5.29 o
   5  24   5          4.66          9.97         5.17 o
   6  24   5         42.41         71.82         7.62 o
   7  24   5          0.00          9.86        13.95 o
 -11  25   5          5.00          6.76         9.60 o
 -10  25   5         10.52          8.46         6.90 o
  -9  25   5        517.17        512.43        11.73 o
  -8  25   5        233.71        230.85         7.91 o
  -7  25   5        222.49        251.25         5.51 o
  -6  25   5         76.12         93.71         3.55 o
  -5  25   5        289.51        326.91         5.78 o
  -4  25   5        122.11        127.19         3.51 o
  -3  25   5        358.55        384.78         5.81 o
  -2  25   5        915.98        935.67        10.58 o
  -1  25   5       1602.84       1601.21        16.93 o
   0  25   5         60.01         48.25         3.31 o
   1  25   5          4.42          9.24         2.51 o
   2  25   5       1126.65       1122.89        15.37 o
   3  25   5         85.61         91.56         4.82 o
   4  25   5        128.32        140.51         6.00 o
   5  25   5        189.72        234.41         7.91 o
   6  25   5        567.02        552.20        16.01 o
 -10  26   5          0.06         -4.37         7.98 o
  -9  26   5        573.75        588.43        12.86 o
  -8  26   5        159.57        167.16        10.18 o
  -7  26   5         19.45         29.14         3.25 o
  -6  26   5          0.03          2.78         2.99 o
  -5  26   5        949.85        944.31        12.15 o
  -4  26   5        937.66        840.97        10.78 o
  -3  26   5         26.15         29.09         2.52 o
  -2  26   5         81.35        107.51         2.95 o
  -1  26   5        329.65        357.28         5.82 o
   0  26   5        399.62        405.28         6.93 o
   1  26   5         79.21         77.43         4.47 o
   2  26   5          0.36         17.73         5.92 o
   3  26   5        267.46        264.91         7.08 o
   4  26   5        463.01        454.65        11.12 o
   5  26   5        208.45        228.63         9.04 o
   6  26   5          0.23         12.16         7.75 o
 -10  27   5        141.02        114.71        12.19 o
  -9  27   5         59.71         69.21         6.72 o
  -8  27   5          1.07         14.61         5.64 o
  -7  27   5        429.60        450.93         8.64 o
  -6  27   5          1.01          4.03         3.16 o
  -5  27   5          2.40         29.99         5.25 o
  -4  27   5        195.14        201.97         4.57 o
  -3  27   5         81.47         72.21         3.21 o
  -2  27   5       1361.54       1290.84        13.69 o
  -1  27   5        595.03        605.27         8.71 o
   0  27   5         25.99         21.55         2.88 o
   1  27   5         67.71         71.34         5.23 o
   2  27   5       1506.34       1592.45        20.25 o
   3  27   5         43.01         53.37         5.04 o
   4  27   5         53.77         56.75         6.05 o
   5  27   5        194.78        195.29         8.89 o
   6  27   5         75.29         93.91        11.47 o
 -10  28   5          4.77          5.80         8.96 o
  -9  28   5        409.17        417.67        25.17 o
  -8  28   5        262.88        254.29         8.39 o
  -7  28   5         35.12         44.76         5.10 o
  -6  28   5        362.71        344.46         6.78 o
  -5  28   5          1.61         10.48         3.38 o
  -4  28   5         13.48         46.78         4.09 o
  -3  28   5        359.73        386.64         6.46 o
  -2  28   5        410.51        387.73         5.99 o
  -1  28   5          6.61         14.75         2.51 o
   0  28   5        303.26        298.09         7.11 o
   1  28   5        297.27        317.72         7.17 o
   2  28   5          0.83         17.23         4.71 o
   3  28   5       1418.46       1377.95        21.24 o
   4  28   5         46.52         57.81         5.77 o
   5  28   5          0.07         10.79         7.74 o
   6  28   5         37.91         42.35        10.82 o
 -10  29   5        105.30         82.51        11.28 o
  -9  29   5        178.22        165.76        11.77 o
  -8  29   5        424.24        411.09        12.51 o
  -7  29   5        167.67        141.18         6.41 o
  -6  29   5          2.99         18.28         3.71 o
  -5  29   5        102.92        106.70         6.10 o
  -4  29   5        570.39        616.19        10.05 o
  -3  29   5         96.74        132.48         4.29 o
  -2  29   5          4.60         18.65         2.80 o
  -1  29   5         58.10         69.75         4.51 o
   0  29   5         59.12         57.28         3.83 o
   1  29   5          2.90          9.00         3.39 o
   2  29   5          4.95          8.69         4.16 o
   3  29   5         28.16         27.91         5.70 o
   4  29   5          9.22         21.70         5.19 o
   5  29   5         71.07         53.97        12.44 o
  -9  30   5         12.82         13.24        10.37 o
  -8  30   5         10.04         27.58         6.55 o
  -7  30   5        680.80        719.03        15.33 o
  -6  30   5        658.91        651.81        12.94 o
  -5  30   5         18.99         21.35         3.59 o
  -4  30   5          1.07         65.47         6.71 o
  -3  30   5        277.44        265.57         5.42 o
  -2  30   5        415.32        415.68         7.09 o
  -1  30   5        160.82        176.01         5.11 o
   0  30   5         13.28          8.77         2.95 o
   1  30   5        422.30        417.04         9.93 o
   2  30   5          6.56         16.85         5.08 o
   3  30   5        225.75        207.62        11.15 o
   4  30   5         16.02         20.79         5.34 o
   5  30   5        237.56        247.97        13.68 o
  -9  31   5         24.53         29.05        11.02 o
  -8  31   5        195.51        181.58        13.77 o
  -7  31   5         95.33        122.54         7.62 o
  -6  31   5          0.00         10.78         4.63 o
  -5  31   5        455.44        463.01         8.61 o
  -4  31   5        260.23        272.77         9.77 o
  -3  31   5         39.85         41.80         3.54 o
  -2  31   5         61.40         48.43         3.71 o
  -1  31   5       1017.86        989.01        12.80 o
   0  31   5        473.64        440.77         9.03 o
   1  31   5          1.32         12.19         5.20 o
   2  31   5        385.36        378.96        13.43 o
   3  31   5        174.33        189.76         9.96 o
   4  31   5        265.69        300.28        12.32 o
   5  31   5         51.02         53.65        10.87 o
  -9  32   5        262.58        333.63        17.24 o
  -8  32   5          0.48         32.79        12.89 o
  -7  32   5        113.83        125.30        13.29 o
  -6  32   5        823.16        849.47        14.54 o
  -5  32   5          7.00         22.57         4.19 o
  -4  32   5         31.41         87.36        11.07 o
  -3  32   5        290.22        311.09         6.27 o
  -2  32   5         45.72         54.36         5.59 o
  -1  32   5        559.13        563.31         8.69 o
   0  32   5         97.89         86.57         5.41 o
   1  32   5         99.81        117.93        11.46 o
   2  32   5        434.67        376.67        14.08 o
   3  32   5        180.35        184.75         8.56 o
   4  32   5        203.27        223.83        15.22 o
  -8  33   5        212.09        250.80        13.45 o
  -7  33   5        213.54        220.60        10.60 o
  -6  33   5          8.54         17.25         6.85 o
  -5  33   5        100.37        131.55         7.06 o
  -4  33   5         34.08         51.31         8.38 o
  -3  33   5          0.58          6.28         4.86 o
  -2  33   5          7.66         13.09         4.33 o
  -1  33   5       2111.20       2044.63        32.62 o
   0  33   5         36.28         36.51         6.55 o
   1  33   5        131.87        132.83        10.13 o
   2  33   5         16.70         27.01         7.05 o
   3  33   5        504.05        510.12        15.60 o
   4  33   5          4.13         14.02         8.22 o
  -8  34   5        327.12        300.93        20.10 o
  -7  34   5          3.84         10.25         6.12 o
  -6  34   5        282.72        310.42         8.68 o
  -5  34   5       2109.74       2254.10        30.98 o
  -4  34   5         11.13         28.46         7.79 o
  -3  34   5          8.32          8.15         4.46 o
  -2  34   5        235.43        215.95         9.95 o
  -1  34   5        191.55        189.02         7.48 o
   0  34   5        284.43        270.10         8.94 o
   1  34   5        100.17         95.50         7.91 o
   2  34   5         20.19         18.61         7.06 o
   3  34   5        106.85        107.29        15.58 o
   4  34   5          0.99          4.33         8.96 o
  -8  35   5         41.54         34.06         9.63 o
  -7  35   5         39.94         23.37         7.58 o
  -6  35   5         28.51         51.85         7.39 o
  -5  35   5         18.21         31.64         6.83 o
  -4  35   5         98.22        132.31         9.92 o
  -3  35   5         91.62         82.27         7.98 o
  -2  35   5        153.02        148.22         6.86 o
  -1  35   5        937.94        943.14        20.94 o
   0  35   5         76.58        111.84         9.50 o
   1  35   5         67.22         74.97         7.47 o
   2  35   5        170.56        167.47        13.71 o
   3  35   5         22.08         32.15        12.54 o
  -7  36   5         16.28         29.10         7.25 o
  -6  36   5         64.09         93.99         9.70 o
  -5  36   5          0.34         25.50         7.32 o
  -4  36   5        223.70        267.82        13.19 o
  -3  36   5         33.62         43.33         5.83 o
  -2  36   5         23.09         33.75         9.41 o
  -1  36   5        202.02        216.60        10.15 o
   0  36   5         32.28         49.87        11.24 o
   1  36   5          0.00         -0.15         6.57 o
   2  36   5          5.19          4.02         8.23 o
   3  36   5        113.04         86.04        17.08 o
  -7  37   5         42.57         83.45        17.38 o
  -6  37   5         94.27        138.31        10.63 o
  -5  37   5          2.55          9.04         7.96 o
  -4  37   5         32.08         82.18        12.68 o
  -3  37   5          2.50          7.74         7.20 o
  -2  37   5          2.75         -2.10         5.99 o
  -1  37   5          0.37         -1.58         6.39 o
   0  37   5          0.73         -4.77         9.31 o
   1  37   5         16.70          2.20         7.13 o
   2  37   5         11.97         20.65        11.29 o
  -6  38   5         14.54         25.83         7.88 o
  -5  38   5        113.73         92.92        12.60 o
  -4  38   5        106.08        155.65        14.45 o
  -3  38   5         41.80         35.76         7.80 o
  -2  38   5          5.01          6.33         6.26 o
  -1  38   5        114.11         99.54        10.07 o
   0  38   5          6.90          3.41        10.27 o
   1  38   5          4.18         12.07        11.34 o
   2  38   5         15.79         -5.90        15.63 o
  -5  39   5        139.89         90.80        15.11 o
  -4  39   5         31.79         62.16        15.46 o
  -3  39   5        172.60        120.89        11.53 o
  -2  39   5          1.44         -3.46         9.42 o
  -1  39   5         58.47         50.28         8.92 o
   0  39   5         21.59          2.71         9.71 o
   1  39   5          0.68         15.90        11.95 o
  -4  40   5         29.75         26.18         9.24 o
  -3  40   5         47.81         49.48        10.12 o
  -2  40   5         14.31        -10.65        11.16 o
  -1  40   5        120.56        100.71        11.35 o
   0  40   5         44.52         22.38         8.74 o
 -13   0   6        125.92         97.00        23.57 o
 -12   0   6         22.13         28.16         5.71 o
 -11   0   6       2354.65       2468.75        38.67 o
 -10   0   6          9.10         23.62         3.29 o
  -9   0   6          2.48         36.49         3.64 o
  -8   0   6       5420.83       5166.86        65.63 o
  -7   0   6       2423.02       2184.24        25.85 o
  -6   0   6        115.02        206.91         7.71 o
  -5   0   6       4874.44       4777.67        54.19 o
  -4   0   6       5776.17       5984.53        67.03 o
  -3   0   6       8315.88       7725.06       100.86 o
  -2   0   6        580.94        655.00        11.78 o
  -1   0   6      10029.75       9389.36        96.95 o
   1   0   6         27.93         12.03         2.00 o
   2   0   6       5744.27       5869.37        63.75 o
   3   0   6        175.24        186.16         5.59 o
   4   0   6       8818.68       8232.26        88.95 o
   5   0   6         41.40         82.67         6.48 o
   6   0   6        198.75        192.34        11.31 o
   7   0   6         83.35         73.01        10.34 o
   8   0   6        709.30        631.94        26.69 o
 -13   1   6          0.26          2.79         5.69 o
 -12   1   6         80.51         97.62         6.48 o
 -11   1   6         63.12        126.45         5.22 o
 -10   1   6         52.21         64.45         3.19 o
  -9   1   6        199.16        191.03         5.08 o
  -8   1   6          5.88         15.03         2.80 o
  -7   1   6        382.91        420.26         5.59 o
  -6   1   6       1083.70       1239.59        14.62 o
  -5   1   6       2659.11       2632.37        24.48 o
  -4   1   6       1226.58       1366.69        12.88 o
  -3   1   6         84.68        145.32         2.87 o
  -2   1   6       1916.85       2087.37        20.98 o
  -1   1   6         98.79        110.90         2.82 o
   0   1   6        148.33        139.45         3.11 o
   1   1   6        123.34        123.36         2.79 o
   2   1   6       1142.94       1345.11        14.79 o
   3   1   6        100.96        133.19         4.10 o
   4   1   6         17.83        115.02         6.71 o
   5   1   6        861.27        847.67         9.95 o
   6   1   6         23.11         27.72         3.83 o
   7   1   6         37.78         40.88         6.27 o
   8   1   6        239.70        251.44        15.20 o
 -13   2   6         91.06         98.12         8.89 o
 -12   2   6        138.39        153.76         7.42 o
 -11   2   6       1303.77       1349.46        17.59 o
 -10   2   6        470.48        490.24         8.98 o
  -9   2   6        260.69        269.44         5.54 o
  -8   2   6        295.49        303.76         5.85 o
  -7   2   6       1131.23       1106.11        11.80 o
  -6   2   6        257.68        260.18         4.81 o
  -5   2   6       1214.37       1259.56        12.24 o
  -4   2   6       6200.84       6273.33        55.95 o
  -3   2   6         33.28         53.61         1.46 o
  -2   2   6        347.33        347.84         4.91 o
  -1   2   6       4876.48       4643.28        36.54 o
   0   2   6       1332.71       1260.52        12.50 o
   1   2   6        567.51        689.02         7.88 o
   2   2   6       1094.52       1145.15        11.29 o
   3   2   6       2598.69       2531.37        20.96 o
   4   2   6          0.95         38.79         7.17 o
   5   2   6        298.93        320.88         6.15 o
   6   2   6        165.68        142.93         6.28 o
   7   2   6         12.06         20.88         6.30 o
   8   2   6        181.47        184.43        12.11 o
 -13   3   6         25.00         42.11         7.60 o
 -12   3   6         38.71         52.13         5.04 o
 -11   3   6        125.48        120.62         5.42 o
 -10   3   6        510.84        502.27         8.67 o
  -9   3   6       1707.09       1675.95        17.94 o
  -8   3   6          3.02          9.02         2.44 o
  -7   3   6        352.03        339.77         5.02 o
  -6   3   6       2614.52       2860.34        24.54 o
  -5   3   6          2.45         15.56         1.17 o
  -4   3   6         32.42         39.20         1.75 o
  -3   3   6        555.47        609.89         6.77 o
  -2   3   6         22.88         27.89         1.31 o
  -1   3   6        487.94        559.55         6.70 o
   0   3   6       1068.27       1130.78        11.33 o
   1   3   6         41.13         39.20         1.94 o
   2   3   6         98.20        135.99         4.31 o
   3   3   6       2118.26       2081.69        18.30 o
   4   3   6       1968.59       1981.65        17.91 o
   5   3   6       1230.89       1176.88        15.27 o
   6   3   6        181.51        164.73         6.33 o
   7   3   6        802.17        744.67        20.04 o
   8   3   6        866.64        812.47        22.15 o
 -13   4   6         16.83         28.22         7.38 o
 -12   4   6        130.64        131.81         7.93 o
 -11   4   6          4.28         15.29         3.18 o
 -10   4   6         46.15         60.63         3.26 o
  -9   4   6        520.93        527.54         7.47 o
  -8   4   6       1434.90       1474.23        14.17 o
  -7   4   6        213.37        217.41         3.59 o
  -6   4   6        109.85        122.13         2.50 o
  -5   4   6       1172.03       1138.44        11.62 o
  -4   4   6       1083.55       1130.10        12.10 o
  -3   4   6       3348.05       3188.72        26.98 o
  -2   4   6         48.96         55.54         1.55 o
  -1   4   6         46.87         63.56         1.96 o
   0   4   6         35.11         36.22         2.02 o
   1   4   6        638.25        624.49         7.52 o
   2   4   6        485.50        416.39         5.78 o
   3   4   6        405.30        458.71        10.12 o
   4   4   6         26.60         67.26         3.49 o
   5   4   6        143.43        169.40         4.96 o
   6   4   6        153.87        150.74         6.03 o
   7   4   6          2.17         23.71         6.36 o
   8   4   6          4.93         27.44         8.79 o
 -13   5   6        126.00         97.22         8.59 o
 -12   5   6         50.45         59.07         6.11 o
 -11   5   6        170.57        145.14         5.52 o
 -10   5   6        255.22        241.74         5.28 o
  -9   5   6       1163.90       1091.37        13.18 o
  -8   5   6        109.47        113.45         3.42 o
  -7   5   6         21.16         17.05         1.41 o
  -6   5   6       2414.54       2378.58        20.14 o
  -5   5   6         19.12         18.25         1.56 o
  -4   5   6       3952.91       4088.99        35.99 o
  -3   5   6        614.47        721.49         7.67 o
  -2   5   6        439.17        518.43         5.72 o
  -1   5   6       2259.43       2347.16        19.96 o
   0   5   6         59.04        101.21         3.30 o
   1   5   6         70.17         68.71         2.70 o
   2   5   6        459.82        492.41         6.40 o
   3   5   6       4102.03       3814.14        29.45 o
   4   5   6        931.45        952.21        10.74 o
   5   5   6        924.50        946.74        11.98 o
   6   5   6         20.83         28.66         4.36 o
   7   5   6        839.33        768.19        20.58 o
   8   5   6        443.27        407.62        15.23 o
 -13   6   6        296.18        280.17        13.30 o
 -12   6   6        225.17        247.65        10.17 o
 -11   6   6        495.58        550.41        18.82 o
 -10   6   6         23.44         39.93         2.96 o
  -9   6   6         23.37         42.86         2.16 o
  -8   6   6        670.08        694.19         8.49 o
  -7   6   6         10.21         35.20         2.15 o
  -5   6   6        729.66        788.03         8.68 o
  -4   6   6       2491.26       2733.82        27.48 o
  -3   6   6        454.33        406.06         4.66 o
  -2   6   6       1206.26       1277.27        11.55 o
  -1   6   6         21.62         29.69         1.90 o
   0   6   6      15393.54      14903.86       128.85 o
   1   6   6        969.17        959.11        10.70 o
   2   6   6        686.31        725.67         8.17 o
   3   6   6        467.44        466.49         6.96 o
   4   6   6        779.33        731.50         8.93 o
   5   6   6         57.19         85.61         6.18 o
   6   6   6        560.02        550.22        10.06 o
   7   6   6        277.57        267.86        11.42 o
   8   6   6          3.45         25.97         8.40 o
 -13   7   6         25.24         39.39         7.94 o
 -12   7   6          0.70          5.65         5.00 o
 -11   7   6        378.99        393.16        12.03 o
 -10   7   6        212.94        193.67         4.89 o
  -9   7   6          5.60          6.06         2.00 o
  -8   7   6        755.48        741.46         8.98 o
  -7   7   6       2523.61       2408.57        21.67 o
  -6   7   6       1216.99       1345.45        13.55 o
  -5   7   6       1163.14       1228.51        13.69 o
  -4   7   6      12209.72      11470.01       104.87 o
  -3   7   6       1252.00       1355.09        12.22 o
  -2   7   6       1649.02       1792.64        16.60 o
  -1   7   6       1108.51       1065.89        11.34 o
   0   7   6        421.45        468.32         7.82 o
   1   7   6        104.79        112.67         2.63 o
   2   7   6          1.03          9.46         2.11 o
   3   7   6       1585.64       1531.56        13.97 o
   4   7   6        236.88        231.57         5.85 o
   5   7   6        243.22        239.82         6.55 o
   6   7   6         28.87         35.47         3.83 o
   7   7   6        224.96        192.05        10.31 o
   8   7   6        423.91        391.59        14.91 o
 -13   8   6         96.62        102.25        11.42 o
 -12   8   6        310.97        320.16        13.03 o
 -11   8   6        431.67        462.92         9.12 o
 -10   8   6          3.97          9.69         2.33 o
  -9   8   6        178.84        177.05         4.11 o
  -8   8   6       1025.91       1144.21        12.53 o
  -7   8   6        301.13        303.32         5.83 o
  -6   8   6        215.07        238.52         4.34 o
  -5   8   6       3174.83       3197.89        30.75 o
  -4   8   6        994.58       1133.88        11.69 o
  -3   8   6        783.75        801.14         7.76 o
  -2   8   6       3420.48       3626.31        30.99 o
  -1   8   6       3804.90       3939.94        39.54 o
   0   8   6        457.41        604.69         7.19 o
   1   8   6        150.56        211.95         3.62 o
   2   8   6       2039.89       2058.40        18.05 o
   3   8   6          3.42         25.46         3.52 o
   4   8   6       3297.75       3146.13        28.01 o
   5   8   6         10.57         30.43         4.04 o
   6   8   6          3.52         14.31         4.15 o
   7   8   6          0.47          7.21         6.49 o
   8   8   6         87.49        108.55        12.14 o
 -13   9   6         36.52         46.64        10.29 o
 -12   9   6          2.86          8.59         5.87 o
 -11   9   6        933.25        915.91        14.45 o
 -10   9   6        677.43        632.96        11.14 o
  -9   9   6        169.12        179.43         4.96 o
  -8   9   6       4291.62       4217.68        37.14 o
  -7   9   6         83.57         85.76         2.97 o
  -6   9   6       1225.35       1401.09        14.80 o
  -5   9   6        153.77        217.75         4.21 o
  -4   9   6      10665.50      10001.08        86.74 o
  -3   9   6       1838.15       1778.12        16.49 o
  -2   9   6       3335.87       3410.99        31.91 o
  -1   9   6        375.05        449.40         6.01 o
   0   9   6       5698.33       5495.71        46.27 o
   1   9   6       1098.39       1036.43        10.45 o
   2   9   6        235.47        231.02         4.89 o
   3   9   6        393.70        412.98         5.93 o
   4   9   6         34.15         70.10         3.88 o
   5   9   6       1056.17       1051.86        16.89 o
   6   9   6          4.32         15.15         6.07 o
   7   9   6         45.33         46.57         6.67 o
   8   9   6         83.43         86.68        10.33 o
 -13  10   6          1.34         21.16        14.67 o
 -12  10   6        446.09        427.71        16.78 o
 -11  10   6        147.76        165.76         5.54 o
 -10  10   6        847.03        804.69        11.99 o
  -9  10   6       2089.28       2043.22        22.27 o
  -8  10   6        306.39        325.55         8.47 o
  -7  10   6       1390.07       1360.21        14.70 o
  -6  10   6       1341.37       1343.26        14.75 o
  -5  10   6        991.35        967.82        11.16 o
  -4  10   6        890.82       1056.82        10.71 o
  -3  10   6         84.01         57.74         2.42 o
  -2  10   6        823.09        989.28        10.38 o
  -1  10   6       3639.72       3543.61        28.72 o
   0  10   6       2584.28       2878.98        22.94 o
   1  10   6        331.86        412.95         5.69 o
   2  10   6       1650.05       1759.09        15.89 o
   3  10   6        309.72        302.73         5.15 o
   4  10   6        284.09        246.86         5.03 o
   5  10   6        473.46        441.12         8.29 o
   6  10   6         97.02        110.55         6.40 o
   7  10   6         61.28         62.00         7.34 o
   8  10   6        199.33        188.63        17.25 o
 -13  11   6         11.56         23.18        10.71 o
 -12  11   6          0.10         61.09        16.11 o
 -11  11   6          2.17          9.58         3.46 o
 -10  11   6          6.58         11.95         2.27 o
  -9  11   6         11.71         29.14         3.06 o
  -8  11   6       1154.58       1177.10        14.05 o
  -7  11   6       1025.20       1058.37        12.05 o
  -6  11   6        175.59        172.01         3.69 o
  -5  11   6       1992.45       2152.50        22.85 o
  -4  11   6       3728.84       3730.30        33.09 o
  -3  11   6         72.77         84.84         1.97 o
  -2  11   6       1166.83       1250.52        11.56 o
  -1  11   6        877.25        837.41         8.51 o
   0  11   6       1622.81       1592.27        13.99 o
   1  11   6        272.55        238.23         3.92 o
   2  11   6        722.74        778.24         8.64 o
   3  11   6       1024.96        911.33         9.95 o
   4  11   6          6.91         11.77         2.32 o
   5  11   6        427.52        450.80         8.84 o
   6  11   6         45.20         55.36         5.06 o
   7  11   6         83.29         90.17         8.23 o
   8  11   6        561.10        480.94        31.07 o
 -13  12   6        417.53        372.31        19.73 o
 -12  12   6       1359.47       1367.80        25.59 o
 -11  12   6        293.73        311.78         8.34 o
 -10  12   6         84.41         69.37         4.01 o
  -9  12   6        691.68        674.80        11.07 o
  -8  12   6       3958.81       3889.79        37.83 o
  -7  12   6        345.58        339.28         5.53 o
  -6  12   6        340.79        324.90         5.96 o
  -5  12   6        847.79        813.06         9.78 o
  -4  12   6        173.50        180.33         3.14 o
  -3  12   6       5326.91       4993.28        43.23 o
  -2  12   6       4486.54       4502.22        38.04 o
  -1  12   6         33.01         50.64         2.00 o
   0  12   6        760.92        636.48         7.31 o
   1  12   6       1350.39       1331.69        12.53 o
   2  12   6        174.47        197.36         3.64 o
   3  12   6         37.20         26.81         2.28 o
   4  12   6         77.44        124.34         4.10 o
   5  12   6         59.94         80.72         4.66 o
   6  12   6        129.11        137.66         6.40 o
   7  12   6        304.78        260.98        11.66 o
   8  12   6          9.01         11.29        11.51 o
 -13  13   6          2.80         12.99        10.88 o
 -12  13   6        411.91        446.87        13.44 o
 -11  13   6         11.07         19.47         4.18 o
 -10  13   6          7.16          7.69         2.86 o
  -9  13   6        756.12        723.73        11.12 o
  -8  13   6        122.88        175.00         8.22 o
  -7  13   6         36.12         55.63         2.91 o
  -6  13   6        351.93        373.18         6.11 o
  -5  13   6        529.86        577.66         7.11 o
  -4  13   6         40.66         81.81         2.08 o
  -3  13   6       1244.75       1374.13        12.21 o
  -2  13   6        605.77        655.07         7.28 o
  -1  13   6        865.20        820.21         8.44 o
   0  13   6        244.39        274.54         4.24 o
   1  13   6        102.33         98.39         2.85 o
   2  13   6       1568.77       1605.55        15.08 o
   3  13   6       1105.85       1081.72        11.63 o
   4  13   6        210.02        179.09         4.69 o
   5  13   6       1027.81        951.83        13.17 o
   6  13   6         45.40         50.35         5.71 o
   7  13   6         42.21         66.69         8.67 o
   8  13   6        213.90        229.44        24.77 o
 -13  14   6        264.63        214.04        17.09 o
 -12  14   6        486.67        490.22        14.35 o
 -11  14   6         24.81         39.41         4.64 o
 -10  14   6          4.57          7.33         2.74 o
  -9  14   6        178.36        181.19         4.91 o
  -8  14   6       2937.25       3022.35        32.11 o
  -7  14   6         97.17         96.29         3.78 o
  -6  14   6         40.64         44.20         2.54 o
  -5  14   6        150.21        159.94         3.10 o
  -4  14   6       3057.31       3253.63        27.36 o
  -3  14   6       5224.95       4926.89        39.69 o
  -2  14   6        564.94        664.40         7.19 o
  -1  14   6          4.85         23.47         2.77 o
   0  14   6        983.60        934.21         9.63 o
   1  14   6       1737.07       1729.30        15.89 o
   2  14   6        310.45        301.28         4.91 o
   3  14   6        179.82        197.32         4.43 o
   4  14   6        657.09        618.07         9.25 o
   5  14   6        157.96        174.05         5.43 o
   6  14   6          4.93         20.07         4.85 o
   7  14   6         75.55         70.35         7.45 o
 -13  15   6          0.23         17.80        16.35 o
 -12  15   6         20.74         33.20         7.64 o
 -11  15   6         47.01         43.80         5.20 o
 -10  15   6          0.54         10.55         3.37 o
  -9  15   6         22.71         46.77         4.16 o
  -8  15   6       1890.75       1922.76        23.00 o
  -7  15   6       2690.03       2600.59        26.45 o
  -6  15   6       1031.95       1119.07        12.66 o
  -5  15   6       1606.20       1537.63        15.45 o
  -4  15   6       8822.96       8440.42        68.61 o
  -3  15   6         42.99         99.78         2.42 o
  -2  15   6         19.10         30.20         1.53 o
  -1  15   6       2438.45       2535.60        20.10 o
   0  15   6        278.45        279.81         5.34 o
   1  15   6          0.48          9.84         1.75 o
   2  15   6       1007.24       1016.31        11.42 o
   3  15   6        402.58        370.70         6.03 o
   4  15   6          3.97          7.53         2.84 o
   5  15   6          3.23         13.37         3.38 o
   6  15   6        164.10        158.29         7.22 o
   7  15   6          3.88         15.36         7.45 o
 -12  16   6        117.96        135.30        10.33 o
 -11  16   6        164.62        160.71         6.98 o
 -10  16   6         12.61         18.56         4.13 o
  -9  16   6       1014.40        996.35        15.85 o
  -8  16   6        433.21        441.91         7.88 o
  -7  16   6         14.66         38.21         3.24 o
  -6  16   6        413.03        407.72         6.31 o
  -5  16   6        195.48        228.04         4.98 o
  -4  16   6        108.08        137.78         4.64 o
  -3  16   6         17.44         45.17         1.56 o
  -2  16   6       1346.72       1454.72        13.12 o
  -1  16   6         36.31         41.96         1.96 o
   0  16   6         36.60         39.10         2.06 o
   1  16   6        958.96        953.67        11.59 o
   2  16   6        693.05        666.32         9.04 o
   3  16   6        623.91        584.51         8.01 o
   4  16   6       1160.64       1078.78        13.20 o
   5  16   6          2.20         10.11         3.31 o
   6  16   6          1.83         13.46         4.73 o
   7  16   6         82.48         78.44         9.59 o
 -12  17   6          4.84         18.80         7.20 o
 -11  17   6         75.18         76.07         5.54 o
 -10  17   6        210.30        193.14         6.15 o
  -9  17   6        164.37        194.17         9.57 o
  -8  17   6       4137.85       4105.31        41.41 o
  -7  17   6       1330.34       1290.54        18.57 o
  -6  17   6         55.24         47.84         2.45 o
  -5  17   6          1.15         13.90         1.94 o
  -4  17   6       4898.65       4803.39        44.62 o
  -3  17   6       2824.07       2783.26        23.83 o
  -2  17   6       2762.75       2937.77        24.42 o
  -1  17   6        812.06        821.37         8.90 o
   0  17   6         23.64         28.01         1.86 o
   1  17   6        340.15        351.51         5.91 o
   2  17   6        150.70        166.41         3.94 o
   3  17   6         38.53         54.00         3.70 o
   4  17   6        137.80        133.02         4.46 o
   5  17   6        314.73        296.68         6.50 o
   6  17   6         78.16         86.71         6.62 o
   7  17   6        289.07        256.82        12.41 o
 -12  18   6        222.46        236.25        14.58 o
 -11  18   6         77.84         68.27         6.59 o
 -10  18   6         51.53         41.68         4.62 o
  -9  18   6       1303.87       1324.65        18.70 o
  -8  18   6         38.97         73.35         4.73 o
  -7  18   6         57.66         71.15         3.16 o
  -6  18   6        410.74        440.08         6.07 o
  -5  18   6       1161.68       1092.20        10.98 o
  -4  18   6         19.19         13.03         2.22 o
  -3  18   6        955.55        957.08         9.41 o
  -2  18   6        473.50        490.24         5.96 o
  -1  18   6        176.56        147.04         3.31 o
   0  18   6          2.76        114.89         4.27 o
   1  18   6        264.58        235.70         5.84 o
   2  18   6       2379.73       2478.72        23.31 o
   3  18   6       1278.80       1292.75        14.79 o
   4  18   6        160.20        126.88         5.58 o
   5  18   6          0.21          6.83         3.56 o
   6  18   6         79.03         89.46         7.55 o
   7  18   6        275.15        229.44        12.72 o
 -12  19   6         14.43         32.56         9.43 o
 -11  19   6        148.24        160.74         7.73 o
 -10  19   6        245.09        228.31         6.87 o
  -9  19   6         93.10        134.03         6.84 o
  -8  19   6        102.47        121.70         4.04 o
  -7  19   6          8.37         13.20         1.95 o
  -6  19   6        537.88        520.56         7.48 o
  -5  19   6        325.92        359.90         5.60 o
  -4  19   6       1639.72       1641.68        16.87 o
  -3  19   6         39.96         35.45         2.10 o
  -2  19   6         50.50         76.06         2.28 o
  -1  19   6        698.68        701.61         7.97 o
   0  19   6       4780.42       4800.10        37.12 o
   1  19   6          6.91         11.29         2.15 o
   2  19   6        168.49        186.70         4.41 o
   3  19   6        107.69        120.27         4.15 o
   4  19   6         87.19         97.84         4.83 o
   5  19   6        256.84        242.20         8.31 o
   6  19   6        168.15        189.29         8.45 o
   7  19   6         34.67         52.06         9.42 o
 -12  20   6        428.35        435.26        15.53 o
 -11  20   6         29.48         26.24         4.65 o
 -10  20   6          4.30          5.22         3.92 o
  -9  20   6        968.53        967.07        15.68 o
  -8  20   6        170.38        212.82         5.83 o
  -7  20   6        174.45        146.51         4.56 o
  -6  20   6        611.26        601.07         7.78 o
  -5  20   6        807.48        777.11         9.00 o
  -4  20   6       1186.29       1207.04        13.37 o
  -3  20   6        531.85        524.29         6.46 o
  -2  20   6        709.02        770.14         8.45 o
  -1  20   6        128.33        165.86         3.94 o
   0  20   6        586.59        589.69         8.26 o
   1  20   6          1.18          5.92         1.82 o
   2  20   6       1621.78       1599.00        17.60 o
   3  20   6        113.49        135.38         4.49 o
   4  20   6         13.89         12.18         3.77 o
   5  20   6         87.87         94.68         6.12 o
   6  20   6         77.20         89.32         7.50 o
   7  20   6        225.58        207.26        13.78 o
 -12  21   6         82.79        112.17        11.32 o
 -11  21   6        202.02        185.79         9.58 o
 -10  21   6        463.10        491.40        11.35 o
  -9  21   6         11.84         27.64         4.30 o
  -8  21   6        216.06        242.14         6.12 o
  -7  21   6         50.93         55.18         3.40 o
  -6  21   6        277.65        287.15         4.89 o
  -5  21   6        904.85        919.39        10.37 o
  -4  21   6       2983.34       3027.40        28.55 o
  -3  21   6       1147.38       1091.67        11.76 o
  -2  21   6        135.14        169.91         3.72 o
  -1  21   6       3385.97       3365.87        28.91 o
   0  21   6        242.58        448.27        14.94 o
   1  21   6         60.73         51.00         3.01 o
   2  21   6        469.69        491.75         7.54 o
   3  21   6         13.40         16.99         2.94 o
   4  21   6        642.14        633.77        11.72 o
   5  21   6         76.98         77.33         6.93 o
   6  21   6         67.86         66.92         7.77 o
 -12  22   6          6.38         18.04        13.73 o
 -11  22   6          1.47         -1.23         8.15 o
 -10  22   6          0.08          8.91         4.11 o
  -9  22   6        334.41        330.38         8.53 o
  -8  22   6        251.81        274.30         7.27 o
  -7  22   6         34.35         36.69         3.15 o
  -6  22   6          7.68         14.04         2.36 o
  -5  22   6        493.47        530.28         7.12 o
  -4  22   6        160.64        175.23         4.77 o
  -3  22   6         29.36         40.61         2.74 o
  -2  22   6       3920.43       3938.45        33.47 o
  -1  22   6        190.19        196.79         5.51 o
   0  22   6       2285.22       2212.70        25.14 o
   1  22   6         58.34         61.15         3.17 o
   2  22   6         11.67         17.40         3.11 o
   3  22   6        116.73        129.88         5.81 o
   4  22   6          7.85         26.85         3.99 o
   5  22   6        330.55        314.63         9.07 o
   6  22   6         57.15         54.86         7.52 o
 -11  23   6          5.05          5.81         7.27 o
 -10  23   6          1.11         -6.04         6.04 o
  -9  23   6        113.29        125.89         5.79 o
  -8  23   6        418.61        441.17         9.68 o
  -7  23   6        731.24        701.72         9.49 o
  -6  23   6         23.93         43.21         2.75 o
  -5  23   6       2752.10       2785.94        25.67 o
  -4  23   6        673.24        666.70         8.91 o
  -3  23   6        172.48        174.07         3.45 o
  -2  23   6         46.30         76.69         2.98 o
  -1  23   6        120.31        135.38         3.18 o
   0  23   6        166.99        170.18         4.82 o
   1  23   6        154.04        145.94         4.29 o
   2  23   6        493.45        512.12         8.93 o
   3  23   6         84.54         84.21         5.79 o
   4  23   6        389.54        401.14         9.18 o
   5  23   6          9.25         12.50         4.86 o
   6  23   6          9.91         19.78         7.88 o
 -11  24   6        289.06        247.22        13.12 o
 -10  24   6          0.58          0.01         4.75 o
  -9  24   6        201.76        213.29        10.42 o
  -8  24   6        992.60        974.77        23.24 o
  -7  24   6         16.29         17.10         3.61 o
  -6  24   6         18.93         32.37         2.61 o
  -5  24   6          1.11         16.17         4.17 o
  -4  24   6        413.63        386.13         6.54 o
  -3  24   6          8.49         17.01         1.73 o
  -2  24   6        192.97        203.90         3.92 o
  -1  24   6         28.13         29.65         2.43 o
   0  24   6        757.77        804.63        10.91 o
   1  24   6        455.50        446.83         8.02 o
   2  24   6          8.51         20.45         3.51 o
   3  24   6        821.90        825.09        13.27 o
   4  24   6         29.08         42.04         5.72 o
   5  24   6         59.87         59.70         5.83 o
   6  24   6         75.56         85.71        10.06 o
 -11  25   6         44.01         26.87         8.51 o
 -10  25   6        148.26        102.69        11.85 o
  -9  25   6        316.42        323.59         8.79 o
  -8  25   6        258.63        271.91         7.57 o
  -7  25   6        109.32        112.12         4.88 o
  -6  25   6          6.22         11.13         2.37 o
  -5  25   6         46.98         50.58         3.03 o
  -4  25   6        981.04        946.02        11.86 o
  -3  25   6        519.25        571.38         8.08 o
  -2  25   6          0.87         10.16         2.40 o
  -1  25   6         90.28         96.54         3.76 o
   0  25   6          3.17         11.87         3.41 o
   1  25   6          8.69         15.10         3.21 o
   2  25   6        202.15        201.04         6.13 o
   3  25   6          0.22         18.46         4.66 o
   4  25   6         19.40         27.16         4.82 o
   5  25   6         64.50         67.35         7.31 o
   6  25   6         22.08         18.01         8.57 o
 -11  26   6        103.09         84.65         9.99 o
 -10  26   6         10.88          4.22         7.30 o
  -9  26   6        772.59        788.68        21.23 o
  -8  26   6        395.00        423.53         9.69 o
  -7  26   6         55.62         60.47         4.38 o
  -6  26   6         14.26         27.03         3.46 o
  -5  26   6         35.75         60.79         3.11 o
  -4  26   6        172.15        174.43         5.93 o
  -3  26   6        100.28        113.65         4.08 o
  -2  26   6        931.92        966.74        11.51 o
  -1  26   6        224.67        235.12         4.96 o
   0  26   6        575.08        585.48         9.43 o
   1  26   6        150.72        135.47         7.27 o
   2  26   6        247.28        258.32         6.71 o
   3  26   6        433.35        433.29        11.26 o
   4  26   6         12.42         25.61         6.43 o
   5  26   6          4.31          9.94         6.59 o
 -11  27   6         29.75         21.84        12.14 o
 -10  27   6          7.10          2.71         6.51 o
  -9  27   6         11.51         26.41         7.44 o
  -8  27   6          8.37         22.97         4.30 o
  -7  27   6         35.10         42.88         4.59 o
  -6  27   6         18.13         20.26         3.72 o
  -5  27   6         53.21         71.73         4.17 o
  -4  27   6         51.52         47.60         3.42 o
  -3  27   6         83.57         74.16         3.48 o
  -2  27   6         12.77         48.01         3.86 o
  -1  27   6          3.64         11.17         2.76 o
   0  27   6         26.49         44.48         4.57 o
   1  27   6        746.01        736.39        12.94 o
   2  27   6        215.49        217.65         6.72 o
   3  27   6          9.14         27.58         5.40 o
   4  27   6        386.46        380.47        14.36 o
   5  27   6          6.67         19.07        11.76 o
 -10  28   6        104.32         86.24        12.04 o
  -9  28   6        405.57        431.85        11.65 o
  -8  28   6        107.63        102.24         6.75 o
  -7  28   6        136.63        152.93         6.17 o
  -6  28   6          8.53         17.35         3.84 o
  -5  28   6          8.75         29.81         4.23 o
  -4  28   6        244.18        263.70         6.87 o
  -3  28   6         37.01         37.62         3.17 o
  -2  28   6        116.39        121.27         4.80 o
  -1  28   6        232.82        241.69         5.95 o
   0  28   6          2.82         14.73         4.83 o
   1  28   6         94.88        113.32         6.99 o
   2  28   6        972.85        921.60        15.00 o
   3  28   6          6.78         22.40         5.89 o
   4  28   6          9.22         19.65         5.88 o
   5  28   6         20.71         36.85         8.00 o
 -10  29   6        130.55         81.23        10.70 o
  -9  29   6          8.56         26.80         9.19 o
  -8  29   6         66.79         64.45         4.95 o
  -7  29   6         54.67         48.81         4.34 o
  -6  29   6        235.07        247.17         6.23 o
  -5  29   6        348.86        318.15         6.88 o
  -4  29   6        435.73        427.12         8.00 o
  -3  29   6        284.73        304.12         5.57 o
  -2  29   6        246.12        237.49         5.80 o
  -1  29   6         38.66         40.59         5.55 o
   0  29   6        229.71        193.28         6.01 o
   1  29   6         23.25         30.95         4.21 o
   2  29   6          3.60          8.03         3.98 o
   3  29   6         10.59         12.11         6.90 o
   4  29   6        255.81        266.06         9.98 o
   5  29   6        115.00        140.39        13.98 o
 -10  30   6         36.62         42.79        12.32 o
  -9  30   6         48.52         15.22         8.89 o
  -8  30   6          3.52         12.18         5.45 o
  -7  30   6         80.11         93.63         6.71 o
  -6  30   6         25.46         44.96         4.59 o
  -5  30   6         10.18         32.29         7.53 o
  -4  30   6        212.92        208.83         6.78 o
  -3  30   6         37.18         56.17         3.42 o
  -2  30   6        473.95        450.10         7.44 o
  -1  30   6         98.82        108.43         5.19 o
   0  30   6         36.80         41.65         6.25 o
   1  30   6        218.76        222.10         9.58 o
   2  30   6        228.52        222.26         9.84 o
   3  30   6         98.09        112.40        10.36 o
   4  30   6        348.12        343.41        12.08 o
  -9  31   6          7.20          4.99         6.34 o
  -8  31   6         15.56         19.85         6.55 o
  -7  31   6        329.74        343.72         9.60 o
  -6  31   6          0.22         10.65         7.19 o
  -5  31   6        139.28        166.71         7.70 o
  -4  31   6         32.79         38.77         5.12 o
  -3  31   6          4.31          9.01         2.91 o
  -2  31   6          3.45         11.13         3.98 o
  -1  31   6          1.10         12.82         4.86 o
   0  31   6          2.45         16.49         5.55 o
   1  31   6        144.98        161.57         8.17 o
   2  31   6         15.78         29.79         7.97 o
   3  31   6         12.04         28.78         7.04 o
   4  31   6        241.06        244.90        13.62 o
  -9  32   6         27.87         11.18        11.18 o
  -8  32   6         11.67          4.30         6.23 o
  -7  32   6        375.80        366.94        11.52 o
  -6  32   6          6.38          9.54         4.81 o
  -5  32   6          1.99         22.73         6.82 o
  -4  32   6        176.20        190.07         7.65 o
  -3  32   6         51.23         61.57         4.96 o
  -2  32   6        291.92        279.28         6.77 o
  -1  32   6         41.27         44.80         5.04 o
   0  32   6        481.00        443.13        10.38 o
   1  32   6          0.15         -5.65         7.47 o
   2  32   6        430.13        410.80        12.83 o
   3  32   6          1.18         21.54         8.37 o
   4  32   6          5.50          6.50         8.87 o
  -9  33   6          7.26          3.06         9.74 o
  -8  33   6        149.36        148.64        12.53 o
  -7  33   6         14.12         18.53         6.46 o
  -6  33   6        399.46        381.16        12.69 o
  -5  33   6          6.81         19.19         6.01 o
  -4  33   6        198.63        184.53        11.35 o
  -3  33   6         61.36         61.60         5.49 o
  -2  33   6        285.45        289.93         7.31 o
  -1  33   6          5.21         10.15         4.38 o
   0  33   6         16.71         11.00        15.51 o
   1  33   6         36.96         20.90         5.69 o
   2  33   6         16.17         24.90         8.92 o
   3  33   6         42.33         62.45        10.69 o
  -8  34   6        231.27        216.19        20.06 o
  -7  34   6          2.83          4.40         7.42 o
  -6  34   6        500.61        565.93        16.10 o
  -5  34   6          2.67         10.73         7.45 o
  -4  34   6          0.30          2.77         6.44 o
  -3  34   6         24.03         24.13         5.35 o
  -2  34   6         73.94        116.88         8.09 o
  -1  34   6         10.78         20.09         7.72 o
   0  34   6          1.66         -1.73         7.96 o
   1  34   6         10.16         21.58        10.50 o
   2  34   6         41.66         28.25         8.05 o
   3  34   6        185.52        128.08        15.48 o
  -8  35   6         53.86         34.02         8.76 o
  -7  35   6         43.30         39.50         7.80 o
  -6  35   6         14.67         10.31         7.31 o
  -5  35   6          0.90          5.31         6.60 o
  -4  35   6         36.50         46.47        10.53 o
  -3  35   6         38.67         38.54         6.93 o
  -2  35   6         10.41         20.98         8.01 o
  -1  35   6          0.74          4.51         6.92 o
   0  35   6          1.30         -7.03         7.03 o
   1  35   6        219.08        135.22        11.83 o
   2  35   6         43.44         57.90        10.83 o
  -7  36   6         68.85         65.66         8.59 o
  -6  36   6          1.81         -0.93         7.99 o
  -5  36   6        264.62        327.81        12.70 o
  -4  36   6         15.61         28.74        11.73 o
  -3  36   6         99.61        133.27         9.34 o
  -2  36   6         19.62         12.11         6.17 o
  -1  36   6          2.81         -1.95         7.16 o
   0  36   6          3.77          2.42         7.65 o
   1  36   6        242.60        176.85        11.98 o
   2  36   6        123.81         98.01         9.06 o
  -7  37   6         31.00         60.59        17.04 o
  -6  37   6        250.10        239.22        14.76 o
  -5  37   6         96.27        150.80        12.86 o
  -4  37   6          3.70          8.50         8.43 o
  -3  37   6          9.28          8.92        10.17 o
  -2  37   6        120.38        128.69         9.19 o
  -1  37   6         25.35         18.12         7.90 o
   0  37   6        266.90        235.14        12.34 o
   1  37   6        106.66        103.56        10.05 o
  -6  38   6         74.25        129.67        14.02 o
  -5  38   6         11.21         31.50        15.70 o
  -4  38   6        186.13        116.34        13.59 o
  -3  38   6        183.09        190.40        13.57 o
  -2  38   6         98.63         76.12         7.38 o
  -1  38   6         20.95         19.17         8.47 o
   0  38   6          0.50         -3.11         9.34 o
   1  38   6        184.49        153.32        12.56 o
  -5  39   6        164.19        106.22        14.50 o
  -4  39   6          3.32         22.64        11.15 o
  -3  39   6         50.88         54.62         9.46 o
  -2  39   6          7.53         -1.27         8.86 o
  -1  39   6        199.01        212.43        12.47 o
   0  39   6        191.93        146.53        12.19 o
  -4  40   6         48.95         48.11        11.04 o
  -3  40   6          8.84         22.04        14.26 o
  -2  40   6         65.46         52.70        11.80 o
  -1  40   6         56.54         65.13        24.77 o
 -14   1   7        388.30        374.68        16.89 o
 -13   1   7        809.20        867.71        19.89 o
 -12   1   7         15.54         22.16         3.19 o
 -11   1   7       1445.86       1555.89        22.54 o
 -10   1   7        655.73        741.25        12.26 o
  -9   1   7       2162.01       2112.50        23.45 o
  -8   1   7        835.64        891.43        11.07 o
  -7   1   7        409.56        422.93         8.23 o
  -6   1   7         31.56         12.43         1.25 o
  -5   1   7       5203.13       5653.06        47.24 o
  -4   1   7       3941.49       3917.24        32.02 o
  -3   1   7       9484.04       9562.37        83.74 o
  -2   1   7        114.24         89.44         2.12 o
  -1   1   7        205.78        164.37         3.17 o
   0   1   7          0.02          1.99         0.99 o
   1   1   7        150.24        162.83         3.93 o
   2   1   7        187.72        194.76         5.05 o
   3   1   7       1908.80       1852.20        17.76 o
   4   1   7        195.48        193.32         4.92 o
   5   1   7        698.30        723.47        10.87 o
   6   1   7        747.65        727.83        14.06 o
   7   1   7         39.48         37.37         7.42 o
 -14   2   7         66.44         53.99        11.47 o
 -13   2   7         78.30         92.96         7.68 o
 -12   2   7        363.57        389.63         8.98 o
 -11   2   7         55.97        102.67         4.78 o
 -10   2   7          6.54         17.80         3.49 o
  -9   2   7        174.99        223.60         5.85 o
  -8   2   7       1048.46       1165.31        14.18 o
  -7   2   7       8112.60       7871.61        67.96 o
  -6   2   7         43.81         25.52         1.37 o
  -5   2   7       4181.80       4099.35        40.16 o
  -4   2   7       2049.03       2077.22        18.11 o
  -3   2   7         91.64        103.21         2.53 o
  -2   2   7        494.79        482.81         6.03 o
  -1   2   7        192.02        196.02         3.46 o
   0   2   7        107.95        116.46         2.71 o
   1   2   7       2599.20       2663.48        22.91 o
   2   2   7       1741.54       1591.85        14.93 o
   3   2   7        658.15        703.14         8.87 o
   4   2   7        234.61        236.28         5.29 o
   5   2   7         32.16         64.49         5.76 o
   6   2   7        127.72        121.90         7.45 o
   7   2   7         50.43         39.48         8.58 o
 -14   3   7         79.25         93.29        11.89 o
 -13   3   7        118.22        128.24        11.58 o
 -12   3   7          5.50         13.69         4.27 o
 -11   3   7         23.95         35.85         3.52 o
 -10   3   7         46.00         74.36         4.09 o
  -9   3   7       2914.68       2841.35        29.97 o
  -8   3   7        641.03        713.55         9.97 o
  -7   3   7         29.86         62.98         2.27 o
  -6   3   7       2228.38       2159.05        20.92 o
  -5   3   7       1123.07       1308.09        14.92 o
  -4   3   7        281.81        273.63         3.79 o
  -3   3   7       4533.14       4664.58        39.22 o
  -2   3   7       1460.99       1447.60        13.87 o
  -1   3   7        553.04        622.81         7.24 o
   0   3   7         94.13         94.18         2.53 o
   1   3   7         83.71        102.43         4.14 o
   2   3   7       1406.13       1361.09        12.97 o
   3   3   7        645.90        620.18         7.62 o
   4   3   7         19.30         57.18         5.59 o
   5   3   7        169.89        184.29         6.04 o
   6   3   7          0.60          5.79         4.97 o
   7   3   7          3.71          3.66         7.42 o
 -14   4   7          0.83         17.08        11.64 o
 -13   4   7         58.89         76.56         8.25 o
 -12   4   7        878.04        965.07        15.85 o
 -11   4   7          3.98         18.41         2.79 o
 -10   4   7        593.18        564.62         9.24 o
  -9   4   7        262.01        302.09         8.09 o
  -8   4   7        671.15        784.03         9.40 o
  -7   4   7       5194.35       5597.50        43.88 o
  -6   4   7          4.80         37.35         1.84 o
  -5   4   7       2598.14       2469.08        25.45 o
  -4   4   7        513.54        511.96         5.83 o
  -3   4   7        409.46        413.03         4.93 o
  -2   4   7         33.28         58.75         2.04 o
  -1   4   7       1724.71       1655.70        15.49 o
   0   4   7         30.91         40.44         1.85 o
   1   4   7       3843.20       3657.30        29.06 o
   2   4   7          0.43          9.70         2.09 o
   3   4   7        228.72        227.52         4.61 o
   4   4   7       1274.49       1185.81        13.39 o
   5   4   7        815.87        837.17        11.53 o
   6   4   7        128.66         96.79         7.66 o
   7   4   7        411.75        321.18        13.18 o
 -14   5   7        336.37        317.78        31.82 o
 -13   5   7          0.11         10.08         6.17 o
 -12   5   7          1.93         18.17         4.61 o
 -11   5   7        409.92        427.39         8.35 o
 -10   5   7         74.59         56.51         3.23 o
  -9   5   7        727.45        746.34         9.45 o
  -8   5   7         13.66         50.09         3.59 o
  -7   5   7        157.85        171.23         3.21 o
  -6   5   7        683.22        721.97         8.31 o
  -5   5   7       3328.01       3509.99        34.88 o
  -4   5   7         36.63         48.34         1.53 o
  -3   5   7       1009.86       1067.22        10.36 o
  -2   5   7       4821.73       4424.80        42.97 o
  -1   5   7       1208.98       1234.35        11.80 o
   0   5   7        253.60        259.69         4.21 o
   1   5   7        434.81        452.88        10.96 o
   2   5   7        444.73        418.14         6.23 o
   3   5   7        100.70        110.54         4.53 o
   4   5   7         26.16         50.32         4.07 o
   5   5   7          2.64         58.54         6.40 o
   6   5   7         91.86         94.05         7.49 o
   7   5   7        155.36        126.19        10.85 o
 -14   6   7        242.45        214.01        24.89 o
 -13   6   7          6.47          6.88         6.82 o
 -12   6   7        197.03        208.50         8.17 o
 -11   6   7         66.27         88.51         3.86 o
 -10   6   7        154.68        154.49         4.24 o
  -9   6   7         11.52         24.85         2.67 o
  -8   6   7       3412.42       3503.17        31.45 o
  -7   6   7       3479.75       3734.93        30.57 o
  -6   6   7         43.33         36.91         1.84 o
  -5   6   7       5013.48       4647.58        43.09 o
  -4   6   7        447.08        485.43         6.09 o
  -3   6   7       5291.39       5444.85        43.51 o
  -2   6   7       1289.37       1319.77        12.85 o
  -1   6   7        308.63        260.42         4.04 o
   0   6   7          0.24         -0.05         1.18 o
   1   6   7       7612.63       7383.72        60.55 o
   2   6   7          1.13          7.36         1.86 o
   3   6   7        974.31        939.65        11.01 o
   4   6   7        160.34        151.07         5.14 o
   5   6   7        116.72        159.40         5.89 o
   6   6   7        157.47        176.02        12.68 o
   7   6   7         80.01         78.36         8.19 o
 -14   7   7        269.25        296.78        27.90 o
 -13   7   7        206.40        235.49        11.07 o
 -12   7   7         49.98         67.27         6.01 o
 -11   7   7       1078.99       1101.87        16.07 o
 -10   7   7        273.65        302.63         5.89 o
  -9   7   7        656.83        717.07        10.06 o
  -8   7   7        561.29        559.15         6.90 o
  -7   7   7         15.04        150.54         6.29 o
  -6   7   7        753.66        769.88         9.25 o
  -5   7   7       2573.29       2860.18        28.01 o
  -4   7   7       3666.45       3723.44        31.75 o
  -3   7   7       5220.52       5554.15        45.82 o
  -2   7   7       4275.96       4206.42        33.59 o
  -1   7   7        264.68        367.01         5.35 o
   0   7   7          1.58         10.90         2.22 o
   1   7   7        274.44        376.44         6.54 o
   2   7   7          1.54          9.45         2.36 o
   3   7   7        702.44        660.67         8.15 o
   4   7   7         63.65         64.67         3.91 o
   5   7   7        181.45        210.35         6.55 o
   6   7   7         25.59         38.74         5.71 o
   7   7   7        154.10        145.26        15.45 o
 -13   8   7         26.12         59.12         8.09 o
 -12   8   7        142.48        146.72         8.41 o
 -11   8   7        138.59        152.12         4.62 o
 -10   8   7       1203.65       1156.70        15.63 o
  -9   8   7         31.29         47.73         3.11 o
  -8   8   7        243.67        282.09         5.22 o
  -7   8   7       1213.92       1245.40        13.10 o
  -6   8   7       2688.71       2734.57        27.16 o
  -5   8   7       3445.62       3537.31        30.90 o
  -4   8   7        339.23        339.82         4.63 o
  -3   8   7       1323.76       1172.87        11.91 o
  -2   8   7        700.55        896.37         9.19 o
  -1   8   7       5372.45       5071.92        40.28 o
   0   8   7          0.28          2.14         1.21 o
   1   8   7       1703.59       1741.62        15.61 o
   2   8   7       4892.56       4754.61        36.85 o
   3   8   7        473.25        451.93         6.37 o
   4   8   7          0.03          3.77         2.98 o
   5   8   7        200.26        204.61         6.67 o
   6   8   7        153.11        173.66        10.52 o
   7   8   7        262.75        231.85        12.24 o
 -13   9   7          0.17         16.90         7.37 o
 -12   9   7        152.42        167.35         7.55 o
 -11   9   7        422.18        477.90         8.42 o
 -10   9   7        271.17        352.91         6.88 o
  -9   9   7       2546.47       2524.06        26.58 o
  -8   9   7          0.10          6.37         1.61 o
  -7   9   7          0.33          7.69         2.01 o
  -6   9   7         19.96         62.98         2.50 o
  -5   9   7       2816.04       3064.53        28.42 o
  -4   9   7         71.85         96.43         2.41 o
  -3   9   7       1636.76       1547.58        15.21 o
  -2   9   7       3218.95       3281.48        26.90 o
  -1   9   7       1739.49       2052.24        18.30 o
   0   9   7        104.48        107.44         2.59 o
   1   9   7        546.55        659.10         7.59 o
   2   9   7        967.55       1003.32        10.83 o
   3   9   7        353.93        334.30         5.79 o
   4   9   7        141.37        141.32         5.22 o
   5   9   7        557.27        572.86        10.27 o
   6   9   7        458.93        435.29        12.63 o
   7   9   7          0.62          5.73         8.04 o
 -13  10   7        162.41        184.91        13.71 o
 -12  10   7         62.32         70.82         7.33 o
 -11  10   7          2.95          8.61         3.00 o
 -10  10   7       3130.31       3142.65        37.94 o
  -9  10   7       3172.42       3151.71        32.11 o
  -8  10   7        347.22        359.33         5.79 o
  -7  10   7        328.30        319.22         5.43 o
  -6  10   7       3975.51       3870.66        35.22 o
  -5  10   7        846.42        975.95        11.44 o
  -4  10   7          4.10         16.24         1.62 o
  -3  10   7       2252.57       2459.83        22.07 o
  -2  10   7       1186.42       1307.88        12.88 o
  -1  10   7       3071.83       3161.54        26.49 o
   0  10   7          3.21          9.07         1.53 o
   1  10   7       1288.52       1414.59        12.91 o
   2  10   7       2907.72       2699.39        22.77 o
   3  10   7        768.74        741.69         9.46 o
   4  10   7        254.46        240.92         6.22 o
   5  10   7        332.26        354.54         8.04 o
   6  10   7        535.55        543.30        14.80 o
   7  10   7          9.87         20.96         8.31 o
 -13  11   7        292.01        281.90        20.80 o
 -12  11   7          0.00         12.41         4.51 o
 -11  11   7        102.03        116.24         4.69 o
 -10  11   7          1.10         40.75         4.20 o
  -9  11   7       2062.27       2021.45        23.02 o
  -8  11   7        202.88        232.47         4.93 o
  -7  11   7         59.14         71.78         2.66 o
  -6  11   7       1327.32       1328.50        14.82 o
  -5  11   7        864.72        831.42         9.70 o
  -4  11   7        174.87        174.57         2.90 o
  -3  11   7        214.49        285.93         4.69 o
  -2  11   7       5118.16       4635.72        37.96 o
  -1  11   7       1189.95       1180.17        11.48 o
   0  11   7         51.62         55.96         2.30 o
   1  11   7       1536.60       1511.64        14.17 o
   2  11   7       1424.85       1479.88        14.25 o
   3  11   7       1297.22       1272.58        14.31 o
   4  11   7          0.04          7.05         2.95 o
   5  11   7         85.63         98.44         5.22 o
   6  11   7         69.14        105.18         8.28 o
   7  11   7        214.22        204.13        12.45 o
 -13  12   7         20.33         21.92         9.74 o
 -12  12   7        660.67        663.99        14.07 o
 -11  12   7        179.88        205.65         6.09 o
 -10  12   7        742.96        709.78        12.22 o
  -9  12   7        668.01        648.02        10.46 o
  -8  12   7         67.66         77.00         4.08 o
  -7  12   7       1740.36       1829.59        19.63 o
  -6  12   7         73.23        168.37         5.37 o
  -5  12   7         14.35         52.15         2.63 o
  -4  12   7       3370.07       3370.34        29.27 o
  -3  12   7          3.30         18.43         1.29 o
  -2  12   7        393.77        443.13         8.26 o
  -1  12   7         66.40         63.10         3.02 o
   0  12   7        577.44        574.91         6.85 o
   1  12   7        319.36        326.99         4.96 o
   2  12   7          8.73          9.53         2.26 o
   3  12   7          1.85          4.09         2.22 o
   4  12   7        259.46        226.09         6.82 o
   5  12   7         57.58         72.58         4.75 o
   6  12   7        588.70        493.78        14.28 o
   7  12   7         86.51         73.65         9.05 o
 -13  13   7        151.85        128.30        12.95 o
 -12  13   7         44.02         47.71         6.63 o
 -11  13   7        288.91        318.98        10.38 o
 -10  13   7         35.93         41.02         4.56 o
  -9  13   7         55.65         52.91         3.51 o
  -8  13   7        468.60        443.25         7.20 o
  -7  13   7         34.43         35.66         2.72 o
  -6  13   7       4921.85       4704.34        46.34 o
  -5  13   7       2945.80       2970.83        26.45 o
  -4  13   7        841.63        903.37         9.71 o
  -3  13   7        184.30        231.36         3.62 o
  -2  13   7       9805.16       8901.99        65.21 o
  -1  13   7        768.72        750.48         8.30 o
   0  13   7          1.00          4.93         1.49 o
   1  13   7       1573.22       1532.66        15.24 o
   2  13   7        996.06       1031.91        11.20 o
   3  13   7         76.67         86.31         3.90 o
   4  13   7         10.48         10.90         3.64 o
   5  13   7          2.31         12.82         3.71 o
   6  13   7        133.22        128.33         9.14 o
   7  13   7        159.27        153.42        13.64 o
 -13  14   7         33.48         42.28        10.45 o
 -12  14   7         15.27         25.60         6.27 o
 -11  14   7         85.98         81.88         5.23 o
 -10  14   7         15.67         31.17         5.57 o
  -9  14   7        117.65        122.24         5.00 o
  -8  14   7        755.92        731.81        10.47 o
  -7  14   7        210.22        261.47         5.28 o
  -6  14   7       2046.72       2138.33        20.78 o
  -5  14   7       2434.93       2526.68        23.02 o
  -4  14   7       1142.22       1184.59        12.06 o
  -3  14   7         19.47         35.30         1.57 o
  -2  14   7         35.58         87.54         2.50 o
  -1  14   7         17.13         10.11         1.75 o
   0  14   7        568.70        546.81         6.93 o
   1  14   7        489.32        502.48         6.81 o
   2  14   7          6.45         11.21         2.35 o
   3  14   7       1040.60       1084.85        12.79 o
   4  14   7         13.71         11.80         3.15 o
   5  14   7         37.34         45.20         4.09 o
   6  14   7         30.23         41.05         6.75 o
   7  14   7          1.04         20.23         8.86 o
 -13  15   7        108.11         81.05        20.44 o
 -12  15   7        200.62        215.83        11.32 o
 -11  15   7        359.86        334.31         9.55 o
 -10  15   7        126.55        134.77         6.19 o
  -9  15   7         33.10         55.06         3.64 o
  -8  15   7        201.46        217.10         4.91 o
  -7  15   7        144.35        147.70         4.73 o
  -6  15   7       3289.22       3257.11        31.42 o
  -5  15   7        239.29        271.08         5.16 o
  -4  15   7          2.04          5.08         1.34 o
  -3  15   7         16.56         39.78         1.61 o
  -2  15   7        775.74        755.21         8.28 o
  -1  15   7        188.38        182.18         3.56 o
   0  15   7         82.78         89.47         2.93 o
   1  15   7        292.57        280.28         5.00 o
   2  15   7        778.67        717.00        10.94 o
   3  15   7        223.16        221.57         4.96 o
   4  15   7          9.10         20.00         3.60 o
   5  15   7         32.28         34.70         4.88 o
   6  15   7          3.18          5.49         6.65 o
   7  15   7          5.65         20.29         9.19 o
 -13  16   7        101.45        120.55        15.47 o
 -12  16   7          5.61         17.46         6.79 o
 -11  16   7        475.10        454.79        11.40 o
 -10  16   7       1968.47       1911.62        29.68 o
  -9  16   7         18.06         48.67         4.15 o
  -8  16   7        702.52        686.02         9.53 o
  -7  16   7         50.34         60.24         3.63 o
  -6  16   7       1090.70       1086.66        13.20 o
  -5  16   7         12.45         35.47         2.17 o
  -4  16   7        105.59        102.08         2.82 o
  -3  16   7       1855.00       1947.09        17.22 o
  -2  16   7          1.66          4.92         1.79 o
  -1  16   7       2148.41       2111.74        17.88 o
   0  16   7        330.37        328.32         5.49 o
   1  16   7        852.37        756.70        10.34 o
   2  16   7       2204.34       2133.77        21.34 o
   3  16   7       1921.75       1897.21        23.18 o
   4  16   7          4.24         12.22         3.59 o
   5  16   7          4.14         15.29         4.21 o
   6  16   7        440.24        436.34        12.47 o
   7  16   7          9.60         22.68        10.56 o
 -13  17   7        151.86        153.07        14.26 o
 -12  17   7        136.23        139.44         9.97 o
 -11  17   7         17.77         27.08         3.79 o
 -10  17   7        225.52        233.93         6.80 o
  -9  17   7       1877.76       1839.48        27.54 o
  -8  17   7        179.60        173.15         4.95 o
  -7  17   7         74.40         85.30         3.80 o
  -6  17   7        728.94        746.26         9.46 o
  -5  17   7       3753.04       3974.30        36.01 o
  -4  17   7          3.44          4.98         1.52 o
  -3  17   7         11.46         40.09         2.18 o
  -2  17   7          5.51         10.50         1.42 o
  -1  17   7        212.57        206.56         3.78 o
   0  17   7        152.18        148.77         4.45 o
   1  17   7         66.71         62.83         3.60 o
   2  17   7         65.35         97.31         3.74 o
   3  17   7         26.10         48.13         3.78 o
   4  17   7        213.67        219.88         5.73 o
   5  17   7         50.93         85.32         6.38 o
   6  17   7          8.60         29.71         6.14 o
 -12  18   7         41.63         39.10         8.22 o
 -11  18   7        148.78        155.67         7.33 o
 -10  18   7       1235.29       1216.25        21.17 o
  -9  18   7       2621.92       2611.66        33.80 o
  -8  18   7         14.43         14.44         2.45 o
  -7  18   7         28.82         40.05         2.47 o
  -6  18   7        779.77        783.38         9.90 o
  -5  18   7         37.30         82.12         3.18 o
  -4  18   7        489.20        478.77         6.34 o
  -3  18   7       4603.93       4696.77        37.53 o
  -2  18   7        944.80        913.59         9.41 o
  -1  18   7       3165.31       3193.73        27.01 o
   0  18   7        108.28        105.46         3.88 o
   1  18   7         97.10         97.01         3.65 o
   2  18   7       1487.06       1404.15        18.76 o
   3  18   7        458.36        437.02         8.14 o
   4  18   7        228.17        239.34         7.34 o
   5  18   7         82.61         93.37         6.58 o
   6  18   7        282.24        282.56        10.67 o
 -12  19   7         55.36         56.12         8.72 o
 -11  19   7         86.91         79.84         6.01 o
 -10  19   7         29.94         52.42         4.51 o
  -9  19   7        214.66        258.97         6.15 o
  -8  19   7         64.44         70.93         3.89 o
  -7  19   7          0.12          4.70         2.14 o
  -6  19   7        439.43        423.45         6.32 o
  -5  19   7       1949.73       1878.36        17.51 o
  -4  19   7       1789.99       1745.14        17.17 o
  -3  19   7         60.37         72.53         3.19 o
  -2  19   7          1.29          9.38         1.45 o
  -1  19   7       9533.98       9451.36        77.14 o
   0  19   7         15.01         17.24         2.18 o
   1  19   7       1129.53       1147.04        13.62 o
   2  19   7        607.55        676.74        10.07 o
   3  19   7        351.65        317.45         6.47 o
   4  19   7        272.25        274.31         8.01 o
   5  19   7          4.05          8.16         4.96 o
   6  19   7         17.80         31.40         7.70 o
 -12  20   7         30.84         39.26         8.69 o
 -11  20   7         33.99         33.53         6.16 o
 -10  20   7         86.47         96.79         5.30 o
  -9  20   7       1810.97       1825.61        30.78 o
  -8  20   7        247.56        238.33         6.59 o
  -7  20   7        992.09        900.77        11.92 o
  -6  20   7         91.99         98.01         3.94 o
  -5  20   7       2082.08       2079.17        20.13 o
  -4  20   7        480.00        459.97         7.14 o
  -3  20   7        874.15        905.03         9.91 o
  -2  20   7         61.92         84.90         3.09 o
  -1  20   7         82.15        147.01         3.86 o
   0  20   7        199.08        175.17         4.02 o
   1  20   7        195.01        186.18         4.46 o
   2  20   7        702.11        745.21        10.74 o
   3  20   7         73.73         88.21         4.58 o
   4  20   7         11.09         12.28         3.92 o
   5  20   7        150.28        143.43         9.00 o
   6  20   7         14.63         23.04         8.18 o
 -12  21   7          2.31         16.05        17.92 o
 -11  21   7         36.12         49.09         7.90 o
 -10  21   7          6.48         -1.05         5.16 o
  -9  21   7        177.08        193.33         6.09 o
  -8  21   7        109.66        111.32         4.20 o
  -7  21   7       1131.30       1118.31        14.08 o
  -6  21   7        138.38        159.00         3.55 o
  -5  21   7        178.61        190.97         4.38 o
  -4  21   7        749.04        752.93        10.23 o
  -3  21   7        937.59        957.18        10.39 o
  -2  21   7       6310.05       6085.60        51.33 o
  -1  21   7        814.80        857.72         9.99 o
   0  21   7         21.56         59.43         4.07 o
   1  21   7         14.23         22.92         2.51 o
   2  21   7        308.67        343.20         7.38 o
   3  21   7        140.67        136.87         5.32 o
   4  21   7         67.46         51.69         4.64 o
   5  21   7        237.98        246.16         8.99 o
   6  21   7         91.22         89.71        10.76 o
 -12  22   7          3.10          0.91         9.70 o
 -11  22   7         16.09         13.00         5.82 o
 -10  22   7        166.06        161.00         7.80 o
  -9  22   7       1573.81       1610.74        23.75 o
  -8  22   7         58.88         76.62         4.76 o
  -7  22   7        567.92        539.88         9.86 o
  -6  22   7       1053.03        991.53        13.03 o
  -5  22   7        175.25        180.12         4.08 o
  -4  22   7        728.39        747.76        10.39 o
  -3  22   7        145.87        149.89         3.32 o
  -2  22   7         86.90        129.47         3.46 o
  -1  22   7       1425.99       1462.31        15.06 o
   0  22   7          7.53          9.93         2.41 o
   1  22   7         43.27         44.23         3.56 o
   2  22   7         55.39         62.82         5.21 o
   3  22   7        403.14        419.86         8.90 o
   4  22   7          5.23          9.66         4.51 o
   5  22   7          4.51         12.68         5.65 o
   6  22   7         10.24         30.57         8.77 o
 -12  23   7         16.68          0.18         8.84 o
 -11  23   7          6.84         16.89         8.26 o
 -10  23   7        293.97        272.40        16.59 o
  -9  23   7          0.00         10.00         4.35 o
  -8  23   7        426.87        408.30         7.94 o
  -7  23   7        205.92        230.96         6.83 o
  -6  23   7        646.89        687.25         9.02 o
  -5  23   7          0.01          5.93         2.37 o
  -4  23   7          5.96          6.81         2.28 o
  -3  23   7        274.26        253.05         4.75 o
  -2  23   7        219.41        239.12         4.33 o
  -1  23   7          5.61         18.97         2.52 o
   0  23   7         73.13         84.72         3.70 o
   1  23   7        327.00        303.37         6.89 o
   2  23   7        314.70        312.67         7.87 o
   3  23   7          0.03          6.98         4.45 o
   4  23   7          0.23          6.51         5.27 o
   5  23   7          0.15         10.38         5.68 o
 -11  24   7        130.02         97.06         9.77 o
 -10  24   7          9.65          7.16         7.63 o
  -9  24   7        101.23         99.21         7.41 o
  -8  24   7         23.18         29.39         3.95 o
  -7  24   7        188.59        184.37         5.09 o
  -6  24   7        527.13        548.29         7.98 o
  -5  24   7        117.94        153.24         4.40 o
  -4  24   7         23.54         38.50         3.15 o
  -3  24   7        255.36        233.00         4.30 o
  -2  24   7        366.85        381.38         6.07 o
  -1  24   7         44.47         37.02         2.80 o
   0  24   7        787.37        802.68        11.74 o
   1  24   7         27.72         40.51         3.27 o
   2  24   7        427.86        400.84         8.84 o
   3  24   7        180.41        184.32         7.68 o
   4  24   7          2.39         18.14         6.43 o
   5  24   7         10.53         26.26         6.71 o
 -11  25   7          2.00          0.64        12.10 o
 -10  25   7        383.43        328.97        13.89 o
  -9  25   7        151.48        144.50        11.49 o
  -8  25   7        390.77        392.90         8.25 o
  -7  25   7          4.54          5.69         3.24 o
  -6  25   7        458.62        456.87         8.00 o
  -5  25   7        289.73        282.95         5.55 o
  -4  25   7        178.41        169.75         4.13 o
  -3  25   7        146.69        142.69         3.97 o
  -2  25   7        218.13        217.99         4.51 o
  -1  25   7          3.53         10.42         3.27 o
   0  25   7         38.42         84.67         6.40 o
   1  25   7          0.94         15.96         4.65 o
   2  25   7         14.67         22.75         4.55 o
   3  25   7        168.82        176.78         7.75 o
   4  25   7          1.07         11.24         7.42 o
   5  25   7          0.19         15.52        12.56 o
 -11  26   7        149.66        116.10        14.92 o
 -10  26   7         32.46         25.01         8.63 o
  -9  26   7        276.94        241.45         9.90 o
  -8  26   7         88.28        101.47         7.50 o
  -7  26   7         80.12         94.75         5.99 o
  -6  26   7          0.36         13.36         4.42 o
  -5  26   7        210.15        218.23         5.21 o
  -4  26   7         65.60         73.82         4.26 o
  -3  26   7        161.16        147.54         3.81 o
  -2  26   7        212.85        210.94         4.56 o
  -1  26   7          0.00          3.98         2.76 o
   0  26   7        201.61        201.14         7.37 o
   1  26   7          1.39          9.27         3.31 o
   2  26   7         56.65         76.38         6.13 o
   3  26   7        139.25        132.56        11.78 o
   4  26   7          2.04         10.87         8.95 o
   5  26   7         27.02         38.65         9.41 o
 -11  27   7          8.05         12.77        11.24 o
 -10  27   7        178.29        166.15        12.70 o
  -9  27   7         13.20         18.50         6.97 o
  -8  27   7         27.04         42.20         6.13 o
  -7  27   7        401.39        432.18         9.34 o
  -6  27   7        304.23        299.64         7.88 o
  -5  27   7        385.36        424.27         7.24 o
  -4  27   7         42.21         34.11         5.19 o
  -3  27   7        694.48        672.45         9.63 o
  -2  27   7         53.70         47.61         3.93 o
  -1  27   7        647.93        709.10        11.45 o
   0  27   7         29.27         26.76         4.14 o
   1  27   7         53.24         63.98         5.78 o
   2  27   7        346.45        344.89         9.87 o
   3  27   7          8.21         20.12         6.44 o
   4  27   7         63.20         69.96         8.48 o
   5  27   7         62.98         59.72        10.62 o
 -10  28   7          6.32         -5.24         9.90 o
  -9  28   7        841.64        837.12        28.40 o
  -8  28   7        127.64        155.63         9.03 o
  -7  28   7        110.95        115.46         5.34 o
  -6  28   7        329.96        325.71         7.61 o
  -5  28   7        385.58        414.44         7.68 o
  -4  28   7          8.06         23.48         4.74 o
  -3  28   7         35.86         33.40         3.59 o
  -2  28   7         59.72         48.59         3.78 o
  -1  28   7        273.35        251.59         8.43 o
   0  28   7         14.35         46.41         6.56 o
   1  28   7         78.02         73.61         6.60 o
   2  28   7          7.64         13.44         5.52 o
   3  28   7         62.47         74.03         6.69 o
   4  28   7        183.62        187.55        10.86 o
 -10  29   7          0.76         11.60        14.73 o
  -9  29   7        216.81        171.36        16.75 o
  -8  29   7        168.70        157.44         7.75 o
  -7  29   7        617.83        661.55        12.99 o
  -6  29   7        104.33        110.46         5.11 o
  -5  29   7          2.85         21.05         5.03 o
  -4  29   7         68.86         76.37         4.79 o
  -3  29   7        419.28        394.88         7.40 o
  -2  29   7         24.33         19.61         3.89 o
  -1  29   7        163.23        168.62         5.69 o
   0  29   7         41.01         40.34         4.91 o
   1  29   7         70.78         62.32         5.83 o
   2  29   7         28.20         21.02         5.89 o
   3  29   7        498.02        503.97        12.72 o
   4  29   7        165.77        145.66        13.46 o
 -10  30   7        151.37        123.50        12.98 o
  -9  30   7       1038.25       1018.37        29.48 o
  -8  30   7         10.03         17.89         6.08 o
  -7  30   7        566.56        560.07        13.27 o
  -6  30   7        582.48        581.16        10.78 o
  -5  30   7         99.78        101.53         6.04 o
  -4  30   7        170.22        167.52         6.72 o
  -3  30   7         19.28         24.14         3.17 o
  -2  30   7          7.72         17.96         4.41 o
  -1  30   7       1732.88       1694.02        22.50 o
   0  30   7        169.40        146.03        11.52 o
   1  30   7         14.17          7.46         6.35 o
   2  30   7         39.58         17.18         9.80 o
   3  30   7         43.89         35.90         7.67 o
   4  30   7         45.97         50.69         8.69 o
 -10  31   7         24.66         17.81        16.77 o
  -9  31   7         12.21         54.83        23.57 o
  -8  31   7        116.87        125.34         8.30 o
  -7  31   7        261.43        274.20        10.91 o
  -6  31   7         18.76         23.61         5.65 o
  -5  31   7        120.68        120.72         7.87 o
  -4  31   7          0.03          2.39         4.89 o
  -3  31   7         18.33         14.20         3.26 o
  -2  31   7        301.71        299.29         6.53 o
  -1  31   7         16.63         47.29         5.51 o
   0  31   7        136.86        134.92        16.50 o
   1  31   7        345.64        304.68        12.53 o
   2  31   7          0.15         12.16         7.58 o
   3  31   7          6.86         16.58         9.08 o
  -9  32   7         20.94         16.49        13.07 o
  -8  32   7          0.56         14.88         6.53 o
  -7  32   7         10.03         24.73         5.19 o
  -6  32   7         40.34         38.54         7.64 o
  -5  32   7        169.13        171.80         7.72 o
  -4  32   7         81.00         94.20         7.32 o
  -3  32   7        106.64         89.70         7.17 o
  -2  32   7          1.36         17.17         4.61 o
  -1  32   7        827.26        824.50        14.56 o
   0  32   7          0.25         11.31         7.56 o
   1  32   7          1.56         11.37         7.29 o
   2  32   7         15.53         16.33         8.43 o
   3  32   7          4.35          5.31         9.86 o
  -9  33   7         30.22         91.45        23.69 o
  -8  33   7         15.85         45.49        14.20 o
  -7  33   7        215.89        239.96        10.89 o
  -6  33   7        108.31         68.75        11.87 o
  -5  33   7          4.42          5.89         6.41 o
  -4  33   7        179.55        161.21         7.67 o
  -3  33   7         20.53         15.12         6.42 o
  -2  33   7          6.22         11.23         5.40 o
  -1  33   7        272.38        265.72        11.16 o
   0  33   7          1.48          1.32         8.19 o
   1  33   7          2.76         13.64         7.68 o
   2  33   7         26.87         28.58         9.05 o
   3  33   7          0.01         24.18        11.08 o
  -8  34   7        179.27        188.95        13.71 o
  -7  34   7          4.83         10.45         8.13 o
  -6  34   7          4.55         15.83         7.88 o
  -5  34   7          0.95         -0.80         5.91 o
  -4  34   7        101.42         86.87         8.33 o
  -3  34   7        114.00         83.40         8.64 o
  -2  34   7         12.29         20.26         7.61 o
  -1  34   7         24.16         12.94         7.31 o
   0  34   7         27.10         20.26         8.90 o
   1  34   7         45.28         44.21         6.54 o
   2  34   7        136.98        130.95         9.05 o
  -8  35   7         22.13         39.67        11.66 o
  -7  35   7         13.91          8.94         6.98 o
  -6  35   7          3.06          7.51         6.75 o
  -5  35   7          2.58          6.79         6.49 o
  -4  35   7          7.89          4.21         6.96 o
  -3  35   7         18.77         14.11         7.13 o
  -2  35   7          5.07          5.88         6.73 o
  -1  35   7          4.78          6.58         7.18 o
   0  35   7         81.09         80.67         8.54 o
   1  35   7        102.25         82.76        12.53 o
   2  35   7         48.51         31.33        14.06 o
  -7  36   7        112.97         56.12         9.49 o
  -6  36   7        151.18        135.51        12.11 o
  -5  36   7         89.65         81.08         9.48 o
  -4  36   7          4.73         -2.46         7.51 o
  -3  36   7         51.26         71.17         9.12 o
  -2  36   7          1.73         -5.73         7.29 o
  -1  36   7          6.82          8.65         7.85 o
   0  36   7        347.96        313.74        12.86 o
   1  36   7         15.07         21.86        12.26 o
  -7  37   7         91.57         96.59        12.68 o
  -6  37   7        139.20        176.20        14.77 o
  -5  37   7         70.53         74.66        10.04 o
  -4  37   7          3.32         -0.55         8.18 o
  -3  37   7        124.14         72.63         8.46 o
  -2  37   7         70.29         66.96        12.10 o
  -1  37   7         31.66         51.05         8.52 o
   0  37   7         36.11         43.53        11.39 o
   1  37   7          7.17         16.34        12.47 o
  -6  38   7        282.44        319.80        19.02 o
  -5  38   7         36.65         74.41        13.42 o
  -4  38   7         90.99         62.88         9.19 o
  -3  38   7          4.40         17.02        25.13 o
  -2  38   7         10.27          6.22        10.10 o
  -1  38   7        342.08        281.66        13.19 o
   0  38   7        384.86        344.32        22.67 o
  -5  39   7         53.69         52.72        10.94 o
  -4  39   7         58.01         53.20        12.39 o
  -3  39   7          5.43          1.46        21.28 o
  -2  39   7         61.48         75.89        13.58 o
  -1  39   7         13.48         36.31        11.03 o
 -14   0   8          3.67         17.32        17.80 o
 -13   0   8        316.16        312.80        13.30 o
 -12   0   8        962.22       1037.68        25.92 o
 -11   0   8        194.55        182.47         8.31 o
 -10   0   8         23.93         20.69         4.53 o
  -9   0   8        598.99        542.45        13.64 o
  -8   0   8       1108.52       1246.93        22.07 o
  -7   0   8       7117.73       6450.83        87.13 o
  -6   0   8         41.75        101.02         3.70 o
  -5   0   8       1160.43       1287.88        17.64 o
  -4   0   8      19356.71      19810.08       413.31 o
  -3   0   8       3134.17       2566.05        31.90 o
  -2   0   8       3177.35       3607.61        43.73 o
  -1   0   8          3.88         26.37         2.31 o
   0   0   8        940.44        994.84        14.99 o
   1   0   8          0.27          4.43         2.09 o
   2   0   8        165.94        169.68         5.55 o
   3   0   8        336.32        348.02         9.41 o
   4   0   8       1819.90       1578.76        23.25 o
   5   0   8          5.49         10.30         5.69 o
   7   0   8          1.47          7.49        12.84 o
 -14   1   8         93.45         94.59        12.19 o
 -13   1   8         62.53         82.56         7.04 o
 -12   1   8         10.37         39.69         4.91 o
 -11   1   8        432.15        453.97         9.47 o
 -10   1   8         88.82         85.94         6.61 o
  -9   1   8        522.95        462.57         8.02 o
  -8   1   8       3823.04       3969.05        38.11 o
  -7   1   8        327.68        425.32         7.01 o
  -6   1   8        155.00        186.69         2.96 o
  -5   1   8       1065.91       1148.67        11.19 o
  -4   1   8       2649.87       3040.56        27.20 o
  -3   1   8          9.48         35.20         2.87 o
  -2   1   8       1047.26       1119.67        11.85 o
  -1   1   8        223.90        229.01         3.84 o
   0   1   8       2331.99       2455.58        21.47 o
   1   1   8        119.91        115.47         3.62 o
   2   1   8        225.43        259.94         5.41 o
   3   1   8         95.01        114.79         5.49 o
   4   1   8          4.51         26.18         5.05 o
   5   1   8         74.64         73.94         6.02 o
   6   1   8         12.93         19.98         6.65 o
   7   1   8         60.40         56.24         8.81 o
 -14   2   8         36.81         49.36         8.70 o
 -13   2   8         10.17         21.23         6.41 o
 -12   2   8        334.76        368.02         9.34 o
 -11   2   8        235.95        228.80         6.36 o
 -10   2   8       1171.39       1096.77        15.93 o
  -9   2   8          5.02         36.02         3.52 o
  -8   2   8         17.83         69.98         3.62 o
  -7   2   8       1727.79       1691.72        19.54 o
  -6   2   8        241.14        244.78         3.44 o
  -5   2   8        945.53       1020.21        10.19 o
  -4   2   8      16869.32      16884.21       243.08 o
  -3   2   8       4452.25       4316.11        36.78 o
  -2   2   8         47.50         81.91         3.85 o
  -1   2   8        101.82        145.22         3.01 o
   0   2   8        432.43        390.86         6.85 o
   1   2   8       1428.83       1470.14        14.17 o
   2   2   8       2096.66       2044.57        18.67 o
   3   2   8        411.25        425.98         7.34 o
   4   2   8        265.33        239.34         5.84 o
   5   2   8          1.51         14.47         4.48 o
   7   2   8          3.37         11.19         9.03 o
 -14   3   8         45.03         46.09        14.04 o
 -13   3   8        259.02        260.61        12.78 o
 -12   3   8        940.93        986.61        17.74 o
 -11   3   8        801.41        819.50        14.51 o
 -10   3   8        182.96        180.34         6.16 o
  -9   3   8       2351.05       2239.64        27.03 o
  -8   3   8       6648.87       6649.06        60.79 o
  -7   3   8        559.71        545.99         7.32 o
  -6   3   8       1669.36       1977.77        19.63 o
  -5   3   8        307.88        270.52         3.78 o
  -4   3   8       1338.68       1425.90        13.22 o
  -3   3   8       1048.45       1127.93        10.91 o
  -2   3   8       5549.27       5689.28        44.89 o
  -1   3   8        391.45        425.63         5.65 o
   0   3   8          0.11          7.23         1.88 o
   1   3   8        303.34        282.84         6.67 o
   2   3   8          0.98          8.44         3.11 o
   3   3   8         78.85         98.95         4.28 o
   4   3   8          1.12          9.98         3.40 o
   5   3   8        634.74        617.06        10.78 o
   6   3   8          6.12          5.02         9.36 o
   7   3   8         33.89         33.14         9.16 o
 -14   4   8         12.75         14.84        10.41 o
 -13   4   8         49.24         79.45         7.55 o
 -12   4   8        240.58        284.71         9.02 o
 -11   4   8        474.07        462.22         9.57 o
 -10   4   8          3.67          6.51         2.76 o
  -9   4   8         58.20        108.23         4.66 o
  -8   4   8         62.88        130.96         6.67 o
  -7   4   8         24.31         45.85         2.51 o
  -6   4   8        335.89        367.28         5.31 o
  -5   4   8         56.61         65.28         1.75 o
  -4   4   8         49.78         65.47         2.85 o
  -3   4   8          0.45          3.24         0.99 o
  -2   4   8        587.02        660.23         9.69 o
  -1   4   8       1176.44       1160.84        11.56 o
   0   4   8        338.06        336.63         5.21 o
   1   4   8        267.11        260.24         4.55 o
   2   4   8        123.72        134.43         3.87 o
   3   4   8          0.07          7.70         2.39 o
   4   4   8        708.15        684.12        10.19 o
   5   4   8         23.09         65.85         7.96 o
   6   4   8         17.97         21.82         6.68 o
   7   4   8          0.26          8.48         9.15 o
 -14   5   8         54.35         54.65        10.94 o
 -13   5   8         85.91         85.39         7.29 o
 -12   5   8       1174.02       1176.31        18.88 o
 -11   5   8        100.89        111.84         5.93 o
 -10   5   8          5.43          6.12         2.17 o
  -9   5   8       1209.41       1175.60        15.45 o
  -8   5   8      10594.19      10219.94        78.08 o
  -7   5   8        213.60        203.78         3.64 o
  -6   5   8        100.97        169.51         3.38 o
  -5   5   8        956.99       1150.14        12.13 o
  -4   5   8       9623.60       9241.71        74.87 o
  -3   5   8          9.15          7.65         0.90 o
  -2   5   8       6560.96       6847.26        53.16 o
  -1   5   8         20.50         27.95         1.96 o
   0   5   8         97.29         87.95         2.55 o
   1   5   8        207.53        166.06         3.59 o
   2   5   8         13.05         16.02         2.54 o
   3   5   8         81.05         84.89         3.91 o
   4   5   8        316.95        315.79         6.59 o
   5   5   8        995.23        962.49        14.79 o
   6   5   8          0.61          6.38         6.92 o
   7   5   8        145.12        134.79        13.11 o
 -14   6   8          0.40         -4.72        10.79 o
 -13   6   8         80.40         92.89         7.98 o
 -12   6   8         78.08         92.17         7.21 o
 -11   6   8         41.37         54.16         3.76 o
 -10   6   8         92.85         90.94         4.18 o
  -9   6   8          6.46         26.63         2.22 o
  -8   6   8        605.22        697.26        10.16 o
  -7   6   8        644.02        686.10         8.62 o
  -6   6   8        183.74        168.95         3.44 o
  -5   6   8       3771.36       3670.01        32.63 o
  -4   6   8       7075.09       7279.67        65.10 o
  -3   6   8        238.49        308.75         4.24 o
  -2   6   8       1003.06       1105.46        11.97 o
  -1   6   8        383.58        361.89         5.23 o
   0   6   8        254.95        317.30         5.44 o
   1   6   8         55.18         68.05         2.69 o
   2   6   8        398.22        391.63         5.86 o
   3   6   8          0.32          7.34         2.23 o
   4   6   8         27.53         76.87         4.66 o
   5   6   8        258.30        289.27         8.23 o
   6   6   8         33.82         54.40         8.19 o
   7   6   8         67.04         57.92         9.42 o
 -14   7   8        175.49        226.40        19.08 o
 -13   7   8          3.15          3.93         6.40 o
 -12   7   8        140.24        160.25         6.51 o
 -11   7   8          8.85         10.51         2.96 o
 -10   7   8         51.28         64.14         3.63 o
  -9   7   8          0.12          7.58         1.96 o
  -8   7   8       9929.36       9768.43        83.35 o
  -7   7   8        165.40        165.74         3.21 o
  -6   7   8        116.63        106.82         2.94 o
  -5   7   8        555.93        571.31         7.56 o
  -4   7   8        122.91         80.61         2.31 o
  -3   7   8        290.93        282.61         4.05 o
  -2   7   8         98.55        108.18         3.13 o
  -1   7   8          3.75          0.44         1.27 o
   0   7   8       2010.17       2057.60        18.58 o
   1   7   8         69.35         67.07         2.63 o
   2   7   8         50.31         67.06         3.64 o
   3   7   8         24.98         33.40         2.62 o
   4   7   8       2130.85       2138.22        22.92 o
   5   7   8         40.15         47.96         4.70 o
   6   7   8        426.90        428.16        15.05 o
   7   7   8         86.31         75.18        11.43 o
 -14   8   8         30.28         19.07        11.16 o
 -13   8   8        113.58        128.51         9.56 o
 -12   8   8        592.13        580.19        14.25 o
 -11   8   8        116.14        101.08         5.74 o
 -10   8   8          9.01         12.61         2.04 o
  -9   8   8        600.72        598.12         7.68 o
  -8   8   8       2121.20       2222.51        20.68 o
  -7   8   8        224.56        196.26         3.83 o
  -6   8   8        192.36        264.70         5.16 o
  -5   8   8         19.45         20.91         1.93 o
  -4   8   8      10381.29      10247.95        86.24 o
  -3   8   8       1601.92       1604.48        15.88 o
  -2   8   8        471.61        639.41         7.50 o
  -1   8   8         37.41         63.66         2.47 o
   0   8   8        235.17        222.18         4.35 o
   1   8   8        196.38        204.77         4.18 o
   2   8   8        565.35        540.28         7.87 o
   3   8   8          1.18          8.06         2.51 o
   4   8   8        293.61        278.28         7.46 o
   5   8   8          0.01         11.14         4.40 o
   6   8   8          5.41         11.14         7.34 o
   7   8   8         22.63         25.14         9.66 o
 -14   9   8        126.17        124.81        24.17 o
 -13   9   8         44.23         65.08         8.79 o
 -12   9   8         86.62         98.30         5.73 o
 -11   9   8        301.82        300.35         7.08 o
 -10   9   8        488.79        531.52         9.24 o
  -9   9   8       3647.20       3642.83        34.80 o
  -8   9   8         54.73         98.12         3.63 o
  -7   9   8          1.09          6.85         2.45 o
  -6   9   8          0.08          6.74         1.52 o
  -5   9   8        549.11        601.43         7.51 o
  -4   9   8       2767.06       2808.34        26.11 o
  -3   9   8        104.62        135.62         2.75 o
  -2   9   8         29.21         29.84         1.98 o
  -1   9   8        347.41        331.46         5.19 o
   0   9   8       2347.00       2337.74        20.70 o
   1   9   8         71.25         80.99         2.84 o
   2   9   8        143.50        129.38         4.04 o
   3   9   8       1051.18       1014.63        13.01 o
   4   9   8        309.52        360.21         7.74 o
   5   9   8         64.07         71.92         5.85 o
   6   9   8          4.35         11.16         7.26 o
   7   9   8        147.53        129.58        12.66 o
 -14  10   8          2.49         15.97         9.21 o
 -13  10   8          0.18         16.93         6.92 o
 -12  10   8          3.10         13.62         3.72 o
 -11  10   8          8.19          9.03         2.73 o
 -10  10   8       1061.10       1005.20        14.45 o
  -9  10   8         46.61        117.83         6.25 o
  -8  10   8         62.19         69.69         2.91 o
  -7  10   8       1161.20       1153.95        14.38 o
  -6  10   8       1898.62       1984.51        21.04 o
  -5  10   8       2788.79       2767.27        27.47 o
  -4  10   8       3678.50       3842.84        31.77 o
  -3  10   8       5340.10       5447.04        46.06 o
  -2  10   8        663.84        795.69         8.79 o
  -1  10   8        821.91        969.53        10.55 o
   0  10   8        864.27        967.15        10.19 o
   1  10   8       1148.00       1110.86        11.78 o
   2  10   8        101.67         96.64         3.68 o
   3  10   8        665.92        646.11         9.52 o
   4  10   8        775.33        756.90        11.60 o
   5  10   8        187.98        186.49         8.48 o
   6  10   8         41.44         36.40         7.55 o
   7  10   8         38.66         48.10        17.80 o
 -13  11   8        623.45        605.13        15.86 o
 -12  11   8        374.89        398.72        12.10 o
 -11  11   8        123.63        113.62         5.62 o
 -10  11   8         23.54         56.88         4.30 o
  -9  11   8        605.87        574.92         8.65 o
  -8  11   8        874.44        903.66        12.05 o
  -7  11   8        288.44        298.97         5.17 o
  -6  11   8       1054.89       1144.98        13.64 o
  -5  11   8          0.25          8.42         2.17 o
  -4  11   8        596.30        647.67         7.50 o
  -3  11   8         97.83        128.57         2.95 o
  -2  11   8       1663.41       1620.40        15.76 o
  -1  11   8        406.17        396.62         5.76 o
   0  11   8        120.53         91.36         2.96 o
   1  11   8         11.68         14.09         2.03 o
   2  11   8        587.53        506.34         7.08 o
   3  11   8       2030.66       1865.62        20.54 o
   4  11   8        183.89        230.28         6.50 o
   5  11   8          8.80         24.43         4.84 o
   6  11   8         30.51         21.12         9.14 o
 -13  12   8        326.91        304.89        15.46 o
 -12  12   8         18.14         35.16         4.70 o
 -11  12   8        399.09        372.78         9.09 o
 -10  12   8          4.38         14.95         2.84 o
  -9  12   8        151.14        166.87         4.34 o
  -8  12   8       1530.47       1608.68        20.76 o
  -7  12   8        145.39        138.59         3.47 o
  -6  12   8         59.91         91.77         3.26 o
  -5  12   8         58.77         80.22         2.42 o
  -4  12   8         22.94         23.90         1.62 o
  -3  12   8          7.00         23.37         1.56 o
  -2  12   8        411.13        460.45         6.09 o
  -1  12   8       1647.77       1595.86        15.58 o
   0  12   8         41.91         61.46         2.83 o
   1  12   8        558.11        529.36         7.27 o
   2  12   8         18.43         29.37         2.74 o
   3  12   8        169.82        190.65         5.34 o
   4  12   8        844.99        783.49        12.47 o
   5  12   8        929.66        919.47        17.58 o
   6  12   8         90.41         94.36         9.93 o
 -13  13   8         38.88         22.75         8.62 o
 -12  13   8         10.78         17.33         5.38 o
 -11  13   8        102.61        125.48         6.25 o
 -10  13   8         13.26         23.59         3.12 o
  -9  13   8        570.71        556.97         9.03 o
  -8  13   8        244.04        259.40         5.36 o
  -7  13   8        236.73        212.24         4.37 o
  -6  13   8       2607.60       2753.94        26.59 o
  -5  13   8       1422.32       1370.61        14.39 o
  -4  13   8         23.63         30.07         1.82 o
  -3  13   8        927.56        923.41         9.41 o
  -2  13   8       1367.84       1545.29        14.69 o
  -1  13   8         59.67         83.26         2.94 o
   0  13   8          0.04          5.82         2.04 o
   1  13   8        421.56        412.15         6.21 o
   2  13   8         22.54         20.63         2.64 o
   3  13   8         33.20         31.26         3.56 o
   4  13   8        206.17        213.59         6.45 o
   5  13   8         86.98        112.51         8.92 o
   6  13   8        216.04        174.29        12.39 o
 -13  14   8          4.16          4.05         7.07 o
 -12  14   8        176.17        174.78        10.03 o
 -11  14   8       1394.96       1346.35        21.47 o
 -10  14   8          0.16         12.21         3.12 o
  -9  14   8         22.38         40.67         3.08 o
  -8  14   8       1106.91       1110.50        14.38 o
  -7  14   8         69.16         51.11         3.05 o
  -6  14   8         81.14         84.85         3.25 o
  -5  14   8       1170.85       1131.43        12.66 o
  -4  14   8        452.98        486.64         6.77 o
  -3  14   8        103.19        108.17         2.58 o
  -2  14   8        108.42        112.57         2.75 o
  -1  14   8        922.26        917.50        10.29 o
   0  14   8        288.06        283.56         5.05 o
   1  14   8        504.29        471.26         7.20 o
   2  14   8         48.56         74.88         3.97 o
   3  14   8        172.62        198.73         6.41 o
   4  14   8        197.29        217.07         7.13 o
   5  14   8         47.86         58.47         6.53 o
   6  14   8          3.30          4.85         8.11 o
 -13  15   8         18.55         15.11        11.69 o
 -12  15   8          0.00          6.47         6.40 o
 -11  15   8         74.80         74.34         7.13 o
 -10  15   8          0.39         11.98         3.38 o
  -9  15   8        144.66        147.81         4.13 o
  -8  15   8        529.16        568.90         9.25 o
  -7  15   8        108.71         92.28         3.97 o
  -6  15   8         25.44         32.02         2.47 o
  -5  15   8        556.55        567.12         7.69 o
  -4  15   8       1538.43       1568.38        15.94 o
  -3  15   8        446.60        425.62         5.63 o
  -2  15   8        593.90        655.58         7.24 o
  -1  15   8        132.40        114.97         3.39 o
   0  15   8        520.10        553.26         7.58 o
   1  15   8        950.94        962.21        11.17 o
   2  15   8        181.19        185.17         6.34 o
   3  15   8        215.83        236.01         6.99 o
   4  15   8       1278.10       1290.00        20.41 o
   5  15   8         14.24         23.60         5.68 o
   6  15   8        149.48        144.77         9.85 o
 -13  16   8          0.10         11.94         7.63 o
 -12  16   8         82.02         82.17         9.41 o
 -11  16   8         66.20         60.33         7.13 o
 -10  16   8         78.94         98.16         5.33 o
  -9  16   8        125.61        127.13         4.08 o
  -8  16   8        867.25        861.47        13.58 o
  -7  16   8        345.24        326.61         6.73 o
  -6  16   8        615.87        654.05         9.66 o
  -5  16   8        844.43        788.48         8.94 o
  -4  16   8         84.16        103.76         3.11 o
  -3  16   8        658.34        671.40         7.90 o
  -2  16   8       1070.46       1087.21        10.52 o
  -1  16   8        250.36        273.15         4.92 o
   0  16   8        203.75        197.49         5.15 o
   1  16   8          4.48         19.02         2.74 o
   2  16   8         29.04         33.26         3.63 o
   3  16   8         61.68         60.84         4.64 o
   4  16   8          1.80         17.23         6.17 o
   5  16   8         41.22         45.49         6.20 o
   6  16   8          2.66          5.66         8.47 o
 -13  17   8        174.78        158.36        11.78 o
 -12  17   8          6.21         12.39         7.17 o
 -11  17   8         17.49         22.87         5.03 o
 -10  17   8        110.69        118.67         7.34 o
  -9  17   8        125.00        145.14         6.81 o
  -8  17   8        592.33        594.40        10.12 o
  -7  17   8        398.09        374.10         6.58 o
  -6  17   8        178.31        183.12         4.35 o
  -5  17   8        133.76        135.84         3.20 o
  -4  17   8        964.05        976.48        11.40 o
  -3  17   8         45.47         48.19         1.95 o
  -2  17   8          3.83          8.13         1.77 o
  -1  17   8        793.45        785.09         9.35 o
   0  17   8       1003.59        958.86        11.05 o
   1  17   8        487.94        482.22         7.67 o
   2  17   8         72.94         77.18         4.25 o
   3  17   8        420.77        452.78        10.06 o
   4  17   8       1650.07       1652.47        26.07 o
   5  17   8         67.90         57.52         6.56 o
   6  17   8          4.20         -0.15        10.81 o
 -13  18   8        184.83        148.87        14.48 o
 -12  18   8         51.15         44.35        10.59 o
 -11  18   8         99.33         88.76         7.86 o
 -10  18   8         71.89         62.79         5.77 o
  -9  18   8        856.47        781.99        18.97 o
  -8  18   8        222.83        212.75         4.70 o
  -7  18   8        689.46        673.62         9.21 o
  -6  18   8         98.87         78.08         3.66 o
  -5  18   8          0.83          4.79         1.78 o
  -4  18   8        552.74        565.28         7.64 o
  -3  18   8        487.60        411.81         5.48 o
  -2  18   8        806.28        729.57         8.39 o
  -1  18   8        351.54        327.50         4.85 o
   0  18   8        255.59        246.39         4.70 o
   1  18   8        187.06        191.29         5.24 o
   2  18   8        119.63        120.43         5.70 o
   3  18   8          2.71         10.00         3.49 o
   4  18   8         81.95         92.73         8.08 o
   5  18   8          3.73          8.98         6.22 o
   6  18   8         13.98         22.82        11.01 o
 -13  19   8         45.88         53.13        10.29 o
 -12  19   8         48.03         72.62         8.48 o
 -11  19   8          0.10         11.45         5.34 o
 -10  19   8         26.64         55.27         5.56 o
  -9  19   8        852.57        760.65        15.94 o
  -8  19   8       1376.67       1352.69        20.32 o
  -7  19   8          5.70          3.16         2.61 o
  -6  19   8        207.40        207.46         5.06 o
  -5  19   8        685.37        646.93         9.90 o
  -4  19   8       2581.60       2506.77        24.80 o
  -3  19   8          2.45          6.29         1.69 o
  -2  19   8        513.32        484.28         6.38 o
  -1  19   8         57.72         71.12         2.88 o
   0  19   8        441.87        450.90         6.36 o
   1  19   8        413.48        425.29         7.74 o
   2  19   8         43.56         37.65         3.55 o
   3  19   8        293.78        269.08         7.22 o
   4  19   8        156.98        172.93         9.19 o
   5  19   8         53.23         59.35         8.27 o
   6  19   8         70.61        112.07        22.37 o
 -12  20   8        156.56        137.99        11.54 o
 -11  20   8         27.49         20.13         5.16 o
 -10  20   8          7.59         13.90         5.49 o
  -9  20   8        335.53        322.00        12.27 o
  -8  20   8        323.08        330.95         6.87 o
  -7  20   8        172.67        161.48         4.70 o
  -6  20   8          7.00         45.99         3.26 o
  -5  20   8         41.25         37.37         3.30 o
  -4  20   8       1229.46       1246.53        18.25 o
  -3  20   8         83.57         94.75         3.01 o
  -2  20   8        381.10        429.21         6.29 o
  -1  20   8         70.31         64.44         3.16 o
   0  20   8        603.86        660.87         9.15 o
   1  20   8        951.45        876.42        13.37 o
   2  20   8          0.17         10.46         3.62 o
   3  20   8         24.88         26.87         3.84 o
   4  20   8         34.66         60.71         6.29 o
   5  20   8        839.16        819.51        23.78 o
 -12  21   8        310.83        230.53        13.92 o
 -11  21   8         49.55         49.50        11.78 o
 -10  21   8         22.60         32.78         7.36 o
  -9  21   8        132.16        123.19         6.73 o
  -8  21   8        977.59        930.57        14.07 o
  -7  21   8        368.06        365.30         6.84 o
  -6  21   8       3637.93       3588.80        32.22 o
  -5  21   8         24.62         58.93         3.30 o
  -4  21   8         93.73        104.56         5.99 o
  -3  21   8       1631.77       1676.28        16.82 o
  -2  21   8       1530.44       1521.79        16.27 o
  -1  21   8         50.19         48.62         2.97 o
   0  21   8        487.11        492.55         7.21 o
   1  21   8       1076.38       1098.25        16.93 o
   2  21   8          9.90         11.94         3.59 o
   3  21   8         86.61        113.35         7.45 o
   4  21   8         43.46         48.16         5.36 o
   5  21   8          0.70         28.33         7.35 o
 -12  22   8         12.22         10.36        19.84 o
 -11  22   8        236.92        228.27        17.11 o
 -10  22   8          8.41         17.05         6.87 o
  -9  22   8        287.44        305.00         9.01 o
  -8  22   8        109.78        141.53         4.76 o
  -7  22   8         70.28         84.65         4.40 o
  -6  22   8         22.10         58.28         3.67 o
  -5  22   8       1798.08       1818.53        20.65 o
  -4  22   8        150.36        165.88         4.80 o
  -3  22   8       3065.91       2960.88        28.34 o
  -2  22   8          6.19         14.24         2.34 o
  -1  22   8        691.01        682.83         9.63 o
   0  22   8       1062.11       1029.37        12.48 o
   1  22   8        192.57        213.67         5.82 o
   2  22   8         22.22         32.89         4.54 o
   3  22   8         51.42         57.74         5.39 o
   4  22   8         41.84         44.48         5.34 o
   5  22   8        504.22        471.24        12.90 o
 -12  23   8         33.14         48.38        10.50 o
 -11  23   8        116.40         98.99        11.14 o
 -10  23   8         23.70         21.94         8.12 o
  -9  23   8         40.04         50.12         5.21 o
  -8  23   8        368.86        349.87         8.31 o
  -7  23   8         87.45         97.32         4.07 o
  -6  23   8         69.84         87.23         3.56 o
  -5  23   8        206.50        211.01         4.54 o
  -4  23   8        173.64        178.44         4.45 o
  -3  23   8        335.06        364.96         8.37 o
  -2  23   8         14.48         25.85         2.39 o
  -1  23   8         19.43         29.89         2.81 o
   0  23   8        654.44        649.06        10.58 o
   1  23   8       1065.26       1123.77        16.36 o
   2  23   8         76.92         96.00         7.37 o
   3  23   8          8.58          7.90         4.72 o
   4  23   8        345.27        327.03        10.89 o
   5  23   8        340.12        362.41        14.80 o
 -12  24   8        270.27        280.38        20.53 o
 -11  24   8         89.02         48.47        12.33 o
 -10  24   8        156.58        101.12        10.28 o
  -9  24   8        150.04        206.96        10.54 o
  -8  24   8          4.16         12.25         3.78 o
  -7  24   8        851.93        827.97        11.79 o
  -6  24   8        478.33        512.15         8.57 o
  -5  24   8          0.38         13.15         2.53 o
  -4  24   8        380.14        390.69         7.41 o
  -3  24   8        784.64        776.21         9.89 o
  -2  24   8         98.81        106.23         3.62 o
  -1  24   8          0.42          3.20         2.43 o
   0  24   8          3.22         14.37         3.06 o
   1  24   8         34.06         47.44         4.45 o
   2  24   8         36.24         38.20         5.69 o
   3  24   8         30.43         51.86         5.80 o
   4  24   8         18.30         20.04         7.21 o
   5  24   8          0.10         11.85         9.72 o
 -11  25   8          7.33         -9.60         9.60 o
 -10  25   8         16.71         35.26         7.94 o
  -9  25   8         38.37         57.06         4.86 o
  -8  25   8         72.29         56.58         4.40 o
  -7  25   8          2.54          9.28         3.46 o
  -6  25   8         10.98          9.25         3.26 o
  -5  25   8       1395.43       1419.05        15.99 o
  -4  25   8          0.46          1.76         2.87 o
  -3  25   8         18.82         15.77         3.16 o
  -2  25   8        206.82        221.86         5.88 o
  -1  25   8        461.07        443.03         8.72 o
   0  25   8         12.57         30.04         4.59 o
   1  25   8        326.31        318.58         9.03 o
   2  25   8        458.35        463.10        10.56 o
   3  25   8         11.19          5.19         5.39 o
   4  25   8        320.10        268.94        10.76 o
 -11  26   8        191.21        161.98        13.62 o
 -10  26   8          1.16          2.91         6.04 o
  -9  26   8         50.45         45.78         7.01 o
  -8  26   8         21.45         29.57         4.16 o
  -7  26   8        217.02        221.31         6.02 o
  -6  26   8        630.16        615.68        11.05 o
  -5  26   8         35.26         55.87         4.10 o
  -4  26   8         36.52         35.52         3.69 o
  -3  26   8        236.77        245.31         5.69 o
  -2  26   8         61.28         59.70         4.76 o
  -1  26   8        429.14        396.19        10.15 o
   0  26   8       1055.34       1027.88        21.07 o
   1  26   8         18.48         28.28         4.43 o
   2  26   8        162.87        156.87         8.16 o
   3  26   8          0.03          2.14         5.62 o
   4  26   8         11.25         13.13         6.94 o
 -11  27   8          9.25         -5.79        10.85 o
 -10  27   8          8.18          0.23        13.21 o
  -9  27   8        185.96        175.48        10.90 o
  -8  27   8        653.82        663.80        16.02 o
  -7  27   8         25.78         39.48         4.25 o
  -6  27   8         76.08        103.45         5.40 o
  -5  27   8        404.52        389.04         7.46 o
  -4  27   8        267.01        235.44         5.64 o
  -3  27   8         44.41         42.28         3.25 o
  -2  27   8        321.83        313.31         7.01 o
  -1  27   8        228.78        250.32         8.34 o
   0  27   8          9.14         19.98         4.99 o
   1  27   8          3.25         12.08         4.94 o
   2  27   8        351.15        312.42         9.74 o
   3  27   8          2.85         16.19         8.05 o
   4  27   8         54.99         64.69         9.88 o
 -11  28   8          7.50          3.95        11.36 o
 -10  28   8        200.78        110.11        15.51 o
  -9  28   8         45.34         67.80        13.60 o
  -8  28   8         20.13         32.15         8.44 o
  -7  28   8         17.36         35.48         4.26 o
  -6  28   8          0.30          5.40         3.83 o
  -5  28   8         77.97         95.19         4.86 o
  -4  28   8       1100.68       1110.29        16.48 o
  -3  28   8         55.80         61.77         4.63 o
  -2  28   8          6.46          9.10         3.66 o
  -1  28   8        457.99        428.53         8.64 o
   0  28   8         66.34         50.03         7.39 o
   1  28   8         89.47         52.61         7.28 o
   2  28   8         83.02         82.87         6.26 o
   3  28   8        163.59        178.15        13.17 o
   4  28   8         30.62         55.99         9.01 o
 -10  29   8         10.43         25.28        14.68 o
  -9  29   8         68.04         72.91        12.41 o
  -8  29   8        871.37        876.80        18.33 o
  -7  29   8        254.13        209.66         7.49 o
  -6  29   8        405.34        384.67         8.71 o
  -5  29   8        330.26        331.94        10.39 o
  -4  29   8          1.75          6.50         4.09 o
  -3  29   8        104.76        123.25         5.61 o
  -2  29   8          4.83         17.36         4.50 o
  -1  29   8         11.70         39.36         6.55 o
   0  29   8          1.83         17.06         7.77 o
   1  29   8         14.28         24.94         6.25 o
   2  29   8         20.91         12.43         9.16 o
   3  29   8        153.57        135.40        12.44 o
 -10  30   8        198.53        114.51        13.03 o
  -9  30   8          0.03          3.67         9.25 o
  -8  30   8          0.41         20.45         9.59 o
  -7  30   8          3.47         -4.81         5.28 o
  -6  30   8        569.78        609.76        11.08 o
  -5  30   8         60.79         62.91         5.74 o
  -4  30   8        151.25        117.29         7.30 o
  -3  30   8         15.27         22.76         4.54 o
  -2  30   8         81.48         68.54         8.66 o
  -1  30   8        388.69        420.69        12.92 o
   0  30   8        300.59        267.30        11.62 o
   1  30   8         39.04         32.97         6.81 o
   2  30   8         35.85         27.67         7.41 o
   3  30   8        177.63        207.86        15.56 o
 -10  31   8         62.71         84.04        21.16 o
  -9  31   8         40.33         50.98        12.81 o
  -8  31   8        431.01        413.18        25.13 o
  -7  31   8        380.48        363.76        17.23 o
  -6  31   8          2.98         19.46         7.33 o
  -5  31   8         16.98          9.52         8.75 o
  -4  31   8         69.43         72.45         8.99 o
  -3  31   8         55.95         52.43         5.46 o
  -2  31   8          0.03          6.44         4.36 o
  -1  31   8         66.22         60.02        12.33 o
   0  31   8          1.03          8.89         6.71 o
   1  31   8        302.44        284.48        14.94 o
   2  31   8          0.03         17.45        10.06 o
   3  31   8         17.53         19.26         8.32 o
  -9  32   8        206.15        125.32        22.97 o
  -8  32   8          6.59         34.26        11.43 o
  -7  32   8        416.28        441.36        14.20 o
  -6  32   8        307.12        326.34        15.08 o
  -5  32   8         40.17         45.42         5.57 o
  -4  32   8        387.25        363.39        12.50 o
  -3  32   8        351.32        328.63        16.49 o
  -2  32   8        243.02        236.67         8.99 o
  -1  32   8        218.02        218.83        12.34 o
   0  32   8         93.33         98.27        10.58 o
   1  32   8         20.42         42.15         8.20 o
   2  32   8         58.82         68.34         9.77 o
  -9  33   8        227.67        118.42        19.60 o
  -8  33   8         19.81         67.82        22.37 o
  -7  33   8        128.93        145.95        18.54 o
  -6  33   8        198.96        132.70        10.44 o
  -5  33   8        340.12        308.58        18.20 o
  -4  33   8          1.14          3.14         6.91 o
  -3  33   8          2.78         21.48        10.75 o
  -2  33   8        555.02        540.43        15.61 o
  -1  33   8          5.02         -3.61        12.82 o
   0  33   8        496.70        485.84        21.67 o
   1  33   8        212.55        205.29        13.76 o
   2  33   8          3.27         21.65        10.48 o
  -8  34   8        534.64        487.87        30.34 o
  -7  34   8          1.25         31.47        12.91 o
  -6  34   8         21.59          4.59         7.02 o
  -5  34   8          1.20          7.07         6.38 o
  -4  34   8          3.84          7.09         8.50 o
  -3  34   8        357.55        361.74        18.19 o
  -2  34   8          0.10          2.36         6.84 o
  -1  34   8          3.56         -6.38         8.75 o
   0  34   8          9.31         16.51         8.20 o
   1  34   8         96.50         50.21         9.70 o
  -8  35   8          0.16          0.81        11.49 o
  -7  35   8        193.75        122.11        12.66 o
  -6  35   8         29.91         40.63        10.45 o
  -5  35   8        588.56        589.63        15.79 o
  -4  35   8         10.17         10.28         6.53 o
  -3  35   8          2.99         -1.83         8.13 o
  -2  35   8         31.15         50.31        13.84 o
  -1  35   8         52.44         59.54         7.87 o
   0  35   8          5.39         15.46         8.85 o
   1  35   8          3.78          9.26        10.37 o
  -7  36   8         30.59         24.42        13.26 o
  -6  36   8        323.49        312.91        11.98 o
  -5  36   8          7.04         29.53        13.08 o
  -4  36   8         68.69         55.78         9.16 o
  -3  36   8         44.66          9.42         7.75 o
  -2  36   8         21.85         23.60         7.90 o
  -1  36   8        111.15        111.98         9.59 o
   0  36   8         48.69         54.08         8.37 o
  -7  37   8         37.56         39.76        10.58 o
  -6  37   8         32.51         42.27        10.29 o
  -5  37   8         84.91         90.44        15.68 o
  -4  37   8         84.91        103.85        14.17 o
  -3  37   8         10.78         17.00        10.45 o
  -2  37   8          9.47          2.45         9.82 o
  -1  37   8          0.00          2.59        11.39 o
   0  37   8          7.06          5.44         9.17 o
  -6  38   8         19.12         25.28        11.37 o
  -5  38   8         10.18         22.65        11.98 o
  -4  38   8         19.74         26.26        11.35 o
  -3  38   8         39.50         50.03        14.99 o
  -2  38   8          3.00          6.18        10.73 o
  -1  38   8         90.35         97.25        10.47 o
  -4  39   8          9.00          4.32        10.58 o
  -3  39   8         14.71          5.42        16.11 o
 -14   1   9        163.59        206.81        15.16 o
 -13   1   9         31.17         40.79         6.65 o
 -12   1   9        383.84        402.18         9.86 o
 -11   1   9         73.95         81.26         3.96 o
 -10   1   9       5964.23       5599.16        52.74 o
  -9   1   9          0.65          9.14         1.96 o
  -8   1   9         92.66         90.34         3.27 o
  -7   1   9        115.37        106.85         3.38 o
  -6   1   9      13008.19      12321.78       103.96 o
  -5   1   9       1193.41       1373.41        13.39 o
  -4   1   9       1680.97       1808.47        15.61 o
  -3   1   9       6877.41       7013.80        58.36 o
  -2   1   9       4873.25       4943.77        42.88 o
  -1   1   9       2300.10       2283.96        20.29 o
   0   1   9          1.42          0.99         1.46 o
   1   1   9       2546.16       2502.24        21.97 o
   2   1   9        186.90        269.59        11.04 o
   3   1   9        509.74        536.37        11.02 o
   4   1   9         31.17         32.28         3.70 o
   5   1   9         21.70         23.13         5.86 o
   6   1   9        240.16        210.42        12.25 o
 -14   2   9        257.98        235.53        15.51 o
 -13   2   9          1.75          5.92         4.67 o
 -12   2   9          1.56          4.15         2.88 o
 -11   2   9        347.25        337.08         7.72 o
 -10   2   9        362.22        502.12         8.88 o
  -9   2   9        314.54        338.97         5.92 o
  -8   2   9         63.50         86.83         2.97 o
  -7   2   9       1258.57       1342.96        14.95 o
  -6   2   9        798.79       1000.75        10.39 o
  -5   2   9       1485.77       1498.17        14.97 o
  -4   2   9          1.20          8.17         1.21 o
  -3   2   9        127.70        135.81         3.13 o
  -2   2   9       2701.36       2502.92        22.18 o
  -1   2   9       1828.26       1843.92        17.69 o
   0   2   9         40.77         41.08         2.28 o
   1   2   9        154.26        183.75         4.86 o
   2   2   9       8240.18       7884.67        75.38 o
   3   2   9          3.42         12.94         4.10 o
   4   2   9         14.41         18.57         3.61 o
   5   2   9          9.34         26.82         6.21 o
   6   2   9         55.12         49.21         8.28 o
 -14   3   9          5.70         66.86        22.85 o
 -13   3   9        141.96        147.70         9.05 o
 -12   3   9         49.29         75.38         4.75 o
 -11   3   9          9.66          8.81         2.31 o
 -10   3   9       2757.68       2735.07        29.73 o
  -9   3   9       2211.01       2188.61        22.97 o
  -8   3   9       1272.14       1266.35        15.01 o
  -7   3   9        830.51        928.14        10.59 o
  -6   3   9       4567.32       4655.54        40.32 o
  -5   3   9         80.73        117.55         2.62 o
  -4   3   9         19.34         22.77         1.47 o
  -3   3   9        182.78        245.26         4.05 o
  -2   3   9        399.72        406.34         8.79 o
  -1   3   9        408.40        423.67         6.54 o
   0   3   9         55.61         59.10         3.06 o
   1   3   9        760.44        784.82         9.62 o
   2   3   9          0.18         40.02         8.82 o
   3   3   9        252.06        254.64         6.32 o
   4   3   9         75.53         82.32         5.02 o
   5   3   9         60.33         61.33         6.34 o
   6   3   9          0.92         21.13         8.72 o
 -14   4   9        415.84        388.36        50.87 o
 -13   4   9        220.81        252.27        12.03 o
 -12   4   9         11.04         21.17         3.00 o
 -11   4   9         18.31         39.31         3.27 o
 -10   4   9       3426.49       3428.86        36.21 o
  -9   4   9       7497.06       7205.87        66.30 o
  -8   4   9        490.31        637.36         8.27 o
  -7   4   9       1299.48       1526.39        15.86 o
  -6   4   9       2216.33       2359.79        23.79 o
  -5   4   9       2425.70       2339.41        20.83 o
  -4   4   9        388.01        411.04         5.22 o
  -3   4   9       1983.77       2254.60        19.88 o
  -2   4   9       9117.84       8438.46        65.24 o
  -1   4   9       4185.85       4051.42        32.88 o
   0   4   9         10.01         13.53         1.73 o
   1   4   9       2474.81       2448.76        22.34 o
   2   4   9       2153.74       1975.81        21.51 o
   3   4   9          4.42         17.51         3.07 o
   4   4   9         72.05         80.89         5.51 o
   5   4   9        141.63        151.82         9.55 o
   6   4   9        308.86        286.02        13.52 o
 -14   5   9         46.89         70.28        11.42 o
 -13   5   9         22.25         44.72         6.81 o
 -12   5   9        273.03        263.78         7.24 o
 -11   5   9          6.91         11.86         3.48 o
 -10   5   9        289.02        320.54         6.35 o
  -9   5   9         24.56        114.37         7.06 o
  -8   5   9         15.92         42.76         4.07 o
  -7   5   9       1434.35       1434.39        16.35 o
  -6   5   9        459.25        498.85         7.10 o
  -5   5   9        794.05        747.64         8.51 o
  -4   5   9        635.70        689.16         7.96 o
  -3   5   9       1093.40       1055.93        11.16 o
  -2   5   9         41.60         69.77         3.27 o
  -1   5   9       1302.50       1343.31        13.30 o
   0   5   9         41.51         38.67         2.30 o
   1   5   9        190.51        224.80         5.43 o
   2   5   9        181.45        240.77         7.31 o
   3   5   9         24.50         26.00         3.37 o
   4   5   9        109.85        118.57         5.57 o
   5   5   9         40.42         55.24         6.14 o
   6   5   9        270.27        249.29        12.83 o
 -14   6   9         83.67         77.27        11.66 o
 -13   6   9       1484.99       1568.61        25.73 o
 -12   6   9         38.59         49.98         5.06 o
 -11   6   9         24.85         26.37         3.06 o
 -10   6   9        775.05        735.19        11.97 o
  -9   6   9       4601.07       4609.25        39.08 o
  -8   6   9       1199.47       1291.79        12.97 o
  -7   6   9        149.50        152.98         3.12 o
  -6   6   9        136.85        248.61         7.68 o
  -5   6   9       1676.51       1685.08        17.09 o
  -4   6   9        170.19        156.35         3.12 o
  -3   6   9       2809.82       2909.20        24.99 o
  -2   6   9       2200.01       2095.22        19.65 o
  -1   6   9       4797.23       4807.06        38.21 o
   0   6   9         40.28         46.54         2.43 o
   1   6   9        148.77        147.45         4.30 o
   2   6   9       2919.90       2803.55        25.90 o
   3   6   9         49.72         45.61         4.13 o
   4   6   9        132.11        142.22         6.06 o
   5   6   9          6.57         22.60         6.47 o
   6   6   9         90.45         81.79         9.28 o
 -14   7   9         17.01         36.73         8.13 o
 -13   7   9        136.04        171.05        10.03 o
 -12   7   9         67.02        100.93         5.66 o
 -11   7   9         15.13         21.67         2.57 o
 -10   7   9        901.09        869.80        12.12 o
  -9   7   9        102.25        155.74         4.62 o
  -8   7   9       1118.97       1202.33        12.69 o
  -7   7   9       2559.54       2543.64        23.74 o
  -6   7   9       6826.12       6677.33        63.73 o
  -5   7   9        215.46        333.34         4.54 o
  -4   7   9       1221.72       1257.06        12.37 o
  -3   7   9       1667.04       1821.86        16.95 o
  -2   7   9       2200.56       2374.21        21.83 o
  -1   7   9        573.23        633.97         9.80 o
   0   7   9        112.59        100.72         2.97 o
   1   7   9        779.17        774.10        10.33 o
   2   7   9        706.66        716.09         9.74 o
   3   7   9         10.58         27.80         3.57 o
   4   7   9          0.05         15.18         4.36 o
   5   7   9        150.47        156.96         9.20 o
   6   7   9         28.19         27.47         8.71 o
 -14   8   9          8.77         17.75         8.13 o
 -13   8   9        905.50        954.71        28.23 o
 -12   8   9          5.50         13.31         3.78 o
 -11   8   9        209.94        243.55         6.01 o
 -10   8   9         15.47         88.93         3.89 o
  -9   8   9       1985.39       1987.15        19.97 o
  -8   8   9          7.38         18.27         1.96 o
  -7   8   9         96.47         95.06         3.25 o
  -6   8   9       1146.59       1349.21        15.22 o
  -5   8   9       1237.51       1088.80        12.12 o
  -4   8   9       2255.54       2426.15        21.47 o
  -3   8   9       5633.15       5847.53        46.02 o
  -2   8   9        763.16        839.56         9.44 o
  -1   8   9        895.72        988.54        11.38 o
   0   8   9         33.30         34.90         2.17 o
   1   8   9        203.79        238.84         5.37 o
   2   8   9         43.81         53.10         4.11 o
   3   8   9        535.58        535.61         9.48 o
   4   8   9        297.04        303.71         7.95 o
   5   8   9         28.36         35.32         6.25 o
   6   8   9        314.93        271.52        13.79 o
 -14   9   9        135.34        116.64        14.68 o
 -13   9   9         17.95         34.08         7.89 o
 -12   9   9        220.95        246.27         9.05 o
 -11   9   9         21.06         15.90         3.03 o
 -10   9   9       5401.54       5228.32        52.59 o
  -9   9   9       1370.00       1366.65        15.69 o
  -8   9   9        317.43        350.46         5.66 o
  -7   9   9       1126.35       1240.00        14.92 o
  -6   9   9       5916.60       5838.99        54.01 o
  -5   9   9        246.85        236.62         4.09 o
  -4   9   9        134.84        147.04         3.04 o
  -3   9   9       2489.53       2817.74        25.72 o
  -2   9   9        662.16        663.59         7.99 o
  -1   9   9          4.37         15.21         2.58 o
   0   9   9          0.08          1.85         1.83 o
   1   9   9       2607.15       2620.23        24.20 o
   2   9   9         28.40         32.12         3.33 o
   3   9   9         94.80        110.63         5.33 o
   4   9   9        147.89        129.69         6.44 o
   5   9   9         50.57         56.40         7.40 o
   6   9   9         70.90         46.47        12.57 o
 -14  10   9        179.92        180.82        15.55 o
 -13  10   9         35.91         55.88         7.72 o
 -12  10   9        426.38        448.58        12.46 o
 -11  10   9        293.11        300.61         7.01 o
 -10  10   9       1077.38       1132.00        15.73 o
  -9  10   9         75.55         85.09         3.96 o
  -8  10   9         71.65        100.01         3.19 o
  -7  10   9        433.15        410.02         7.28 o
  -6  10   9        212.53        217.77         6.08 o
  -5  10   9         43.28         58.78         2.28 o
  -4  10   9         90.05         99.53         2.09 o
  -3  10   9        507.94        495.86         7.53 o
  -2  10   9          3.96          7.77         1.50 o
  -1  10   9       2212.82       2308.67        21.24 o
   0  10   9        219.94        190.11         4.07 o
   1  10   9       1876.84       1821.05        19.03 o
   2  10   9        164.15        173.67         5.19 o
   3  10   9        307.23        312.52         7.51 o
   4  10   9        176.19        189.19         6.91 o
   5  10   9        235.26        266.89        10.59 o
   6  10   9         14.41         20.11         8.70 o
 -14  11   9         93.27        111.29        13.16 o
 -13  11   9          0.03         11.80         5.57 o
 -12  11   9        287.15        320.29         9.46 o
 -11  11   9          8.75         12.57         2.60 o
 -10  11   9       1455.29       1430.35        18.86 o
  -9  11   9        288.46        292.10         7.41 o
  -8  11   9       2714.43       2712.92        28.61 o
  -7  11   9        789.62        797.68        10.13 o
  -6  11   9       1228.30       1281.08        13.59 o
  -5  11   9       2505.81       2488.18        22.97 o
  -4  11   9        669.80        674.54         9.17 o
  -3  11   9        545.34        571.94         7.39 o
  -2  11   9         37.77         34.51         2.10 o
  -1  11   9       1389.74       1413.05        14.01 o
   0  11   9         15.41         17.06         2.33 o
   1  11   9        114.76        159.51         4.63 o
   2  11   9        518.55        487.20         7.69 o
   3  11   9         21.69         26.33         3.67 o
   4  11   9          0.27         13.81         4.68 o
   5  11   9        539.68        509.45        18.74 o
   6  11   9         21.65         51.30        10.78 o
 -14  12   9         23.45         32.73         9.10 o
 -13  12   9         10.97         12.27         5.85 o
 -12  12   9         23.71         72.53         7.99 o
 -11  12   9          0.04          0.30         3.13 o
 -10  12   9        512.38        501.28         9.29 o
  -9  12   9        603.43        624.87         9.69 o
  -8  12   9          5.36         37.84         3.84 o
  -7  12   9        337.63        369.10         6.03 o
  -6  12   9       1617.34       1682.38        16.21 o
  -5  12   9        258.84        244.53         4.07 o
  -4  12   9        129.06        142.01         3.23 o
  -3  12   9        500.58        562.90         7.66 o
  -2  12   9        221.19        166.66         3.69 o
  -1  12   9        574.98        572.35         7.60 o
   0  12   9         31.25         28.78         2.35 o
   1  12   9        655.30        663.57         9.27 o
   2  12   9        458.90        455.77         7.67 o
   3  12   9          5.06         16.45         3.95 o
   4  12   9         82.44         87.57         6.94 o
   5  12   9         89.17        108.01         9.29 o
   6  12   9         40.68         41.91         9.28 o
 -14  13   9        169.62        177.55        14.62 o
 -13  13   9        173.26        180.87        10.48 o
 -12  13   9        595.39        604.01        14.14 o
 -11  13   9         12.83         11.79         3.24 o
 -10  13   9         12.86         20.12         2.43 o
  -9  13   9        287.78        298.67         6.47 o
  -8  13   9        644.55        664.22         9.61 o
  -7  13   9       1630.74       1675.73        18.53 o
  -6  13   9        201.99        220.24         3.86 o
  -5  13   9        595.23        552.21         7.13 o
  -4  13   9        485.01        472.81         7.28 o
  -3  13   9        910.65        891.41        10.28 o
  -2  13   9        382.39        328.94         5.29 o
  -1  13   9       2756.96       2785.63        24.81 o
   0  13   9          2.71          1.42         2.10 o
   1  13   9       2658.65       2676.38        26.86 o
   2  13   9        190.80        172.73         6.47 o
   3  13   9        150.35        149.20         6.15 o
   4  13   9        606.88        574.18        13.18 o
   5  13   9        359.76        395.30        12.67 o
   6  13   9        345.32        287.42        15.11 o
 -13  14   9        592.49        576.02        15.30 o
 -12  14   9         70.13         73.91         7.66 o
 -11  14   9        140.27        128.52         6.30 o
 -10  14   9          1.53          7.79         2.58 o
  -9  14   9       1514.39       1488.11        19.56 o
  -8  14   9        289.16        282.64         5.69 o
  -7  14   9        237.37        220.64         6.07 o
  -6  14   9        539.57        514.95         6.91 o
  -5  14   9        229.85        231.21         4.06 o
  -4  14   9         95.94         79.20         2.79 o
  -3  14   9         77.76         96.30         2.94 o
  -2  14   9         60.17         52.98         2.51 o
  -1  14   9        233.27        241.68         5.89 o
   0  14   9        106.23         99.92         3.62 o
   1  14   9         19.88         31.72         4.33 o
   2  14   9        770.67        708.83        11.69 o
   3  14   9        126.56        128.54         5.88 o
   4  14   9         50.01         71.77         6.48 o
   5  14   9         27.92         56.32         8.20 o
 -13  15   9         20.30         18.66        10.58 o
 -12  15   9         23.39         27.92         6.75 o
 -11  15   9         43.02         35.94         4.19 o
 -10  15   9         32.61         40.86         3.78 o
  -9  15   9         15.19         38.17         3.47 o
  -8  15   9        221.24        221.68         5.21 o
  -7  15   9       2080.71       2025.37        24.38 o
  -6  15   9        135.89        166.42         3.28 o
  -5  15   9         16.17         39.93         1.94 o
  -4  15   9        303.33        331.70         6.40 o
  -3  15   9         42.46         77.37         2.70 o
  -2  15   9       1307.93       1204.54        12.35 o
  -1  15   9       1808.61       1744.12        17.51 o
   0  15   9          0.32          2.26         2.16 o
   1  15   9         45.41         86.66         3.93 o
   2  15   9        134.15        143.78         5.87 o
   3  15   9        371.13        397.59         9.84 o
   4  15   9        129.57        137.42         7.93 o
   5  15   9        343.19        329.85        14.63 o
 -13  16   9        327.19        298.28        12.76 o
 -12  16   9        263.73        237.47         9.43 o
 -11  16   9        100.19        119.44         6.69 o
 -10  16   9        267.72        260.97         7.44 o
  -9  16   9       1969.60       1984.79        23.27 o
  -8  16   9          3.54         11.59         2.50 o
  -7  16   9        550.49        530.35         8.64 o
  -6  16   9        156.85        174.34         4.13 o
  -5  16   9        887.77        891.44         9.87 o
  -4  16   9          0.21          2.19         1.91 o
  -3  16   9       3571.57       3519.03        29.83 o
  -2  16   9        209.20        186.88         4.45 o
  -1  16   9        127.31        110.75         3.60 o
   0  16   9          1.31          4.60         2.11 o
   1  16   9          9.34         22.62         4.17 o
   2  16   9        125.38        128.47         5.59 o
   3  16   9         76.63         97.71         6.80 o
   4  16   9          1.70          7.51         5.43 o
   5  16   9         16.81         12.05         9.26 o
 -13  17   9          7.87         17.33         9.14 o
 -12  17   9         77.75         64.62         7.86 o
 -11  17   9        216.66        210.89         8.44 o
 -10  17   9         10.25          7.94         3.06 o
  -9  17   9       1386.09       1377.96        19.16 o
  -8  17   9        332.48        310.20         7.08 o
  -7  17   9        384.12        390.04         7.17 o
  -6  17   9        119.50        111.64         3.37 o
  -5  17   9        226.91        222.26         4.74 o
  -4  17   9        212.38        230.33         5.00 o
  -3  17   9          1.86         10.08         2.32 o
  -2  17   9         76.77         88.39         2.88 o
  -1  17   9         51.95         82.97         3.17 o
   0  17   9         11.35          7.47         2.21 o
   1  17   9        510.43        541.67         9.69 o
   2  17   9         47.87         62.29         5.53 o
   3  17   9        472.06        473.81        10.86 o
   4  17   9          1.19         13.94         6.54 o
   5  17   9         59.50         59.31         8.10 o
 -13  18   9        290.90        265.13        12.84 o
 -12  18   9        145.27        120.16        12.07 o
 -11  18   9         35.63         40.73         5.47 o
 -10  18   9         93.72         92.78         5.77 o
  -9  18   9        130.21        131.83         7.95 o
  -8  18   9          1.42          6.73         3.11 o
  -7  18   9        194.70        190.74         4.66 o
  -6  18   9         89.15        103.18         3.75 o
  -5  18   9       1676.17       1669.12        17.29 o
  -4  18   9        162.51        166.16         4.02 o
  -3  18   9        310.53        294.81         5.29 o
  -2  18   9         24.97         26.87         2.12 o
  -1  18   9         65.48         61.38         3.20 o
   0  18   9        112.91        109.38         4.80 o
   1  18   9        485.97        478.89         9.85 o
   2  18   9         20.91         36.59         4.03 o
   3  18   9        228.78        233.19         7.97 o
   4  18   9         58.44         47.45        11.89 o
   5  18   9         34.28         46.62         8.45 o
 -13  19   9          5.32         18.45         8.00 o
 -12  19   9        189.07        201.40        10.92 o
 -11  19   9          8.71         20.14         8.06 o
 -10  19   9          1.23          6.65         4.09 o
  -9  19   9          9.48          9.52         3.47 o
  -8  19   9        234.62        231.49         5.43 o
  -7  19   9         16.53         14.30         2.90 o
  -6  19   9        320.00        299.74         5.58 o
  -5  19   9       1709.91       1701.59        18.95 o
  -4  19   9        693.27        684.07         8.88 o
  -3  19   9        214.20        232.46         5.16 o
  -2  19   9         30.36         33.96         2.23 o
  -1  19   9         34.80         52.01         3.29 o
   0  19   9        218.43        225.27         5.39 o
   1  19   9        138.50        149.23         5.47 o
   2  19   9          7.94         13.01         5.01 o
   3  19   9        328.20        325.01         8.74 o
   4  19   9         40.95         47.69         6.73 o
   5  19   9        246.52        215.72        12.65 o
 -13  20   9         41.99         37.28        18.42 o
 -12  20   9         16.49         25.16        10.17 o
 -11  20   9         19.16         28.07         5.86 o
 -10  20   9         35.56         29.37         4.77 o
  -9  20   9          2.20          6.60         5.09 o
  -8  20   9        155.86        177.41         6.27 o
  -7  20   9        205.65        233.64         6.07 o
  -6  20   9        285.75        273.61         5.65 o
  -5  20   9        158.90        168.32         4.25 o
  -4  20   9        782.41        771.18        10.62 o
  -3  20   9       3466.38       3494.14        32.07 o
  -2  20   9          0.32         30.60         5.24 o
  -1  20   9       1169.82       1121.61        12.46 o
   0  20   9         63.61         73.05         4.25 o
   1  20   9         16.30         21.11         3.65 o
   2  20   9         18.05         16.89         5.34 o
   3  20   9          4.31         16.13         4.59 o
   4  20   9          1.20         11.52         5.67 o
   5  20   9        181.38        171.38        16.65 o
 -12  21   9         31.42         41.04         9.33 o
 -11  21   9          9.52          6.85         7.57 o
 -10  21   9         96.30         78.82         9.17 o
  -9  21   9        102.89        111.06         7.17 o
  -8  21   9        747.83        702.78        11.68 o
  -7  21   9       1870.94       1888.19        24.49 o
  -6  21   9         17.54         22.17         2.85 o
  -5  21   9          3.67          6.55         2.41 o
  -4  21   9       2276.56       2191.93        24.62 o
  -3  21   9        244.68        308.51         6.95 o
  -2  21   9         76.32        101.57         3.43 o
  -1  21   9         10.05         19.53         3.41 o
   0  21   9        344.05        352.19         7.18 o
   1  21   9        754.08        716.33        12.98 o
   2  21   9        413.37        342.52         8.92 o
   3  21   9         33.73         42.85         6.00 o
   4  21   9         79.48         84.76         8.21 o
 -12  22   9          9.55         -1.08         9.33 o
 -11  22   9        137.61         87.35        10.45 o
 -10  22   9         28.08         37.50         7.47 o
  -9  22   9        423.53        386.99         9.31 o
  -8  22   9          0.21         13.24         4.35 o
  -7  22   9       1170.02       1175.91        18.71 o
  -6  22   9        117.83        107.97         4.15 o
  -5  22   9       1153.88       1131.86        14.48 o
  -4  22   9         10.70         18.00         3.13 o
  -3  22   9        176.58        195.01         4.52 o
  -2  22   9       1368.10       1317.95        15.69 o
  -1  22   9        177.94        171.88         6.41 o
   0  22   9         79.83         73.06         4.63 o
   1  22   9        124.45        128.06         6.02 o
   2  22   9        125.92        131.19         6.66 o
   3  22   9         14.95         25.94         6.03 o
   4  22   9         79.19         79.89         7.93 o
 -12  23   9          0.96         -0.99        12.43 o
 -11  23   9         39.04         22.03        10.70 o
 -10  23   9        215.76        177.76        12.59 o
  -9  23   9        207.11        244.08         6.83 o
  -8  23   9        466.87        465.22         8.35 o
  -7  23   9        698.92        645.05        14.52 o
  -6  23   9         13.19         16.83         2.97 o
  -5  23   9        942.46        904.41        13.10 o
  -4  23   9        712.26        725.97        10.91 o
  -3  23   9        214.58        217.47         4.61 o
  -2  23   9        948.72        911.99        13.31 o
  -1  23   9       1829.28       1798.05        22.84 o
   0  23   9        275.50        280.12         7.19 o
   1  23   9        220.50        243.65         6.87 o
   2  23   9         85.38         73.73         6.10 o
   3  23   9        363.16        361.08        11.50 o
   4  23   9          1.63         13.27         7.12 o
 -12  24   9         37.35         17.91        12.84 o
 -11  24   9         33.48         41.37        22.61 o
 -10  24   9         62.82         59.30        11.42 o
  -9  24   9        203.82        201.32         8.61 o
  -8  24   9        526.36        486.53        11.04 o
  -7  24   9        171.72        161.90         5.76 o
  -6  24   9        237.12        265.45         7.82 o
  -5  24   9        161.91        180.18         5.08 o
  -4  24   9        540.83        509.27         8.97 o
  -3  24   9         24.25         37.42         3.39 o
  -2  24   9        709.69        739.02        12.43 o
  -1  24   9         24.39         38.05         6.64 o
   0  24   9         76.62         86.21         5.19 o
   1  24   9         63.27         58.72         5.39 o
   2  24   9        125.19        128.69         7.61 o
   3  24   9         98.08         91.14        10.13 o
   4  24   9          9.51         13.99         7.39 o
 -12  25   9         14.06         43.99        11.32 o
 -11  25   9        104.87         61.41         9.60 o
 -10  25   9        207.00        155.90        11.89 o
  -9  25   9        234.72        224.34        10.19 o
  -8  25   9         25.04         27.42         6.56 o
  -7  25   9         71.41         57.99         5.13 o
  -6  25   9        323.59        308.82        10.85 o
  -5  25   9         62.47         52.02         5.04 o
  -4  25   9         89.79        127.19         8.21 o
  -3  25   9        324.77        376.47        10.12 o
  -2  25   9        416.86        432.22         8.46 o
  -1  25   9        457.71        514.72         9.37 o
   0  25   9          1.29         15.25         4.09 o
   1  25   9          7.36         10.66         4.06 o
   2  25   9          2.49          3.03         5.25 o
   3  25   9        622.03        564.26        14.82 o
   4  25   9          3.55         14.46         7.85 o
 -11  26   9          1.19         -4.53         8.17 o
 -10  26   9         25.77          4.91         7.46 o
  -9  26   9         10.47         31.56         9.28 o
  -8  26   9        347.28        352.03         8.66 o
  -7  26   9          5.76         13.41         4.51 o
  -6  26   9         13.69         15.39         3.48 o
  -5  26   9        381.17        329.81         7.82 o
  -4  26   9        506.06        523.46        10.43 o
  -3  26   9        134.64        130.73         4.85 o
  -2  26   9        100.90        106.98         6.58 o
  -1  26   9       1008.61        975.43        14.43 o
   0  26   9         27.15         24.26         4.46 o
   1  26   9        244.93        259.45         7.92 o
   2  26   9          0.74         11.18         6.53 o
   3  26   9         18.07         16.07         6.67 o
 -11  27   9         35.58         33.42        10.66 o
 -10  27   9         16.63          9.57        10.82 o
  -9  27   9         26.40         18.35         6.77 o
  -8  27   9          0.96          7.63         5.36 o
  -7  27   9         14.77         22.98         5.50 o
  -6  27   9        323.17        325.17         7.36 o
  -5  27   9          3.28         11.82         3.26 o
  -4  27   9          4.84          7.43         4.31 o
  -3  27   9          3.95         21.69         3.78 o
  -2  27   9        342.69        373.65         9.64 o
  -1  27   9         31.61         17.46         3.79 o
   0  27   9        152.18        114.84         7.36 o
   1  27   9         40.39         52.41         8.78 o
   2  27   9         23.96         20.11         6.97 o
   3  27   9        562.67        555.21        14.37 o
 -11  28   9         78.34         62.68        11.21 o
 -10  28   9          1.21         -9.30         9.30 o
  -9  28   9         19.53          8.33         7.95 o
  -8  28   9        108.96        117.75         8.54 o
  -7  28   9          2.36         15.86         6.33 o
  -6  28   9         85.56         77.00         5.80 o
  -5  28   9        263.56        288.04         8.81 o
  -4  28   9        110.58        113.22         5.80 o
  -3  28   9        334.79        322.11         9.11 o
  -2  28   9        236.22        241.43         6.82 o
  -1  28   9        302.67        304.34        10.76 o
   0  28   9         31.19         26.54         7.97 o
   1  28   9          2.04         10.38         5.63 o
   2  28   9         51.84         47.93         7.12 o
   3  28   9         57.77         54.95         9.30 o
 -10  29   9          9.35         -1.12        14.93 o
  -9  29   9          8.40         14.62        12.48 o
  -8  29   9          1.31          7.49         7.70 o
  -7  29   9         13.61         30.99         9.19 o
  -6  29   9        184.99        214.68        10.45 o
  -5  29   9         39.57         55.24         5.49 o
  -4  29   9        294.43        275.19         9.71 o
  -3  29   9         39.91         48.20         4.30 o
  -2  29   9         14.02         30.10         8.20 o
  -1  29   9        114.54        127.22        16.77 o
   0  29   9         69.64         57.92         7.10 o
   1  29   9        431.65        415.46        13.30 o
   2  29   9          7.43         26.84         9.26 o
   3  29   9        105.29         88.83        11.26 o
 -10  30   9          4.60         21.07        15.74 o
  -9  30   9         58.20         34.22         9.05 o
  -8  30   9          2.66          3.36        11.95 o
  -7  30   9        398.75        364.89        11.80 o
  -6  30   9          0.43         18.90        11.78 o
  -5  30   9        510.53        500.09        12.39 o
  -4  30   9         12.70         10.85         6.84 o
  -3  30   9        105.83        100.62         7.96 o
  -2  30   9        348.16        352.90        10.41 o
  -1  30   9          7.98          3.98         6.47 o
   0  30   9         80.86         61.70         5.93 o
   1  30   9        145.05        164.66        13.23 o
   2  30   9        159.75        192.95        14.15 o
 -10  31   9        165.57        133.49        29.46 o
  -9  31   9        663.47        668.21        31.54 o
  -8  31   9          1.03         13.51         9.94 o
  -7  31   9         19.06         31.55        11.36 o
  -6  31   9         35.31         29.30         7.46 o
  -5  31   9         92.42         81.08         6.69 o
  -4  31   9        138.73        102.33         7.95 o
  -3  31   9        100.26        114.48        10.67 o
  -2  31   9        277.70        231.55        14.87 o
  -1  31   9        164.22        128.04        11.39 o
   0  31   9        476.61        451.43        20.27 o
   1  31   9         12.28         36.60         8.84 o
   2  31   9          1.72          2.98        10.46 o
  -9  32   9         54.60         69.86        16.18 o
  -8  32   9        362.70        315.39        15.45 o
  -7  32   9        279.83        261.38        10.84 o
  -6  32   9          2.26          7.96         8.40 o
  -5  32   9         45.51         44.86         5.24 o
  -4  32   9        691.27        652.36        22.57 o
  -3  32   9         62.10         51.81         5.63 o
  -2  32   9         57.12         53.77         7.77 o
  -1  32   9         19.49         17.06         7.28 o
   0  32   9          6.45         14.61         8.21 o
   1  32   9         10.27         18.72        10.96 o
  -9  33   9        236.02        222.92        19.45 o
  -8  33   9        507.05        508.24        14.83 o
  -7  33   9         43.12         10.99         7.64 o
  -6  33   9          6.26         12.38         7.54 o
  -5  33   9        146.17        158.51        11.59 o
  -4  33   9        344.75        312.48        12.51 o
  -3  33   9          1.26         17.68         7.92 o
  -2  33   9         73.49         74.01         8.88 o
  -1  33   9          0.04          3.02         7.13 o
   0  33   9        129.02        137.28        12.98 o
   1  33   9          7.05         20.49        10.15 o
  -8  34   9        117.11        108.43        24.77 o
  -7  34   9         27.80         30.90         9.67 o
  -6  34   9          0.03         24.88        10.02 o
  -5  34   9         91.61         83.07        10.14 o
  -4  34   9        291.23        251.19        16.59 o
  -3  34   9         78.75         80.77        13.47 o
  -2  34   9        120.92        122.06         8.90 o
  -1  34   9         79.27         98.81        11.62 o
   0  34   9         71.79         49.14        12.18 o
  -8  35   9          1.69          0.87        10.83 o
  -7  35   9          7.16         -4.62         8.08 o
  -6  35   9         18.43          8.61         7.81 o
  -5  35   9         19.72         31.20        10.90 o
  -4  35   9          1.14         -2.99         7.42 o
  -3  35   9        135.33         80.28         9.36 o
  -2  35   9        171.50        136.34        10.56 o
  -1  35   9        101.68        104.74        10.85 o
   0  35   9          6.71         12.26        10.36 o
  -7  36   9          2.07         14.84        15.77 o
  -6  36   9         38.50         27.80         9.35 o
  -5  36   9         54.19         59.40        13.67 o
  -4  36   9         18.08         23.00        13.33 o
  -3  36   9          1.53         -4.61         9.58 o
  -2  36   9          0.56          2.84        11.89 o
  -1  36   9         60.98         60.79        10.29 o
  -6  37   9         33.70         56.31        12.92 o
  -5  37   9         32.10         42.50        19.60 o
  -4  37   9         18.69          3.67         8.27 o
  -3  37   9          6.00         -8.21        11.29 o
  -2  37   9         21.30          9.83        10.98 o
  -5  38   9         37.34         38.28        14.55 o
  -4  38   9          0.03          5.56        13.16 o
  -3  38   9         23.56         -6.51        15.83 o
 -14   0  10          2.43         70.23        20.44 o
 -13   0  10          0.19          8.04         4.95 o
 -12   0  10         34.79         55.97         6.46 o
 -11   0  10         24.94         18.93         3.99 o
 -10   0  10         13.50         48.02         3.74 o
  -9   0  10       3026.62       3008.06        40.53 o
  -8   0  10        685.55        719.35        18.23 o
  -7   0  10         87.97         93.07         3.47 o
  -6   0  10        299.35        417.61         7.98 o
  -5   0  10       2695.56       2744.27        46.49 o
  -4   0  10        862.92       1033.59        14.34 o
  -3   0  10       3137.09       3154.77        42.18 o
  -2   0  10        353.99        429.07         9.00 o
  -1   0  10          4.57          3.99         2.92 o
   0   0  10       3995.59       4127.31        52.22 o
   1   0  10       1665.54       1589.12        30.54 o
   2   0  10         51.42         78.89         5.83 o
   3   0  10        105.87         87.82         6.97 o
   4   0  10       1907.73       1972.92        44.21 o
   5   0  10         95.24        159.45        23.33 o
 -14   1  10         15.56         19.13         7.24 o
 -13   1  10        124.75        117.49         8.37 o
 -12   1  10        121.65        125.97         5.01 o
 -11   1  10         81.40         81.99         4.39 o
 -10   1  10         18.78         50.36         3.07 o
  -9   1  10        265.88        287.16         6.38 o
  -8   1  10        129.79        140.21         3.90 o
  -7   1  10        181.41        208.48         3.74 o
  -6   1  10        521.26        569.50         7.04 o
  -5   1  10       1351.91       1429.56        14.65 o
  -4   1  10       1188.37       1256.33        11.82 o
  -3   1  10       1317.55       1400.50        14.41 o
  -2   1  10       1658.38       1841.34        17.81 o
  -1   1  10        144.04        132.65         3.63 o
   0   1  10       3046.84       3072.61        27.79 o
   1   1  10         86.82        118.43         4.14 o
   2   1  10          2.15         21.53         3.74 o
   3   1  10         27.83         24.92         3.65 o
   4   1  10         15.31         64.59         8.64 o
   5   1  10         30.20         38.05         7.50 o
   6   1  10          0.36         16.59        28.38 o
 -14   2  10         83.65         89.21         9.97 o
 -13   2  10        152.81        172.74         7.27 o
 -12   2  10        120.13        118.92         5.09 o
 -11   2  10        276.18        298.94         6.08 o
 -10   2  10       1007.06        991.15        10.93 o
  -9   2  10       1180.96       1139.49        13.80 o
  -8   2  10        173.97        197.48         4.83 o
  -7   2  10        452.50        489.44         5.82 o
  -6   2  10         33.47         58.42         2.09 o
  -5   2  10        143.43        132.85         4.17 o
  -4   2  10        497.27        440.95         5.63 o
  -3   2  10        937.03        911.00        10.40 o
  -2   2  10       1761.18       1909.85        18.23 o
  -1   2  10        551.16        600.25         7.71 o
   0   2  10        254.56        335.10        10.79 o
   1   2  10        768.56        752.73        11.51 o
   2   2  10       1614.16       1593.83        18.39 o
   3   2  10        251.21        226.05         6.22 o
   4   2  10       1416.18       1412.55        20.60 o
   5   2  10        171.65        176.06        11.68 o
   6   2  10         10.79         15.87        28.62 o
 -14   3  10         94.61        112.90        12.81 o
 -13   3  10        238.32        242.29         7.83 o
 -12   3  10          8.16         14.08         2.78 o
 -11   3  10        417.57        414.70         8.34 o
 -10   3  10        229.17        220.23         4.88 o
  -9   3  10        815.23        767.81        10.94 o
  -8   3  10       1694.34       1742.58        20.89 o
  -7   3  10         23.30         34.58         1.66 o
  -6   3  10        741.49        880.80        11.45 o
  -5   3  10       1186.76       1141.45        11.81 o
  -4   3  10       2428.06       2358.70        20.62 o
  -3   3  10          2.24         10.94         1.90 o
  -2   3  10       4735.66       4972.58        40.84 o
  -1   3  10        531.04        523.41         7.02 o
   0   3  10       5561.40       5484.91        47.25 o
   1   3  10        792.50        767.22        10.53 o
   2   3  10         52.25         82.19         5.54 o
   3   3  10        158.43        138.12         5.60 o
   4   3  10          0.36         22.15         5.06 o
   5   3  10        164.94        154.99        10.85 o
 -14   4  10          4.38         32.66         8.80 o
 -13   4  10         45.37         62.33         7.57 o
 -12   4  10         25.98         32.11         4.38 o
 -11   4  10       1342.66       1284.32        18.74 o
 -10   4  10        428.27        461.67         7.71 o
  -9   4  10          0.12         14.79         5.17 o
  -8   4  10        432.44        481.52         7.01 o
  -7   4  10        402.75        377.13         5.51 o
  -6   4  10        202.98        228.22         4.27 o
  -5   4  10          1.03          6.58         1.58 o
  -4   4  10       1555.67       1650.55        15.32 o
  -3   4  10        235.94        208.60         3.72 o
  -2   4  10        107.00        145.51         4.02 o
  -1   4  10        700.21        725.45         8.84 o
   0   4  10        591.59        658.98        10.72 o
   1   4  10         33.43         61.14         4.05 o
   2   4  10         33.86         54.83         5.08 o
   3   4  10          0.24         12.31         3.53 o
   4   4  10          0.17         10.75         4.56 o
   5   4  10          0.10         21.32         7.21 o
 -14   5  10        443.77        461.47        16.58 o
 -13   5  10        121.79        117.10         5.80 o
 -12   5  10         18.56         27.99         4.35 o
 -11   5  10         65.46         73.96         5.12 o
 -10   5  10         92.70         83.62         3.51 o
  -9   5  10        239.50        204.26         5.16 o
  -8   5  10       1155.41       1196.81        13.67 o
  -7   5  10        291.75        379.30         5.44 o
  -6   5  10       1623.21       1837.74        17.79 o
  -5   5  10       1303.38       1388.70        13.29 o
  -4   5  10       2622.29       2475.90        20.98 o
  -3   5  10        500.83        567.12         7.00 o
  -2   5  10       1322.58       1449.27        14.67 o
  -1   5  10        309.71        270.70         4.77 o
   0   5  10       2201.45       2239.19        22.49 o
   1   5  10        783.13        764.26        10.52 o
   2   5  10        299.77        280.51         7.45 o
   3   5  10        515.03        488.02         9.01 o
   4   5  10         14.71         33.33         4.80 o
   5   5  10        347.33        368.26        16.94 o
 -14   6  10          0.00          6.93         7.76 o
 -13   6  10        220.72        229.06         8.64 o
 -12   6  10         12.15         47.70         5.79 o
 -11   6  10         14.04         17.56         2.80 o
 -10   6  10        419.52        427.07         7.67 o
  -9   6  10        662.75        615.97         8.18 o
  -8   6  10       1900.39       1880.80        19.66 o
  -7   6  10       1494.03       1399.04        15.89 o
  -6   6  10        108.60        124.18         2.87 o
  -5   6  10         14.72         22.09         1.61 o
  -4   6  10        743.07        760.34         8.36 o
  -3   6  10        270.63        271.91         4.36 o
  -2   6  10         31.06         31.61         2.25 o
  -1   6  10        109.46        129.41         3.39 o
   0   6  10        155.46        186.57         6.59 o
   1   6  10       1125.45       1086.10        13.82 o
   2   6  10        458.49        437.19         8.62 o
   3   6  10        231.40        222.82         6.39 o
   4   6  10        240.35        241.25         9.08 o
   5   6  10        860.77        831.78        33.80 o
 -14   7  10        313.40        328.39        15.83 o
 -13   7  10          2.49          3.27         4.62 o
 -12   7  10       1224.35       1310.36        21.00 o
 -11   7  10         17.16         25.26         2.78 o
 -10   7  10         96.80        132.90         3.89 o
  -9   7  10         46.66         51.02         2.59 o
  -8   7  10        495.61        452.32         7.04 o
  -7   7  10        931.37        987.67        12.10 o
  -6   7  10        180.13        188.51         3.89 o
  -5   7  10         33.74         24.64         1.75 o
  -4   7  10          0.44          4.21         1.14 o
  -3   7  10       1733.84       1680.82        16.71 o
  -2   7  10        245.04        269.14         4.85 o
  -1   7  10          0.35         -0.71         1.69 o
   0   7  10        712.97        687.72         9.48 o
   1   7  10        348.48        359.65         6.59 o
   2   7  10        125.01        124.62         4.83 o
   3   7  10        576.47        512.53         9.23 o
   4   7  10        212.44        182.05         8.56 o
   5   7  10        122.85        155.96        14.27 o
 -14   8  10         49.92         50.99         9.79 o
 -13   8  10         34.09         40.33         6.42 o
 -12   8  10          5.46         41.38         4.70 o
 -11   8  10         16.13         39.89         3.36 o
 -10   8  10        326.72        355.01         6.27 o
  -9   8  10       1727.92       1786.93        18.52 o
  -8   8  10        201.18        228.15         4.89 o
  -7   8  10        134.64        143.39         3.25 o
  -6   8  10       3650.87       3936.08        34.59 o
  -5   8  10         21.31         35.39         1.72 o
  -4   8  10        244.73        291.53         4.47 o
  -3   8  10       2458.28       2349.27        21.97 o
  -2   8  10         79.85         78.32         2.76 o
  -1   8  10        175.22        156.80         4.12 o
   0   8  10        403.82        431.88         7.01 o
   1   8  10        717.66        729.07        10.96 o
   2   8  10          8.07          8.59         2.76 o
   3   8  10         57.96         91.61         5.31 o
   4   8  10         44.13         59.65         6.45 o
   5   8  10        441.11        407.13        14.76 o
 -14   9  10         25.96         35.01         7.07 o
 -13   9  10        172.45        200.65         9.01 o
 -12   9  10       1510.54       1590.03        24.80 o
 -11   9  10          1.57         11.68         2.73 o
 -10   9  10         84.36        126.55         4.35 o
  -9   9  10         26.54         32.55         3.62 o
  -8   9  10       3230.18       3501.29        32.42 o
  -7   9  10        342.64        364.57         6.24 o
  -6   9  10        887.67        961.24        11.24 o
  -5   9  10        195.63        246.20         3.95 o
  -4   9  10       3303.75       3445.08        29.86 o
  -3   9  10       3567.13       3476.54        30.61 o
  -2   9  10        279.35        327.73         5.43 o
  -1   9  10        153.86        148.91         3.73 o
   0   9  10        246.64        233.65         4.69 o
   1   9  10       1432.09       1467.39        16.83 o
   2   9  10         63.87         84.35         4.24 o
   3   9  10          0.04         12.65         3.50 o
   4   9  10         42.29         57.03         6.50 o
   5   9  10         36.66         44.56         8.42 o
 -14  10  10         62.53         69.50         8.85 o
 -13  10  10        294.06        283.55        10.79 o
 -12  10  10         10.20         28.56         4.31 o
 -11  10  10        688.52        708.01        11.95 o
 -10  10  10       1646.26       1696.98        20.31 o
  -9  10  10         80.48         98.26         4.05 o
  -8  10  10       1884.89       1932.07        20.76 o
  -7  10  10       1094.07       1058.08        13.78 o
  -6  10  10        797.61        908.07        11.42 o
  -5  10  10        358.39        359.17         5.17 o
  -4  10  10         60.51         68.84         2.49 o
  -3  10  10          0.07         14.75         3.18 o
  -2  10  10        345.54        370.41         6.65 o
  -1  10  10        150.65        144.11         3.78 o
   0  10  10         93.70         94.27         3.64 o
   1  10  10        772.81        757.69        10.46 o
   2  10  10        554.78        530.32         8.74 o
   3  10  10        134.15        127.92         6.38 o
   4  10  10        894.73        885.27        16.92 o
   5  10  10         43.03         29.43         8.25 o
 -14  11  10        230.89        225.59        12.39 o
 -13  11  10        284.50        257.74        11.43 o
 -12  11  10        680.68        692.04        13.92 o
 -11  11  10         71.71         92.48         5.11 o
 -10  11  10         38.49         54.26         3.87 o
  -9  11  10        119.71         97.32         3.62 o
  -8  11  10          1.53         66.77         5.14 o
  -7  11  10        357.66        363.95         6.59 o
  -6  11  10        905.64        900.66        10.80 o
  -5  11  10        578.57        595.07         7.82 o
  -4  11  10         81.50        104.20         2.54 o
  -3  11  10       2001.92       1894.39        18.53 o
  -2  11  10        275.66        339.89         5.56 o
  -1  11  10         17.58         19.85         2.44 o
   0  11  10         33.15         30.51         2.78 o
   1  11  10        239.67        262.11         5.85 o
   2  11  10          5.22         10.77         2.81 o
   3  11  10          3.60          6.79         4.23 o
   4  11  10        135.20        162.29         8.61 o
   5  11  10          0.26          0.02         9.97 o
 -14  12  10          5.49         12.85         7.62 o
 -13  12  10         10.26         26.08         6.32 o
 -12  12  10         90.41         98.55         6.41 o
 -11  12  10        673.80        664.42        12.25 o
 -10  12  10         67.59         73.58         3.86 o
  -9  12  10         31.80         30.94         2.70 o
  -8  12  10       7804.63       7938.36        80.55 o
  -7  12  10       1846.34       1758.18        20.60 o
  -6  12  10         12.49         34.92         2.14 o
  -5  12  10        316.28        340.30         5.46 o
  -4  12  10       4986.35       4994.04        40.04 o
  -3  12  10       1501.04       1459.11        15.79 o
  -2  12  10        496.70        504.18         7.20 o
  -1  12  10        423.21        435.14         6.47 o
   0  12  10        216.45        239.08         5.60 o
   1  12  10         87.16         95.71         4.35 o
   2  12  10          4.63          8.81         3.22 o
   3  12  10        245.81        263.40         8.83 o
   4  12  10        276.49        273.87        10.56 o
   5  12  10         43.29         34.32         8.77 o
 -14  13  10          0.01          2.26         7.97 o
 -13  13  10         96.01         84.08        10.34 o
 -12  13  10         74.17         73.52         7.26 o
 -11  13  10         81.71         92.53         5.67 o
 -10  13  10        217.16        196.40         5.46 o
  -9  13  10        236.58        249.60         6.23 o
  -8  13  10          3.75         61.41         7.76 o
  -7  13  10         10.72         73.19         3.59 o
  -6  13  10        606.11        671.41         8.43 o
  -5  13  10          8.87         19.56         2.86 o
  -4  13  10        617.24        623.88         7.47 o
  -3  13  10        214.40        258.37         4.79 o
  -2  13  10        891.47        965.29        11.32 o
  -1  13  10          9.35          9.59         2.31 o
   0  13  10       2120.21       2060.78        22.90 o
   1  13  10        628.91        560.79         9.71 o
   2  13  10         86.95         94.78         5.59 o
   3  13  10        162.92        175.18         7.51 o
   4  13  10          0.09         12.33         6.04 o
   5  13  10          0.67         13.38         8.78 o
 -14  14  10         22.53         28.54         8.27 o
 -13  14  10        285.94        304.91        12.48 o
 -12  14  10         36.65         40.31         5.63 o
 -11  14  10        445.84        450.95        10.08 o
 -10  14  10        514.40        535.26         8.97 o
  -9  14  10          0.84          3.54         3.67 o
  -8  14  10       4571.53       4573.03        46.35 o
  -7  14  10       2183.24       2137.24        23.01 o
  -6  14  10         81.21        107.73         2.95 o
  -5  14  10        408.67        409.16         5.99 o
  -4  14  10       1990.67       2003.93        18.06 o
  -3  14  10        171.09        181.72         5.15 o
  -2  14  10        181.33        195.89         4.58 o
  -1  14  10        759.73        754.55         9.86 o
   0  14  10        922.19       1007.67        13.43 o
   1  14  10        900.82        871.34        12.45 o
   2  14  10        188.89        212.43         7.28 o
   3  14  10        243.58        257.93         8.76 o
   4  14  10         34.25         37.99         6.31 o
   5  14  10         68.19         73.65         9.43 o
 -13  15  10        308.17        285.50        10.96 o
 -12  15  10        905.52        945.99        17.48 o
 -11  15  10         27.42         21.92         4.64 o
 -10  15  10         31.11         41.25         3.91 o
  -9  15  10         55.05         64.76         4.14 o
  -8  15  10        119.60        148.49         4.78 o
  -7  15  10         33.85         77.57         4.05 o
  -6  15  10        635.67        616.63         8.29 o
  -5  15  10        827.25        825.41        10.31 o
  -4  15  10       3016.42       3011.50        26.68 o
  -3  15  10       2200.23       2191.36        22.25 o
  -2  15  10          2.76          4.98         2.03 o
  -1  15  10        472.96        479.42         7.65 o
   0  15  10        251.27        209.00         5.55 o
   1  15  10        312.34        340.14         7.73 o
   2  15  10        211.72        218.92         7.39 o
   3  15  10         75.92         89.62         7.33 o
[truncated: 239,564 more chars]
